# Supplementary material for: Synthesis and crystal structure analysis of (3aRS,6RS,7aRS)-N-(4-bromo­phen­yl)-1,6,7,7a-tetra­hydro-3a,6-ep­oxy­iso­indole-2(3H)-carboseleno­amide
Source: Acta Crystallogr E Crystallogr Commun. 2026 May 7;82(Pt 6):572–7. doi: 10.1107/S2056989026004299 (PMC13239016; doi:10.1107/S2056989026004299)
Supplement: Supplementary file 1 [file e-82-00572-sup1.cif]

##############################################################################
#                                                                            #
# This CIF contains the data in a paper accepted for publication in          #
# Acta Crystallographica Section E. It conforms to the requirements of       #
# Notes for Authors for Acta Crystallographica Section E, and has been       #
# peer reviewed under the auspices of the IUCr Commission on Journals.       #
#                                                                            #
# Full details of the Crystallographic Information File format               #
# are given in the paper "The Crystallographic Information File (CIF):       #
# a New Standard Archive File for Crystallography" by S. R. Hall, F. H.      #
# Allen and I. D. Brown [Acta Cryst. (1991), A47, 655-685].                  #
#                                                                            #
# The current version of the core CIF dictionary is obtainable from          #
# ftp://ftp.iucr.org/pub/cif_core.dic.                                       #
#                                                                            #
# Software is freely available for graphical display of the structure(s)     #
# in this CIF. For information consult the CIF software page                 #
# http://www.iucr.org/resources/cif/software.                                #
#                                                                            #
# This file may be used for bona fide research purposes within the           #
# scientific community so long as proper attribution is given to the journal # 
# article from which it was obtained.                                        #
#                                                                            #
##############################################################################
data_I
_audit_creation_method     'SHELXL-2019/2'
_chemical_name_systematic
;\
(3a<i>RS</i>,6<i>RS</i>,7a<i>RS</i>)-<i>N</i>-(4-Bromophenyl)-\
1,6,7,7a-tetrahydro-3a,6-epoxyisoindole-2(3<i>H</i>)-carboselenoamide
;
_chemical_name_common     ?
_chemical_formula_moiety     'C15 H15 Br N2 O Se'
_chemical_formula_sum     'C15 H15 Br N2 O Se'
_chemical_formula_iupac     'C15 H15 Br N2 O Se'
_chemical_formula_weight     398.15
_chemical_melting_point     ?
_space_group_crystal_system     triclinic
_space_group_name_H-M_alt     'P -1'
_space_group_name_Hall     '-P 1'
loop_
    _space_group_symop_operation_xyz
    'x, y, z'
    '-x, -y, -z'
_cell_length_a     9.7367(4)
_cell_length_b     10.3981(4)
_cell_length_c     15.7685(5)
_cell_angle_alpha     73.059(3)
_cell_angle_beta     76.870(3)
_cell_angle_gamma     84.140(4)
_cell_volume     1486.15(10)
_cell_formula_units_Z     4
_cell_measurement_reflns_used     14508
_cell_measurement_theta_min     2.980
_cell_measurement_theta_max     79.366
_cell_measurement_temperature     100(2)
_exptl_crystal_description     'prismatic needle'
_exptl_crystal_colour     colourless
_exptl_crystal_size_max     0.30
_exptl_crystal_size_mid     0.06
_exptl_crystal_size_min     0.03
_exptl_crystal_density_diffrn     1.780
_exptl_crystal_density_meas     ?
_exptl_crystal_density_method     ?
_exptl_crystal_F_000     784
loop_
    _exptl_crystal_face_index_h
    _exptl_crystal_face_index_k
    _exptl_crystal_face_index_l
    _exptl_crystal_face_perp_dist
    0 0 -1 0.0248
    -2 -2 1 0.0919
    0 1 1 0.0134
    -1 0 0 0.1398
    0 2 -1 0.0161
    -1 0 -2 0.0932
    0 1 -2 0.0153
    0 -1 2 0.0212
    -1 -1 -2 0.0878
    0 -1 -2 0.0264
    2 0 1 0.1522
    0 0 1 0.0076
_exptl_absorpt_coefficient_mu     6.543
_exptl_absorpt_correction_type     gaussian
_exptl_absorpt_process_details
;
(CrysAlisPro (Rigaku OD, 2021)
;
_exptl_absorpt_correction_T_min     0.353
_exptl_absorpt_correction_T_max     1.000
_diffrn_ambient_temperature     100(2)
_diffrn_source     'micro-focus sealed X-ray tube'
_diffrn_radiation_type     CuK\a
_diffrn_radiation_wavelength     1.54184
_diffrn_measurement_device_type
                           'Rigaku XtaLAB Synergy-S, HyPix-6000HE area-detector'
_diffrn_measurement_method     '\f and \w'
_diffrn_detector_area_resol_mean     ?
_diffrn_reflns_number     28318
_diffrn_reflns_av_R_equivalents     0.1005
_diffrn_reflns_av_unetI/netI     0.0542
_diffrn_reflns_theta_min     2.995
_diffrn_reflns_theta_max     80.380
_diffrn_reflns_theta_full     67.684
_diffrn_measured_fraction_theta_max     0.953
_diffrn_measured_fraction_theta_full     0.993
_diffrn_reflns_limit_h_min     -12
_diffrn_reflns_limit_h_max     12
_diffrn_reflns_limit_k_min     -13
_diffrn_reflns_limit_k_max     12
_diffrn_reflns_limit_l_min     -20
_diffrn_reflns_limit_l_max     20
_refine_special_details     ?
_reflns_number_total     6210
_reflns_number_gt     5303
_reflns_threshold_expression     'I > 2\s(I)'
_refine_ls_structure_factor_coef     Fsqd
_refine_ls_matrix_type     full
_refine_ls_R_factor_all     0.0834
_refine_ls_R_factor_gt     0.0699
_refine_ls_wR_factor_gt     0.1694
_refine_ls_wR_factor_ref     0.1781
_refine_ls_goodness_of_fit_ref     1.072
_refine_ls_restrained_S_all     1.005
_refine_ls_number_reflns     6210
_refine_ls_number_parameters     525
_refine_ls_number_restraints     930
_refine_ls_hydrogen_treatment     constr
_refine_ls_weighting_scheme     calc
_refine_ls_weighting_details
              'w=1/[\s^2^(Fo^2^)+(0.0974P)^2^+4.6292P] where P=(Fo^2^+2Fc^2^)/3'
_atom_sites_solution_hydrogens     geom
_atom_sites_solution_primary     difmap
_atom_sites_solution_secondary     difmap
_refine_ls_shift/su_max     0.001
_refine_ls_shift/su_mean     0.000
_refine_diff_density_max     1.381
_refine_diff_density_min     -1.221
_refine_ls_extinction_method     none
_refine_ls_extinction_coef     .
loop_
    _atom_type_symbol
    _atom_type_description
    _atom_type_scat_dispersion_real
    _atom_type_scat_dispersion_imag
    _atom_type_scat_source
    'C' 'C' 0.0181 0.0091
                         'International Tables Vol C Tables 4.2.6.8 and 6.1.1.4'
    'H' 'H' 0.0000 0.0000
                         'International Tables Vol C Tables 4.2.6.8 and 6.1.1.4'
    'Br' 'Br' -0.6763 1.2805
                         'International Tables Vol C Tables 4.2.6.8 and 6.1.1.4'
    'N' 'N' 0.0311 0.0180
                         'International Tables Vol C Tables 4.2.6.8 and 6.1.1.4'
    'O' 'O' 0.0492 0.0322
                         'International Tables Vol C Tables 4.2.6.8 and 6.1.1.4'
    'Se' 'Se' -0.7943 1.1372
                         'International Tables Vol C Tables 4.2.6.8 and 6.1.1.4'
_computing_data_collection
;
CrysAlisPro 1.171.41.117a (Rigaku OD, 2021)
;
_computing_cell_refinement
;
CrysAlisPro 1.171.41.117a (Rigaku OD, 2021)
;
_computing_data_reduction
;
CrysAlisPro 1.171.41.117a (Rigaku OD, 2021)
;
_computing_structure_solution
;
<i>SHELXT</i> (Sheldrick, 2015a)
;
_computing_structure_refinement
;
SHELXL (Sheldrick, 2015b)
;
_computing_molecular_graphics
;
SHELXTL (Sheldrick, 2008)
;
_computing_publication_material
;
SHELXTL (Sheldrick, 2008)
;
loop_
    _atom_site_type_symbol
    _atom_site_label
    _atom_site_fract_x
    _atom_site_fract_y
    _atom_site_fract_z
    _atom_site_U_iso_or_equiv
    _atom_site_adp_type
    _atom_site_calc_flag
    _atom_site_occupancy
    _atom_site_disorder_assembly
    _atom_site_disorder_group
    Br Br1_1 -0.00774(8) 0.15550(10) 0.91076(4) 0.0679(3) Uani d 1 . .
    Se Se1_1 0.30048(7) 0.46618(6) 0.46015(4) 0.04111(18) Uani d 1 . .
    N N1_1 0.0925(5) 0.2751(5) 0.5014(3) 0.0388(9) Uani d 1 . .
    H H1_1 0.033003 0.235262 0.483781 0.047 Uiso calc 1 . .
    C C1_1 0.3049(11) 0.4122(9) 0.2719(6) 0.0392(18) Uani d 0.725(7) A 1
    H H1A_1 0.399434 0.399056 0.287253 0.047 Uiso calc 0.725(7) A 1
    H H1B_1 0.282548 0.509933 0.251227 0.047 Uiso calc 0.725(7) A 1
    N N2_1 0.1970(5) 0.3465(4) 0.3511(3) 0.0366(8) Uani d 0.725(7) A 1
    C C3_1 0.1025(12) 0.2681(12) 0.3260(7) 0.039(2) Uani d 0.725(7) A 1
    H H3A_1 0.002571 0.296332 0.344365 0.046 Uiso calc 0.725(7) A 1
    H H3B_1 0.114863 0.170718 0.355145 0.046 Uiso calc 0.725(7) A 1
    C C3A_1 0.1457(8) 0.2983(8) 0.2244(5) 0.0414(14) Uani d 0.725(7) A 1
    C C4_1 0.1306(11) 0.2055(9) 0.1700(6) 0.0455(17) Uani d 0.725(7) A 1
    H H4_1 0.116417 0.111466 0.191433 0.055 Uiso calc 0.725(7) A 1
    C C5_1 0.1415(9) 0.2833(8) 0.0854(5) 0.0469(16) Uani d 0.725(7) A 1
    H H5_1 0.139614 0.255589 0.033326 0.056 Uiso calc 0.725(7) A 1
    C C6_1 0.1574(10) 0.4242(9) 0.0887(5) 0.0462(17) Uani d 0.725(7) A 1
    H H6_1 0.127456 0.497280 0.038396 0.055 Uiso calc 0.725(7) A 1
    C C7_1 0.3096(9) 0.4342(9) 0.1010(5) 0.0459(15) Uani d 0.725(7) A 1
    H H7A_1 0.381260 0.398371 0.057215 0.055 Uiso calc 0.725(7) A 1
    H H7B_1 0.330864 0.527874 0.095136 0.055 Uiso calc 0.725(7) A 1
    C C7A_1 0.3005(8) 0.3443(8) 0.1988(5) 0.0413(14) Uani d 0.725(7) A 1
    H H7AA_1 0.369423 0.265808 0.200985 0.050 Uiso calc 0.725(7) A 1
    O O1_1 0.0777(6) 0.4217(6) 0.1781(3) 0.0421(12) Uani d 0.725(7) A 1
    C C1B_1 0.120(3) 0.253(3) 0.3256(16) 0.039(3) Uani d 0.275(7) A 2
    H H1C_1 0.022337 0.287147 0.321875 0.047 Uiso calc 0.275(7) A 2
    H H1D_1 0.118223 0.162414 0.368816 0.047 Uiso calc 0.275(7) A 2
    N N2B_1 0.1970(5) 0.3465(4) 0.3511(3) 0.0366(8) Uani d 0.275(7) A 2
    C C3B_1 0.291(3) 0.436(3) 0.2759(12) 0.040(3) Uani d 0.275(7) A 2
    H H3C_1 0.390635 0.419194 0.281893 0.048 Uiso calc 0.275(7) A 2
    H H3D_1 0.263991 0.532041 0.271727 0.048 Uiso calc 0.275(7) A 2
    C C3AB_1 0.2664(17) 0.3980(17) 0.1958(9) 0.041(2) Uani d 0.275(7) A 2
    C C4B_1 0.3772(18) 0.404(2) 0.1118(10) 0.044(3) Uani d 0.275(7) A 2
    H H4B_1 0.476242 0.407838 0.105237 0.053 Uiso calc 0.275(7) A 2
    C C5B_1 0.3097(18) 0.401(2) 0.0490(10) 0.044(3) Uani d 0.275(7) A 2
    H H5B_1 0.349877 0.404278 -0.012295 0.053 Uiso calc 0.275(7) A 2
    C C6B_1 0.155(2) 0.393(2) 0.0940(11) 0.044(2) Uani d 0.275(7) A 2
    H H6B_1 0.087964 0.426091 0.051986 0.053 Uiso calc 0.275(7) A 2
    C C7B_1 0.131(3) 0.2492(19) 0.1579(13) 0.045(3) Uani d 0.275(7) A 2
    H H7C_1 0.173925 0.180053 0.126932 0.054 Uiso calc 0.275(7) A 2
    H H7D_1 0.029384 0.232814 0.182530 0.054 Uiso calc 0.275(7) A 2
    C C7AB_1 0.209(2) 0.2531(16) 0.2329(10) 0.042(2) Uani d 0.275(7) A 2
    H H7AB_1 0.287638 0.183335 0.237955 0.051 Uiso calc 0.275(7) A 2
    O O1B_1 0.1482(16) 0.4691(14) 0.1595(9) 0.042(2) Uani d 0.275(7) A 2
    C C8_1 0.1889(5) 0.3519(5) 0.4356(3) 0.0356(10) Uani d 1 . .
    C C9_1 0.0777(6) 0.2523(6) 0.5963(3) 0.0377(11) Uani d 1 . .
    C C10_1 0.0327(7) 0.3551(6) 0.6380(4) 0.0471(13) Uani d 1 . .
    H H10_1 0.018502 0.444400 0.602203 0.056 Uiso calc 1 . .
    C C11_1 0.0088(7) 0.3272(7) 0.7308(4) 0.0526(15) Uani d 1 . .
    H H11_1 -0.022626 0.396542 0.759604 0.063 Uiso calc 1 . .
    C C12_1 0.0311(7) 0.1963(7) 0.7818(4) 0.0505(14) Uani d 1 . .
    C C13_1 0.0777(7) 0.0944(6) 0.7421(4) 0.0443(12) Uani d 1 . .
    H H13_1 0.092602 0.005481 0.778176 0.053 Uiso calc 1 . .
    C C14_1 0.1025(6) 0.1231(6) 0.6486(4) 0.0389(11) Uani d 1 . .
    H H14_1 0.136740 0.053811 0.620145 0.047 Uiso calc 1 . .
    Br Br1_2 0.25531(8) 0.75885(8) 0.90577(4) 0.0552(2) Uani d 1 . .
    Se Se1_2 0.18559(6) 0.92147(6) 0.47837(4) 0.03988(18) Uani d 1 . .
    N N1_2 0.4327(5) 0.7680(5) 0.5088(3) 0.0365(9) Uani d 1 . .
    H H1_2 0.515206 0.730673 0.490691 0.044 Uiso calc 1 . .
    C C1_2 0.5323(10) 0.7390(13) 0.3349(5) 0.0397(13) Uani d 0.831(6) B 1
    H H1A_2 0.543596 0.652868 0.381026 0.048 Uiso calc 0.831(6) B 1
    H H1B_2 0.614456 0.794349 0.325014 0.048 Uiso calc 0.831(6) B 1
    N N2_2 0.3984(5) 0.8117(5) 0.3640(3) 0.0376(9) Uani d 0.831(6) B 1
    C C3_2 0.3156(9) 0.8578(8) 0.2923(5) 0.0425(17) Uani d 0.831(6) B 1
    H H3A_2 0.288142 0.954533 0.282186 0.051 Uiso calc 0.831(6) B 1
    H H3B_2 0.229513 0.805507 0.307811 0.051 Uiso calc 0.831(6) B 1
    C C3A_2 0.4165(7) 0.8321(8) 0.2102(4) 0.0419(13) Uani d 0.831(6) B 1
    C C4_2 0.3733(8) 0.8112(8) 0.1289(4) 0.0475(15) Uani d 0.831(6) B 1
    H H4_2 0.283605 0.785900 0.126428 0.057 Uiso calc 0.831(6) B 1
    C C5_2 0.4851(8) 0.8350(8) 0.0626(4) 0.0475(14) Uani d 0.831(6) B 1
    H H5_2 0.492770 0.831504 0.002160 0.057 Uiso calc 0.831(6) B 1
    C C6_2 0.5986(9) 0.8691(8) 0.1025(5) 0.0477(15) Uani d 0.831(6) B 1
    H H6_2 0.676085 0.922685 0.057128 0.057 Uiso calc 0.831(6) B 1
    C C7_2 0.6492(8) 0.7391(8) 0.1676(4) 0.0450(14) Uani d 0.831(6) B 1
    H H7A_2 0.669275 0.663923 0.139352 0.054 Uiso calc 0.831(6) B 1
    H H7B_2 0.733960 0.753993 0.187783 0.054 Uiso calc 0.831(6) B 1
    C C7A_2 0.5188(7) 0.7141(8) 0.2461(4) 0.0425(13) Uani d 0.831(6) B 1
    H H7AA_2 0.478651 0.624617 0.256699 0.051 Uiso calc 0.831(6) B 1
    O O1_2 0.5165(6) 0.9373(5) 0.1664(3) 0.0463(11) Uani d 0.831(6) B 1
    C C1B_2 0.326(4) 0.889(4) 0.2913(17) 0.039(3) Uani d 0.169(6) B 2
    H H1C_2 0.354724 0.984011 0.268051 0.047 Uiso calc 0.169(6) B 2
    H H1D_2 0.222209 0.886858 0.311360 0.047 Uiso calc 0.169(6) B 2
    N N2B_2 0.3984(5) 0.8117(5) 0.3640(3) 0.0376(9) Uani d 0.169(6) B 2
    C C3B_2 0.531(4) 0.742(5) 0.3375(16) 0.039(3) Uani d 0.169(6) B 2
    H H3C_2 0.529778 0.644714 0.369489 0.047 Uiso calc 0.169(6) B 2
    H H3D_2 0.612221 0.781893 0.347498 0.047 Uiso calc 0.169(6) B 2
    C C3AB_2 0.533(2) 0.768(2) 0.2383(12) 0.043(2) Uani d 0.169(6) B 2
    C C4B_2 0.598(3) 0.668(2) 0.1876(15) 0.045(3) Uani d 0.169(6) B 2
    H H4B_2 0.625006 0.576213 0.211977 0.054 Uiso calc 0.169(6) B 2
    C C5B_2 0.610(3) 0.735(3) 0.1022(15) 0.047(3) Uani d 0.169(6) B 2
    H H5B_2 0.635581 0.698389 0.051758 0.056 Uiso calc 0.169(6) B 2
    C C6B_2 0.575(3) 0.881(3) 0.0988(14) 0.046(3) Uani d 0.169(6) B 2
    H H6B_2 0.623663 0.947474 0.043065 0.055 Uiso calc 0.169(6) B 2
    C C7B_2 0.412(3) 0.899(3) 0.1211(14) 0.047(3) Uani d 0.169(6) B 2
    H H7C_2 0.367144 0.864103 0.082050 0.056 Uiso calc 0.169(6) B 2
    H H7D_2 0.380590 0.994072 0.115919 0.056 Uiso calc 0.169(6) B 2
    C C7AB_2 0.381(2) 0.811(3) 0.2209(14) 0.044(3) Uani d 0.169(6) B 2
    H H7AB_2 0.322772 0.732251 0.230271 0.053 Uiso calc 0.169(6) B 2
    O O1B_2 0.604(2) 0.889(2) 0.1832(13) 0.045(2) Uani d 0.169(6) B 2
    C C8_2 0.3529(6) 0.8241(5) 0.4474(3) 0.0345(10) Uani d 1 . .
    C C9_2 0.3902(6) 0.7659(5) 0.6024(3) 0.0364(11) Uani d 1 . .
    C C10_2 0.4397(6) 0.8613(6) 0.6321(4) 0.0419(12) Uani d 1 . .
    H H10_2 0.500901 0.927874 0.590903 0.050 Uiso calc 1 . .
    C C11_2 0.3989(6) 0.8591(6) 0.7232(4) 0.0412(12) Uani d 1 . .
    H H11_2 0.430534 0.924927 0.744619 0.049 Uiso calc 1 . .
    C C12_2 0.3117(6) 0.7595(6) 0.7819(3) 0.0396(12) Uani d 1 . .
    C C13_2 0.2630(6) 0.6619(7) 0.7527(4) 0.0460(13) Uani d 1 . .
    H H13_2 0.203282 0.594257 0.794113 0.055 Uiso calc 1 . .
    C C14_2 0.3035(6) 0.6655(6) 0.6620(4) 0.0407(11) Uani d 1 . .
    H H14_2 0.272202 0.599520 0.640586 0.049 Uiso calc 1 . .
loop_
    _atom_site_aniso_label
    _atom_site_aniso_U_11
    _atom_site_aniso_U_22
    _atom_site_aniso_U_33
    _atom_site_aniso_U_12
    _atom_site_aniso_U_13
    _atom_site_aniso_U_23
    Br1_1 0.0604(4) 0.1135(7) 0.0255(3) 0.0060(4) -0.0040(3) -0.0196(3)
    Se1_1 0.0526(4) 0.0383(3) 0.0350(3) -0.0026(2) -0.0133(2) -0.0107(2)
    N1_1 0.045(2) 0.045(2) 0.026(2) -0.0009(19) -0.0091(18) -0.0071(18)
    C1_1 0.046(3) 0.039(4) 0.031(3) -0.002(3) -0.007(3) -0.008(3)
    N2_1 0.046(2) 0.0370(19) 0.0261(17) -0.0026(16) -0.0105(16) -0.0048(15)
    C3_1 0.045(4) 0.042(4) 0.027(3) -0.005(3) -0.009(3) -0.004(3)
    C3A_1 0.047(3) 0.046(3) 0.030(2) -0.002(3) -0.010(2) -0.007(2)
    C4_1 0.050(3) 0.051(4) 0.037(3) -0.007(3) -0.007(3) -0.014(3)
    C5_1 0.052(3) 0.059(4) 0.034(3) -0.008(3) -0.013(3) -0.014(3)
    C6_1 0.056(3) 0.052(3) 0.028(3) -0.003(3) -0.009(3) -0.005(3)
    C7_1 0.053(3) 0.052(3) 0.033(3) -0.008(3) -0.008(3) -0.011(3)
    C7A_1 0.046(3) 0.046(3) 0.033(3) -0.003(3) -0.009(2) -0.012(2)
    O1_1 0.047(3) 0.047(3) 0.031(2) 0.002(2) -0.011(2) -0.006(2)
    C1B_1 0.046(5) 0.041(5) 0.027(4) -0.003(4) -0.007(4) -0.006(4)
    N2B_1 0.046(2) 0.0370(19) 0.0261(17) -0.0026(16) -0.0105(16) -0.0048(15)
    C3B_1 0.046(5) 0.042(5) 0.029(4) 0.000(4) -0.008(4) -0.008(4)
    C3AB_1 0.049(4) 0.044(4) 0.031(3) -0.002(4) -0.010(3) -0.009(3)
    C4B_1 0.053(5) 0.047(5) 0.031(5) 0.000(5) -0.008(5) -0.012(4)
    C5B_1 0.054(5) 0.050(5) 0.029(5) -0.003(5) -0.010(5) -0.010(4)
    C6B_1 0.051(4) 0.051(4) 0.030(3) -0.002(4) -0.010(3) -0.009(3)
    C7B_1 0.053(4) 0.049(4) 0.033(4) -0.003(4) -0.011(4) -0.010(4)
    C7AB_1 0.049(4) 0.046(4) 0.031(4) -0.002(4) -0.008(4) -0.010(4)
    O1B_1 0.050(4) 0.045(4) 0.031(3) 0.002(4) -0.011(3) -0.010(3)
    C8_1 0.038(2) 0.036(2) 0.031(2) 0.008(2) -0.013(2) -0.0065(19)
    C9_1 0.039(3) 0.046(3) 0.027(2) 0.004(2) -0.008(2) -0.009(2)
    C10_1 0.054(3) 0.046(3) 0.040(3) 0.018(3) -0.012(2) -0.015(2)
    C11_1 0.053(3) 0.061(4) 0.044(3) 0.014(3) -0.006(3) -0.024(3)
    C12_1 0.048(3) 0.070(4) 0.030(3) 0.007(3) -0.006(2) -0.014(3)
    C13_1 0.052(3) 0.046(3) 0.032(3) -0.001(2) -0.008(2) -0.005(2)
    C14_1 0.043(3) 0.042(3) 0.031(2) -0.001(2) -0.007(2) -0.010(2)
    Br1_2 0.0636(4) 0.0754(5) 0.0256(3) 0.0077(3) -0.0095(3) -0.0158(3)
    Se1_2 0.0427(3) 0.0443(3) 0.0329(3) 0.0030(2) -0.0072(2) -0.0131(2)
    N1_2 0.041(2) 0.044(2) 0.027(2) -0.0023(18) -0.0071(17) -0.0134(17)
    C1_2 0.039(3) 0.049(3) 0.030(2) -0.002(2) -0.007(2) -0.008(2)
    N2_2 0.0386(19) 0.049(2) 0.0271(18) -0.0029(17) -0.0078(15) -0.0119(16)
    C3_2 0.043(3) 0.057(4) 0.028(2) 0.004(3) -0.008(2) -0.014(2)
    C3A_2 0.048(3) 0.053(3) 0.028(2) 0.000(2) -0.010(2) -0.015(2)
    C4_2 0.051(3) 0.064(4) 0.032(3) 0.004(3) -0.013(2) -0.019(3)
    C5_2 0.054(3) 0.061(3) 0.031(3) 0.001(3) -0.012(2) -0.016(2)
    C6_2 0.054(3) 0.061(3) 0.028(2) -0.005(3) -0.009(2) -0.012(2)
    C7_2 0.047(3) 0.059(3) 0.029(2) -0.001(3) -0.008(2) -0.013(2)
    C7A_2 0.044(3) 0.054(3) 0.030(2) -0.001(2) -0.007(2) -0.014(2)
    O1_2 0.058(3) 0.053(2) 0.0291(19) -0.006(2) -0.0072(18) -0.0140(18)
    C1B_2 0.042(5) 0.051(5) 0.028(5) 0.000(5) -0.009(4) -0.014(5)
    N2B_2 0.0386(19) 0.049(2) 0.0271(18) -0.0029(17) -0.0078(15) -0.0119(16)
    C3B_2 0.041(5) 0.050(5) 0.028(5) -0.003(5) -0.008(5) -0.011(5)
    C3AB_2 0.047(4) 0.054(4) 0.030(4) -0.001(4) -0.007(4) -0.012(4)
    C4B_2 0.048(5) 0.057(6) 0.032(5) -0.001(5) -0.008(5) -0.014(5)
    C5B_2 0.052(5) 0.061(5) 0.030(5) -0.001(5) -0.009(5) -0.016(5)
    C6B_2 0.052(4) 0.059(4) 0.029(4) -0.003(4) -0.009(4) -0.014(4)
    C7B_2 0.052(4) 0.059(4) 0.030(4) 0.000(4) -0.010(4) -0.015(4)
    C7AB_2 0.048(4) 0.056(4) 0.029(4) 0.001(4) -0.010(4) -0.014(4)
    O1B_2 0.050(4) 0.055(4) 0.029(4) -0.002(4) -0.007(4) -0.013(4)
    C8_2 0.042(3) 0.032(2) 0.028(2) -0.007(2) -0.006(2) -0.0052(18)
    C9_2 0.038(3) 0.044(3) 0.029(2) 0.001(2) -0.008(2) -0.013(2)
    C10_2 0.051(3) 0.041(3) 0.035(3) -0.004(2) -0.012(2) -0.010(2)
    C11_2 0.054(3) 0.041(3) 0.033(3) 0.001(2) -0.016(2) -0.014(2)
    C12_2 0.042(3) 0.052(3) 0.026(2) 0.011(2) -0.011(2) -0.014(2)
    C13_2 0.046(3) 0.055(3) 0.032(3) -0.006(3) -0.004(2) -0.007(2)
    C14_2 0.042(3) 0.048(3) 0.034(3) -0.007(2) -0.008(2) -0.013(2)
_geom_special_details
;
 All esds (except the esd in the dihedral angle between two l.s. planes)
 are estimated using the full covariance matrix.  The cell esds are taken
 into account individually in the estimation of esds in distances, angles
 and torsion angles; correlations between esds in cell parameters are only
 used when they are defined by crystal symmetry.  An approximate (isotropic)
 treatment of cell esds is used for estimating esds involving l.s. planes.
;
loop_
    _geom_bond_atom_site_label_1
    _geom_bond_atom_site_label_2
    _geom_bond_site_symmetry_2
    _geom_bond_distance
    _geom_bond_publ_flag
    Br1_1 C12_1 . 1.908(6) ?
    Se1_1 C8_1 . 1.862(6) ?
    N1_1 C8_1 . 1.349(7) ?
    N1_1 C9_1 . 1.421(6) ?
    N1_1 H1_1 . 0.8800 ?
    C1_1 N2_1 . 1.477(10) ?
    C1_1 C7A_1 . 1.528(11) ?
    C1_1 H1A_1 . 0.9900 ?
    C1_1 H1B_1 . 0.9900 ?
    N2_1 C8_1 . 1.334(7) ?
    N2_1 C3_1 . 1.475(11) ?
    C3_1 C3A_1 . 1.505(11) ?
    C3_1 H3A_1 . 0.9900 ?
    C3_1 H3B_1 . 0.9900 ?
    C3A_1 O1_1 . 1.455(9) ?
    C3A_1 C4_1 . 1.503(10) ?
    C3A_1 C7A_1 . 1.557(10) ?
    C4_1 C5_1 . 1.331(11) ?
    C4_1 H4_1 . 0.9500 ?
    C5_1 C6_1 . 1.506(12) ?
    C5_1 H5_1 . 0.9500 ?
    C6_1 O1_1 . 1.440(9) ?
    C6_1 C7_1 . 1.556(12) ?
    C6_1 H6_1 . 1.0000 ?
    C7_1 C7A_1 . 1.540(10) ?
    C7_1 H7A_1 . 0.9900 ?
    C7_1 H7B_1 . 0.9900 ?
    C7A_1 H7AA_1 . 1.0000 ?
    C1B_1 N2B_1 . 1.474(18) ?
    C1B_1 C7AB_1 . 1.521(18) ?
    C1B_1 H1C_1 . 0.9900 ?
    C1B_1 H1D_1 . 0.9900 ?
    N2B_1 C8_1 . 1.334(7) ?
    N2B_1 C3B_1 . 1.466(17) ?
    C3B_1 C3AB_1 . 1.504(17) ?
    C3B_1 H3C_1 . 0.9900 ?
    C3B_1 H3D_1 . 0.9900 ?
    C3AB_1 O1B_1 . 1.441(15) ?
    C3AB_1 C4B_1 . 1.497(15) ?
    C3AB_1 C7AB_1 . 1.561(15) ?
    C4B_1 C5B_1 . 1.314(16) ?
    C4B_1 H4B_1 . 0.9500 ?
    C5B_1 C6B_1 . 1.512(17) ?
    C5B_1 H5B_1 . 0.9500 ?
    C6B_1 O1B_1 . 1.457(15) ?
    C6B_1 C7B_1 . 1.549(17) ?
    C6B_1 H6B_1 . 1.0000 ?
    C7B_1 C7AB_1 . 1.555(16) ?
    C7B_1 H7C_1 . 0.9900 ?
    C7B_1 H7D_1 . 0.9900 ?
    C7AB_1 H7AB_1 . 1.0000 ?
    C9_1 C14_1 . 1.387(8) ?
    C9_1 C10_1 . 1.396(8) ?
    C10_1 C11_1 . 1.375(8) ?
    C10_1 H10_1 . 0.9500 ?
    C11_1 C12_1 . 1.389(10) ?
    C11_1 H11_1 . 0.9500 ?
    C12_1 C13_1 . 1.371(9) ?
    C13_1 C14_1 . 1.385(7) ?
    C13_1 H13_1 . 0.9500 ?
    C14_1 H14_1 . 0.9500 ?
    Br1_2 C12_2 . 1.903(5) ?
    Se1_2 C8_2 . 1.873(5) ?
    N1_2 C8_2 . 1.342(7) ?
    N1_2 C9_2 . 1.434(6) ?
    N1_2 H1_2 . 0.8800 ?
    C1_2 N2_2 . 1.487(9) ?
    C1_2 C7A_2 . 1.532(10) ?
    C1_2 H1A_2 . 0.9900 ?
    C1_2 H1B_2 . 0.9900 ?
    N2_2 C8_2 . 1.329(6) ?
    N2_2 C3_2 . 1.475(8) ?
    C3_2 C3A_2 . 1.511(9) ?
    C3_2 H3A_2 . 0.9900 ?
    C3_2 H3B_2 . 0.9900 ?
    C3A_2 O1_2 . 1.446(9) ?
    C3A_2 C4_2 . 1.515(9) ?
    C3A_2 C7A_2 . 1.556(9) ?
    C4_2 C5_2 . 1.314(10) ?
    C4_2 H4_2 . 0.9500 ?
    C5_2 C6_2 . 1.506(10) ?
    C5_2 H5_2 . 0.9500 ?
    C6_2 O1_2 . 1.446(8) ?
    C6_2 C7_2 . 1.552(10) ?
    C6_2 H6_2 . 1.0000 ?
    C7_2 C7A_2 . 1.542(9) ?
    C7_2 H7A_2 . 0.9900 ?
    C7_2 H7B_2 . 0.9900 ?
    C7A_2 H7AA_2 . 1.0000 ?
    C1B_2 N2B_2 . 1.474(18) ?
    C1B_2 C7AB_2 . 1.533(19) ?
    C1B_2 H1C_2 . 0.9900 ?
    C1B_2 H1D_2 . 0.9900 ?
    N2B_2 C8_2 . 1.329(6) ?
    N2B_2 C3B_2 . 1.454(18) ?
    C3B_2 C3AB_2 . 1.504(18) ?
    C3B_2 H3C_2 . 0.9900 ?
    C3B_2 H3D_2 . 0.9900 ?
    C3AB_2 O1B_2 . 1.443(17) ?
    C3AB_2 C4B_2 . 1.498(16) ?
    C3AB_2 C7AB_2 . 1.561(16) ?
    C4B_2 C5B_2 . 1.309(17) ?
    C4B_2 H4B_2 . 0.9500 ?
    C5B_2 C6B_2 . 1.513(18) ?
    C5B_2 H5B_2 . 0.9500 ?
    C6B_2 O1B_2 . 1.448(16) ?
    C6B_2 C7B_2 . 1.550(19) ?
    C6B_2 H6B_2 . 1.0000 ?
    C7B_2 C7AB_2 . 1.552(17) ?
    C7B_2 H7C_2 . 0.9900 ?
    C7B_2 H7D_2 . 0.9900 ?
    C7AB_2 H7AB_2 . 1.0000 ?
    C9_2 C10_2 . 1.381(8) ?
    C9_2 C14_2 . 1.390(8) ?
    C10_2 C11_2 . 1.394(8) ?
    C10_2 H10_2 . 0.9500 ?
    C11_2 C12_2 . 1.383(9) ?
    C11_2 H11_2 . 0.9500 ?
    C12_2 C13_2 . 1.392(9) ?
    C13_2 C14_2 . 1.385(8) ?
    C13_2 H13_2 . 0.9500 ?
    C14_2 H14_2 . 0.9500 ?
loop_
    _geom_angle_atom_site_label_1
    _geom_angle_atom_site_label_2
    _geom_angle_atom_site_label_3
    _geom_angle_site_symmetry_1
    _geom_angle_site_symmetry_3
    _geom_angle
    _geom_angle_publ_flag
    C8_1 N1_1 C9_1 . . 126.4(5) ?
    C8_1 N1_1 H1_1 . . 116.8 ?
    C9_1 N1_1 H1_1 . . 116.8 ?
    N2_1 C1_1 C7A_1 . . 105.4(7) ?
    N2_1 C1_1 H1A_1 . . 110.7 ?
    C7A_1 C1_1 H1A_1 . . 110.7 ?
    N2_1 C1_1 H1B_1 . . 110.7 ?
    C7A_1 C1_1 H1B_1 . . 110.7 ?
    H1A_1 C1_1 H1B_1 . . 108.8 ?
    C8_1 N2_1 C3_1 . . 123.8(5) ?
    C8_1 N2_1 C1_1 . . 124.7(6) ?
    C3_1 N2_1 C1_1 . . 111.4(5) ?
    N2_1 C3_1 C3A_1 . . 104.8(7) ?
    N2_1 C3_1 H3A_1 . . 110.8 ?
    C3A_1 C3_1 H3A_1 . . 110.8 ?
    N2_1 C3_1 H3B_1 . . 110.8 ?
    C3A_1 C3_1 H3B_1 . . 110.8 ?
    H3A_1 C3_1 H3B_1 . . 108.9 ?
    O1_1 C3A_1 C4_1 . . 101.3(6) ?
    O1_1 C3A_1 C3_1 . . 112.4(7) ?
    C4_1 C3A_1 C3_1 . . 125.2(7) ?
    O1_1 C3A_1 C7A_1 . . 99.3(6) ?
    C4_1 C3A_1 C7A_1 . . 109.4(7) ?
    C3_1 C3A_1 C7A_1 . . 106.2(6) ?
    C5_1 C4_1 C3A_1 . . 105.2(7) ?
    C5_1 C4_1 H4_1 . . 127.4 ?
    C3A_1 C4_1 H4_1 . . 127.4 ?
    C4_1 C5_1 C6_1 . . 106.1(7) ?
    C4_1 C5_1 H5_1 . . 126.9 ?
    C6_1 C5_1 H5_1 . . 126.9 ?
    O1_1 C6_1 C5_1 . . 101.7(7) ?
    O1_1 C6_1 C7_1 . . 100.6(6) ?
    C5_1 C6_1 C7_1 . . 108.0(7) ?
    O1_1 C6_1 H6_1 . . 115.0 ?
    C5_1 C6_1 H6_1 . . 115.0 ?
    C7_1 C6_1 H6_1 . . 115.0 ?
    C7A_1 C7_1 C6_1 . . 100.5(6) ?
    C7A_1 C7_1 H7A_1 . . 111.7 ?
    C6_1 C7_1 H7A_1 . . 111.7 ?
    C7A_1 C7_1 H7B_1 . . 111.7 ?
    C6_1 C7_1 H7B_1 . . 111.7 ?
    H7A_1 C7_1 H7B_1 . . 109.4 ?
    C1_1 C7A_1 C7_1 . . 117.9(7) ?
    C1_1 C7A_1 C3A_1 . . 102.5(6) ?
    C7_1 C7A_1 C3A_1 . . 101.8(6) ?
    C1_1 C7A_1 H7AA_1 . . 111.3 ?
    C7_1 C7A_1 H7AA_1 . . 111.3 ?
    C3A_1 C7A_1 H7AA_1 . . 111.3 ?
    C6_1 O1_1 C3A_1 . . 95.5(5) ?
    N2B_1 C1B_1 C7AB_1 . . 101.4(13) ?
    N2B_1 C1B_1 H1C_1 . . 111.5 ?
    C7AB_1 C1B_1 H1C_1 . . 111.5 ?
    N2B_1 C1B_1 H1D_1 . . 111.5 ?
    C7AB_1 C1B_1 H1D_1 . . 111.5 ?
    H1C_1 C1B_1 H1D_1 . . 109.3 ?
    C8_1 N2B_1 C3B_1 . . 119.5(8) ?
    C8_1 N2B_1 C1B_1 . . 125.0(9) ?
    C3B_1 N2B_1 C1B_1 . . 115.5(10) ?
    N2B_1 C3B_1 C3AB_1 . . 101.6(12) ?
    N2B_1 C3B_1 H3C_1 . . 111.4 ?
    C3AB_1 C3B_1 H3C_1 . . 111.4 ?
    N2B_1 C3B_1 H3D_1 . . 111.4 ?
    C3AB_1 C3B_1 H3D_1 . . 111.4 ?
    H3C_1 C3B_1 H3D_1 . . 109.3 ?
    O1B_1 C3AB_1 C4B_1 . . 102.2(12) ?
    O1B_1 C3AB_1 C3B_1 . . 114.2(16) ?
    C4B_1 C3AB_1 C3B_1 . . 123.5(14) ?
    O1B_1 C3AB_1 C7AB_1 . . 99.5(12) ?
    C4B_1 C3AB_1 C7AB_1 . . 108.3(13) ?
    C3B_1 C3AB_1 C7AB_1 . . 106.6(12) ?
    C5B_1 C4B_1 C3AB_1 . . 105.9(13) ?
    C5B_1 C4B_1 H4B_1 . . 127.0 ?
    C3AB_1 C4B_1 H4B_1 . . 127.0 ?
    C4B_1 C5B_1 C6B_1 . . 106.1(13) ?
    C4B_1 C5B_1 H5B_1 . . 126.9 ?
    C6B_1 C5B_1 H5B_1 . . 126.9 ?
    O1B_1 C6B_1 C5B_1 . . 100.9(13) ?
    O1B_1 C6B_1 C7B_1 . . 100.8(13) ?
    C5B_1 C6B_1 C7B_1 . . 107.6(16) ?
    O1B_1 C6B_1 H6B_1 . . 115.2 ?
    C5B_1 C6B_1 H6B_1 . . 115.2 ?
    C7B_1 C6B_1 H6B_1 . . 115.2 ?
    C6B_1 C7B_1 C7AB_1 . . 100.6(12) ?
    C6B_1 C7B_1 H7C_1 . . 111.7 ?
    C7AB_1 C7B_1 H7C_1 . . 111.7 ?
    C6B_1 C7B_1 H7D_1 . . 111.7 ?
    C7AB_1 C7B_1 H7D_1 . . 111.7 ?
    H7C_1 C7B_1 H7D_1 . . 109.4 ?
    C1B_1 C7AB_1 C7B_1 . . 118.0(17) ?
    C1B_1 C7AB_1 C3AB_1 . . 102.8(13) ?
    C7B_1 C7AB_1 C3AB_1 . . 101.3(11) ?
    C1B_1 C7AB_1 H7AB_1 . . 111.3 ?
    C7B_1 C7AB_1 H7AB_1 . . 111.3 ?
    C3AB_1 C7AB_1 H7AB_1 . . 111.3 ?
    C3AB_1 O1B_1 C6B_1 . . 95.5(11) ?
    N2B_1 C8_1 N1_1 . . 117.0(5) ?
    N2_1 C8_1 N1_1 . . 117.0(5) ?
    N2B_1 C8_1 Se1_1 . . 121.1(4) ?
    N2_1 C8_1 Se1_1 . . 121.1(4) ?
    N1_1 C8_1 Se1_1 . . 121.9(4) ?
    C14_1 C9_1 C10_1 . . 119.8(5) ?
    C14_1 C9_1 N1_1 . . 118.6(5) ?
    C10_1 C9_1 N1_1 . . 121.5(5) ?
    C11_1 C10_1 C9_1 . . 120.0(5) ?
    C11_1 C10_1 H10_1 . . 120.0 ?
    C9_1 C10_1 H10_1 . . 120.0 ?
    C10_1 C11_1 C12_1 . . 119.1(6) ?
    C10_1 C11_1 H11_1 . . 120.4 ?
    C12_1 C11_1 H11_1 . . 120.4 ?
    C13_1 C12_1 C11_1 . . 121.8(5) ?
    C13_1 C12_1 Br1_1 . . 118.8(5) ?
    C11_1 C12_1 Br1_1 . . 119.4(5) ?
    C12_1 C13_1 C14_1 . . 118.9(5) ?
    C12_1 C13_1 H13_1 . . 120.5 ?
    C14_1 C13_1 H13_1 . . 120.5 ?
    C13_1 C14_1 C9_1 . . 120.4(5) ?
    C13_1 C14_1 H14_1 . . 119.8 ?
    C9_1 C14_1 H14_1 . . 119.8 ?
    C8_2 N1_2 C9_2 . . 123.3(4) ?
    C8_2 N1_2 H1_2 . . 118.4 ?
    C9_2 N1_2 H1_2 . . 118.4 ?
    N2_2 C1_2 C7A_2 . . 104.9(6) ?
    N2_2 C1_2 H1A_2 . . 110.8 ?
    C7A_2 C1_2 H1A_2 . . 110.8 ?
    N2_2 C1_2 H1B_2 . . 110.8 ?
    C7A_2 C1_2 H1B_2 . . 110.8 ?
    H1A_2 C1_2 H1B_2 . . 108.8 ?
    C8_2 N2_2 C3_2 . . 123.7(5) ?
    C8_2 N2_2 C1_2 . . 123.8(5) ?
    C3_2 N2_2 C1_2 . . 112.4(5) ?
    N2_2 C3_2 C3A_2 . . 103.1(6) ?
    N2_2 C3_2 H3A_2 . . 111.1 ?
    C3A_2 C3_2 H3A_2 . . 111.1 ?
    N2_2 C3_2 H3B_2 . . 111.1 ?
    C3A_2 C3_2 H3B_2 . . 111.1 ?
    H3A_2 C3_2 H3B_2 . . 109.1 ?
    O1_2 C3A_2 C3_2 . . 112.7(6) ?
    O1_2 C3A_2 C4_2 . . 100.9(5) ?
    C3_2 C3A_2 C4_2 . . 125.0(6) ?
    O1_2 C3A_2 C7A_2 . . 99.7(5) ?
    C3_2 C3A_2 C7A_2 . . 106.7(5) ?
    C4_2 C3A_2 C7A_2 . . 109.0(6) ?
    C5_2 C4_2 C3A_2 . . 106.1(6) ?
    C5_2 C4_2 H4_2 . . 127.0 ?
    C3A_2 C4_2 H4_2 . . 127.0 ?
    C4_2 C5_2 C6_2 . . 105.5(6) ?
    C4_2 C5_2 H5_2 . . 127.2 ?
    C6_2 C5_2 H5_2 . . 127.2 ?
    O1_2 C6_2 C5_2 . . 101.3(6) ?
    O1_2 C6_2 C7_2 . . 101.0(5) ?
    C5_2 C6_2 C7_2 . . 109.0(7) ?
    O1_2 C6_2 H6_2 . . 114.6 ?
    C5_2 C6_2 H6_2 . . 114.6 ?
    C7_2 C6_2 H6_2 . . 114.6 ?
    C7A_2 C7_2 C6_2 . . 100.5(6) ?
    C7A_2 C7_2 H7A_2 . . 111.7 ?
    C6_2 C7_2 H7A_2 . . 111.7 ?
    C7A_2 C7_2 H7B_2 . . 111.7 ?
    C6_2 C7_2 H7B_2 . . 111.7 ?
    H7A_2 C7_2 H7B_2 . . 109.4 ?
    C1_2 C7A_2 C7_2 . . 117.3(7) ?
    C1_2 C7A_2 C3A_2 . . 101.8(6) ?
    C7_2 C7A_2 C3A_2 . . 101.6(5) ?
    C1_2 C7A_2 H7AA_2 . . 111.7 ?
    C7_2 C7A_2 H7AA_2 . . 111.7 ?
    C3A_2 C7A_2 H7AA_2 . . 111.7 ?
    C6_2 O1_2 C3A_2 . . 95.2(5) ?
    N2B_2 C1B_2 C7AB_2 . . 99.9(14) ?
    N2B_2 C1B_2 H1C_2 . . 111.8 ?
    C7AB_2 C1B_2 H1C_2 . . 111.8 ?
    N2B_2 C1B_2 H1D_2 . . 111.8 ?
    C7AB_2 C1B_2 H1D_2 . . 111.8 ?
    H1C_2 C1B_2 H1D_2 . . 109.5 ?
    C8_2 N2B_2 C3B_2 . . 122.3(10) ?
    C8_2 N2B_2 C1B_2 . . 119.6(10) ?
    C3B_2 N2B_2 C1B_2 . . 117.3(12) ?
    N2B_2 C3B_2 C3AB_2 . . 99.2(13) ?
    N2B_2 C3B_2 H3C_2 . . 111.9 ?
    C3AB_2 C3B_2 H3C_2 . . 111.9 ?
    N2B_2 C3B_2 H3D_2 . . 111.9 ?
    C3AB_2 C3B_2 H3D_2 . . 111.9 ?
    H3C_2 C3B_2 H3D_2 . . 109.6 ?
    O1B_2 C3AB_2 C4B_2 . . 102.1(14) ?
    O1B_2 C3AB_2 C3B_2 . . 113(2) ?
    C4B_2 C3AB_2 C3B_2 . . 121.6(18) ?
    O1B_2 C3AB_2 C7AB_2 . . 98.6(14) ?
    C4B_2 C3AB_2 C7AB_2 . . 109.8(17) ?
    C3B_2 C3AB_2 C7AB_2 . . 109.4(15) ?
    C5B_2 C4B_2 C3AB_2 . . 104.4(14) ?
    C5B_2 C4B_2 H4B_2 . . 127.8 ?
    C3AB_2 C4B_2 H4B_2 . . 127.8 ?
    C4B_2 C5B_2 C6B_2 . . 107.1(15) ?
    C4B_2 C5B_2 H5B_2 . . 126.5 ?
    C6B_2 C5B_2 H5B_2 . . 126.5 ?
    O1B_2 C6B_2 C5B_2 . . 102.7(15) ?
    O1B_2 C6B_2 C7B_2 . . 99.0(15) ?
    C5B_2 C6B_2 C7B_2 . . 107.4(18) ?
    O1B_2 C6B_2 H6B_2 . . 115.3 ?
    C5B_2 C6B_2 H6B_2 . . 115.3 ?
    C7B_2 C6B_2 H6B_2 . . 115.3 ?
    C6B_2 C7B_2 C7AB_2 . . 99.5(13) ?
    C6B_2 C7B_2 H7C_2 . . 111.9 ?
    C7AB_2 C7B_2 H7C_2 . . 111.9 ?
    C6B_2 C7B_2 H7D_2 . . 111.9 ?
    C7AB_2 C7B_2 H7D_2 . . 111.9 ?
    H7C_2 C7B_2 H7D_2 . . 109.6 ?
    C1B_2 C7AB_2 C7B_2 . . 115(2) ?
    C1B_2 C7AB_2 C3AB_2 . . 100.8(15) ?
    C7B_2 C7AB_2 C3AB_2 . . 102.1(13) ?
    C1B_2 C7AB_2 H7AB_2 . . 112.7 ?
    C7B_2 C7AB_2 H7AB_2 . . 112.7 ?
    C3AB_2 C7AB_2 H7AB_2 . . 112.7 ?
    C3AB_2 O1B_2 C6B_2 . . 95.4(12) ?
    N2B_2 C8_2 N1_2 . . 118.0(5) ?
    N2_2 C8_2 N1_2 . . 118.0(5) ?
    N2B_2 C8_2 Se1_2 . . 121.4(4) ?
    N2_2 C8_2 Se1_2 . . 121.4(4) ?
    N1_2 C8_2 Se1_2 . . 120.5(4) ?
    C10_2 C9_2 C14_2 . . 121.3(5) ?
    C10_2 C9_2 N1_2 . . 119.3(5) ?
    C14_2 C9_2 N1_2 . . 119.4(5) ?
    C9_2 C10_2 C11_2 . . 119.3(5) ?
    C9_2 C10_2 H10_2 . . 120.3 ?
    C11_2 C10_2 H10_2 . . 120.3 ?
    C12_2 C11_2 C10_2 . . 119.0(5) ?
    C12_2 C11_2 H11_2 . . 120.5 ?
    C10_2 C11_2 H11_2 . . 120.5 ?
    C11_2 C12_2 C13_2 . . 122.0(5) ?
    C11_2 C12_2 Br1_2 . . 118.5(4) ?
    C13_2 C12_2 Br1_2 . . 119.5(4) ?
    C14_2 C13_2 C12_2 . . 118.6(5) ?
    C14_2 C13_2 H13_2 . . 120.7 ?
    C12_2 C13_2 H13_2 . . 120.7 ?
    C13_2 C14_2 C9_2 . . 119.8(5) ?
    C13_2 C14_2 H14_2 . . 120.1 ?
    C9_2 C14_2 H14_2 . . 120.1 ?
loop_
    _geom_torsion_atom_site_label_1
    _geom_torsion_atom_site_label_2
    _geom_torsion_atom_site_label_3
    _geom_torsion_atom_site_label_4
    _geom_torsion_site_symmetry_1
    _geom_torsion_site_symmetry_2
    _geom_torsion_site_symmetry_3
    _geom_torsion_site_symmetry_4
    _geom_torsion
    _geom_torsion_publ_flag
    C7A_1 C1_1 N2_1 C8_1 . . . . 163.1(6) ?
    C7A_1 C1_1 N2_1 C3_1 . . . . -14.2(9) ?
    C8_1 N2_1 C3_1 C3A_1 . . . . 177.0(6) ?
    C1_1 N2_1 C3_1 C3A_1 . . . . -5.7(10) ?
    N2_1 C3_1 C3A_1 O1_1 . . . . -84.5(9) ?
    N2_1 C3_1 C3A_1 C4_1 . . . . 152.1(8) ?
    N2_1 C3_1 C3A_1 C7A_1 . . . . 23.0(10) ?
    O1_1 C3A_1 C4_1 C5_1 . . . . 34.3(9) ?
    C3_1 C3A_1 C4_1 C5_1 . . . . 162.4(9) ?
    C7A_1 C3A_1 C4_1 C5_1 . . . . -69.9(9) ?
    C3A_1 C4_1 C5_1 C6_1 . . . . -2.2(10) ?
    C4_1 C5_1 C6_1 O1_1 . . . . -31.0(9) ?
    C4_1 C5_1 C6_1 C7_1 . . . . 74.3(9) ?
    O1_1 C6_1 C7_1 C7A_1 . . . . 36.7(8) ?
    C5_1 C6_1 C7_1 C7A_1 . . . . -69.4(8) ?
    N2_1 C1_1 C7A_1 C7_1 . . . . 137.9(7) ?
    N2_1 C1_1 C7A_1 C3A_1 . . . . 27.2(8) ?
    C6_1 C7_1 C7A_1 C1_1 . . . . -110.7(8) ?
    C6_1 C7_1 C7A_1 C3A_1 . . . . 0.5(8) ?
    O1_1 C3A_1 C7A_1 C1_1 . . . . 85.4(7) ?
    C4_1 C3A_1 C7A_1 C1_1 . . . . -169.0(7) ?
    C3_1 C3A_1 C7A_1 C1_1 . . . . -31.2(9) ?
    O1_1 C3A_1 C7A_1 C7_1 . . . . -36.9(7) ?
    C4_1 C3A_1 C7A_1 C7_1 . . . . 68.7(8) ?
    C3_1 C3A_1 C7A_1 C7_1 . . . . -153.6(8) ?
    C5_1 C6_1 O1_1 C3A_1 . . . . 49.9(7) ?
    C7_1 C6_1 O1_1 C3A_1 . . . . -61.2(7) ?
    C4_1 C3A_1 O1_1 C6_1 . . . . -51.4(7) ?
    C3_1 C3A_1 O1_1 C6_1 . . . . 172.7(7) ?
    C7A_1 C3A_1 O1_1 C6_1 . . . . 60.7(7) ?
    C7AB_1 C1B_1 N2B_1 C8_1 . . . . -158.9(12) ?
    C7AB_1 C1B_1 N2B_1 C3B_1 . . . . 20(3) ?
    C8_1 N2B_1 C3B_1 C3AB_1 . . . . -179.5(11) ?
    C1B_1 N2B_1 C3B_1 C3AB_1 . . . . 2(3) ?
    N2B_1 C3B_1 C3AB_1 O1B_1 . . . . 86.4(19) ?
    N2B_1 C3B_1 C3AB_1 C4B_1 . . . . -148.5(17) ?
    N2B_1 C3B_1 C3AB_1 C7AB_1 . . . . -22(2) ?
    O1B_1 C3AB_1 C4B_1 C5B_1 . . . . -32.3(19) ?
    C3B_1 C3AB_1 C4B_1 C5B_1 . . . . -162(2) ?
    C7AB_1 C3AB_1 C4B_1 C5B_1 . . . . 72.2(19) ?
    C3AB_1 C4B_1 C5B_1 C6B_1 . . . . 0(2) ?
    C4B_1 C5B_1 C6B_1 O1B_1 . . . . 32.4(19) ?
    C4B_1 C5B_1 C6B_1 C7B_1 . . . . -72.8(19) ?
    O1B_1 C6B_1 C7B_1 C7AB_1 . . . . -35.3(19) ?
    C5B_1 C6B_1 C7B_1 C7AB_1 . . . . 70.0(18) ?
    N2B_1 C1B_1 C7AB_1 C7B_1 . . . . -141.7(18) ?
    N2B_1 C1B_1 C7AB_1 C3AB_1 . . . . -31(2) ?
    C6B_1 C7B_1 C7AB_1 C1B_1 . . . . 110(2) ?
    C6B_1 C7B_1 C7AB_1 C3AB_1 . . . . -1.6(19) ?
    O1B_1 C3AB_1 C7AB_1 C1B_1 . . . . -84.0(18) ?
    C4B_1 C3AB_1 C7AB_1 C1B_1 . . . . 169.6(18) ?
    C3B_1 C3AB_1 C7AB_1 C1B_1 . . . . 35(2) ?
    O1B_1 C3AB_1 C7AB_1 C7B_1 . . . . 38.3(16) ?
    C4B_1 C3AB_1 C7AB_1 C7B_1 . . . . -68.0(17) ?
    C3B_1 C3AB_1 C7AB_1 C7B_1 . . . . 157.2(18) ?
    C4B_1 C3AB_1 O1B_1 C6B_1 . . . . 50.0(15) ?
    C3B_1 C3AB_1 O1B_1 C6B_1 . . . . -174.3(13) ?
    C7AB_1 C3AB_1 O1B_1 C6B_1 . . . . -61.2(13) ?
    C5B_1 C6B_1 O1B_1 C3AB_1 . . . . -49.7(14) ?
    C7B_1 C6B_1 O1B_1 C3AB_1 . . . . 60.8(16) ?
    C3B_1 N2B_1 C8_1 N1_1 . . . . 174.7(15) ?
    C1B_1 N2B_1 C8_1 N1_1 . . . . -7(2) ?
    C3B_1 N2B_1 C8_1 Se1_1 . . . . -2.7(16) ?
    C1B_1 N2B_1 C8_1 Se1_1 . . . . 175.8(19) ?
    C3_1 N2_1 C8_1 N1_1 . . . . 3.4(9) ?
    C1_1 N2_1 C8_1 N1_1 . . . . -173.5(6) ?
    C3_1 N2_1 C8_1 Se1_1 . . . . -174.0(7) ?
    C1_1 N2_1 C8_1 Se1_1 . . . . 9.1(8) ?
    C9_1 N1_1 C8_1 N2B_1 . . . . 171.6(5) ?
    C9_1 N1_1 C8_1 N2_1 . . . . 171.6(5) ?
    C9_1 N1_1 C8_1 Se1_1 . . . . -11.0(7) ?
    C8_1 N1_1 C9_1 C14_1 . . . . -115.1(6) ?
    C8_1 N1_1 C9_1 C10_1 . . . . 67.9(8) ?
    C14_1 C9_1 C10_1 C11_1 . . . . -2.0(9) ?
    N1_1 C9_1 C10_1 C11_1 . . . . 174.9(6) ?
    C9_1 C10_1 C11_1 C12_1 . . . . 0.5(10) ?
    C10_1 C11_1 C12_1 C13_1 . . . . 0.6(11) ?
    C10_1 C11_1 C12_1 Br1_1 . . . . -177.9(5) ?
    C11_1 C12_1 C13_1 C14_1 . . . . -0.2(10) ?
    Br1_1 C12_1 C13_1 C14_1 . . . . 178.4(5) ?
    C12_1 C13_1 C14_1 C9_1 . . . . -1.4(9) ?
    C10_1 C9_1 C14_1 C13_1 . . . . 2.5(9) ?
    N1_1 C9_1 C14_1 C13_1 . . . . -174.5(5) ?
    C7A_2 C1_2 N2_2 C8_2 . . . . 163.4(6) ?
    C7A_2 C1_2 N2_2 C3_2 . . . . -11.5(11) ?
    C8_2 N2_2 C3_2 C3A_2 . . . . 175.4(5) ?
    C1_2 N2_2 C3_2 C3A_2 . . . . -9.8(9) ?
    N2_2 C3_2 C3A_2 O1_2 . . . . -81.3(7) ?
    N2_2 C3_2 C3A_2 C4_2 . . . . 155.8(7) ?
    N2_2 C3_2 C3A_2 C7A_2 . . . . 27.1(8) ?
    O1_2 C3A_2 C4_2 C5_2 . . . . 32.5(8) ?
    C3_2 C3A_2 C4_2 C5_2 . . . . 160.4(7) ?
    C7A_2 C3A_2 C4_2 C5_2 . . . . -71.8(8) ?
    C3A_2 C4_2 C5_2 C6_2 . . . . 0.7(9) ?
    C4_2 C5_2 C6_2 O1_2 . . . . -33.7(8) ?
    C4_2 C5_2 C6_2 C7_2 . . . . 72.3(8) ?
    O1_2 C6_2 C7_2 C7A_2 . . . . 35.7(7) ?
    C5_2 C6_2 C7_2 C7A_2 . . . . -70.5(7) ?
    N2_2 C1_2 C7A_2 C7_2 . . . . 136.7(7) ?
    N2_2 C1_2 C7A_2 C3A_2 . . . . 26.9(10) ?
    C6_2 C7_2 C7A_2 C1_2 . . . . -108.5(8) ?
    C6_2 C7_2 C7A_2 C3A_2 . . . . 1.4(7) ?
    O1_2 C3A_2 C7A_2 C1_2 . . . . 83.4(7) ?
    C3_2 C3A_2 C7A_2 C1_2 . . . . -34.0(9) ?
    C4_2 C3A_2 C7A_2 C1_2 . . . . -171.4(7) ?
    O1_2 C3A_2 C7A_2 C7_2 . . . . -37.9(6) ?
    C3_2 C3A_2 C7A_2 C7_2 . . . . -155.3(6) ?
    C4_2 C3A_2 C7A_2 C7_2 . . . . 67.2(7) ?
    C5_2 C6_2 O1_2 C3A_2 . . . . 51.6(6) ?
    C7_2 C6_2 O1_2 C3A_2 . . . . -60.6(6) ?
    C3_2 C3A_2 O1_2 C6_2 . . . . 173.7(6) ?
    C4_2 C3A_2 O1_2 C6_2 . . . . -50.8(6) ?
    C7A_2 C3A_2 O1_2 C6_2 . . . . 60.8(6) ?
    C7AB_2 C1B_2 N2B_2 C8_2 . . . . -162.8(15) ?
    C7AB_2 C1B_2 N2B_2 C3B_2 . . . . 27(4) ?
    C8_2 N2B_2 C3B_2 C3AB_2 . . . . -176.0(14) ?
    C1B_2 N2B_2 C3B_2 C3AB_2 . . . . -6(4) ?
    N2B_2 C3B_2 C3AB_2 O1B_2 . . . . 91(3) ?
    N2B_2 C3B_2 C3AB_2 C4B_2 . . . . -147(3) ?
    N2B_2 C3B_2 C3AB_2 C7AB_2 . . . . -18(4) ?
    O1B_2 C3AB_2 C4B_2 C5B_2 . . . . -39(3) ?
    C3B_2 C3AB_2 C4B_2 C5B_2 . . . . -166(3) ?
    C7AB_2 C3AB_2 C4B_2 C5B_2 . . . . 65(3) ?
    C3AB_2 C4B_2 C5B_2 C6B_2 . . . . 9(3) ?
    C4B_2 C5B_2 C6B_2 O1B_2 . . . . 24(3) ?
    C4B_2 C5B_2 C6B_2 C7B_2 . . . . -80(3) ?
    O1B_2 C6B_2 C7B_2 C7AB_2 . . . . -41(2) ?
    C5B_2 C6B_2 C7B_2 C7AB_2 . . . . 66(2) ?
    N2B_2 C1B_2 C7AB_2 C7B_2 . . . . -143(2) ?
    N2B_2 C1B_2 C7AB_2 C3AB_2 . . . . -34(3) ?
    C6B_2 C7B_2 C7AB_2 C1B_2 . . . . 112(3) ?
    C6B_2 C7B_2 C7AB_2 C3AB_2 . . . . 4(2) ?
    O1B_2 C3AB_2 C7AB_2 C1B_2 . . . . -84(2) ?
    C4B_2 C3AB_2 C7AB_2 C1B_2 . . . . 170(2) ?
    C3B_2 C3AB_2 C7AB_2 C1B_2 . . . . 34(3) ?
    O1B_2 C3AB_2 C7AB_2 C7B_2 . . . . 34(2) ?
    C4B_2 C3AB_2 C7AB_2 C7B_2 . . . . -72(2) ?
    C3B_2 C3AB_2 C7AB_2 C7B_2 . . . . 152(3) ?
    C4B_2 C3AB_2 O1B_2 C6B_2 . . . . 51.3(18) ?
    C3B_2 C3AB_2 O1B_2 C6B_2 . . . . -176.6(16) ?
    C7AB_2 C3AB_2 O1B_2 C6B_2 . . . . -61.2(16) ?
    C5B_2 C6B_2 O1B_2 C3AB_2 . . . . -45.4(19) ?
    C7B_2 C6B_2 O1B_2 C3AB_2 . . . . 64.8(17) ?
    C3B_2 N2B_2 C8_2 N1_2 . . . . -1(3) ?
    C1B_2 N2B_2 C8_2 N1_2 . . . . -170(2) ?
    C3B_2 N2B_2 C8_2 Se1_2 . . . . 177(3) ?
    C1B_2 N2B_2 C8_2 Se1_2 . . . . 8(2) ?
    C3_2 N2_2 C8_2 N1_2 . . . . 174.4(6) ?
    C1_2 N2_2 C8_2 N1_2 . . . . 0.1(10) ?
    C3_2 N2_2 C8_2 Se1_2 . . . . -7.5(8) ?
    C1_2 N2_2 C8_2 Se1_2 . . . . 178.2(7) ?
    C9_2 N1_2 C8_2 N2B_2 . . . . -175.2(5) ?
    C9_2 N1_2 C8_2 N2_2 . . . . -175.2(5) ?
    C9_2 N1_2 C8_2 Se1_2 . . . . 6.7(7) ?
    C8_2 N1_2 C9_2 C10_2 . . . . -98.1(6) ?
    C8_2 N1_2 C9_2 C14_2 . . . . 83.8(7) ?
    C14_2 C9_2 C10_2 C11_2 . . . . -1.7(8) ?
    N1_2 C9_2 C10_2 C11_2 . . . . -179.8(5) ?
    C9_2 C10_2 C11_2 C12_2 . . . . 1.1(8) ?
    C10_2 C11_2 C12_2 C13_2 . . . . -0.2(8) ?
    C10_2 C11_2 C12_2 Br1_2 . . . . -179.4(4) ?
    C11_2 C12_2 C13_2 C14_2 . . . . -0.1(9) ?
    Br1_2 C12_2 C13_2 C14_2 . . . . 179.0(4) ?
    C12_2 C13_2 C14_2 C9_2 . . . . -0.4(9) ?
    C10_2 C9_2 C14_2 C13_2 . . . . 1.4(9) ?
    N1_2 C9_2 C14_2 C13_2 . . . . 179.4(5) ?
loop_
    _geom_hbond_atom_site_label_D
    _geom_hbond_atom_site_label_H
    _geom_hbond_atom_site_label_A
    _geom_hbond_site_symmetry_A
    _geom_hbond_distance_DH
    _geom_hbond_distance_HA
    _geom_hbond_distance_DA
    _geom_hbond_angle_DHA
    _geom_hbond_publ_flag
    N1_1 H1_1 Se1_2 2_566 0.88 2.67 3.460(5) 151 yes
    C11_1 H11_1 O1_1 2_566 0.95 2.34 3.283(8) 174 yes
    C11_1 H11_1 O1B_1 2_566 0.95 2.25 3.176(14) 165 yes
    N1_2 H1_2 Se1_1 2_666 0.88 2.64 3.393(5) 144 yes
    C11_2 H11_2 O1_2 2_676 0.95 2.44 3.368(7) 167 yes
    C11_2 H11_2 O1B_2 2_676 0.95 2.48 3.36(2) 154 yes
    C1_1 H1A_1 Cg17 2_666 0.99 2.83 3.720(11) 150 yes
    C3_2 H3B_2 Cg8 2_566 0.99 2.81 3.724(9) 154 yes
_shelx_space_group_comment
;
The symmetry employed for this shelxl refinement is uniquely defined
by the following loop, which should always be used as a source of
symmetry information in preference to the above space-group names.
They are only intended as comments.
;
_shelx_estimated_absorpt_T_min     0.244
_shelx_estimated_absorpt_T_max     0.828
_shelx_hkl_file
;
   0   0   1  475.40   18.93
   0   0   2  516.83   21.82
   0   0   2  567.32   22.46
   0   0   3 3363.82  132.00
   0   0   3 3603.70  133.14
   0   0   4   73.73    6.80
   0   0   4   58.02    6.78
   0   0   5 4916.92  192.00
   0   0   5 5170.77  193.96
   0   0   6  626.78   28.77
   0   0   6  645.72   30.67
   0   0   7 2880.84  118.01
   0   0   7 3183.12  121.53
   0   0   8   36.71    7.56
   0   0   8   27.75    6.31
   0   0   8   52.71    3.94
   0   0   8   48.89    3.68
   0   0   9  237.52   17.54
   0   0   9  252.96   20.39
   0   0   9  264.89   18.88
   0   0   9  338.21   24.32
   0   0   9  352.77   14.38
   0   0   9  312.23   13.83
   0   0  10  181.13   16.15
   0   0  10  288.23   12.95
   0   0  10  200.15   17.85
   0   0  10  245.86   22.25
   0   0  10  333.59   13.84
   0   0  10  284.49   22.72
   0   0  11 1697.90   89.05
   0   0 -11 2070.67   84.42
   0   0  11 2535.14   85.33
   0   0  11 1867.28   92.29
   0   0  11 2103.63   98.54
   0   0  11 2334.40   99.09
   0   0  11 2270.73   84.59
   0   0 -12  241.14   11.98
   0   0 -12  239.64   12.73
   0   0  12  253.30   23.42
   0   0  12  292.60   13.32
   0   0  12  231.70   23.16
   0   0  12  246.18   23.35
   0   0  12  268.15   12.82
   0   0 -13  178.32    9.48
   0   0 -13  162.41   10.01
   0   0  13  158.26   19.18
   0   0  13  210.19   10.63
   0   0  13  177.35   19.58
   0   0  13  191.06   21.10
   0   0  13  189.57   10.18
   0   0 -14  140.59    8.97
   0   0 -14  141.58    8.25
   0   0  14  160.21    9.03
   0   0  14  164.20    9.17
   0   0 -15   58.52    5.35
   0   0  15   51.77    4.81
   0   0  15   49.19    4.74
   0   0 -15   58.32    4.74
   0   0  16  678.53   27.87
   0   0  16  681.81   27.90
   0   0 -16  661.01   27.33
   0   0  17   46.60    3.64
   0   0  17   47.16    3.65
   0   0  17   42.56    3.53
   0   0 -18   42.66    3.29
   0   1 -18   25.46    2.22
   0  -1  17   50.77    3.67
   0  -1  17   55.08    3.75
   0  -1  17   51.77    3.67
   0  -1  16   -1.96    2.34
   0  -1  16   -2.42    2.30
   0   1 -16   -0.21    2.86
   0  -1  16    7.33    2.67
   0   1 -16    0.75    2.19
   0  -1  15   85.03    5.67
   0  -1  15   80.07    5.84
   0   1 -15   92.35    6.51
   0  -1  15   81.68    5.93
   0   1 -15   82.38    5.52
   0  -1  14  122.52    7.22
   0  -1  14  129.12    7.80
   0   1 -14  113.59    7.76
   0  -1  14  129.49    7.83
   0   1 -14  112.31    7.03
   0  -1  13    1.75    2.88
   0  -1  13   -1.66    6.74
   0  -1  13    1.19    2.93
   0   1 -13    0.14    2.82
   0  -1  13   -1.83    3.14
   0   1 -13   -0.89    2.53
   0   1 -12  407.57   17.68
   0  -1  12  396.22   17.69
   0  -1  12  380.97   29.30
   0   1 -12  400.12   18.57
   0  -1  12  446.24   18.88
   0  -1  12  391.63   30.79
   0  -1  12  387.61   17.45
   0  -1  12  386.31   18.44
   0  -1  12  437.63   18.70
   0  -1  11   31.02    3.98
   0  -1  11   23.07    6.11
   0  -1  11   27.97    3.63
   0  -1  11   19.26   11.29
   0  -1  11   30.23    3.94
   0  -1  11   21.16    3.67
   0   1 -11   31.51    3.40
   0   1 -11   24.33    3.51
   0  -1  11   28.73    3.77
   0  -1  10  729.24   28.95
   0  -1  10  699.67   39.94
   0  -1  10  681.92   28.55
   0  -1   9  390.31   23.45
   0  -1   9  359.78   23.52
   0  -1   8   78.90    9.16
   0  -1   8   87.66   12.85
   0  -1   8   70.03    8.61
   0  -1   7  414.98   22.09
   0  -1   7  466.75   25.68
   0  -1   6    5.26    4.36
   0  -1   6    5.83    3.95
   0  -1   6    5.36    7.97
   0  -1   5  379.47   18.89
   0  -1   5  457.18   22.88
   0  -1   4    2.21    3.11
   0  -1   4    5.00    7.20
   0  -1   4    2.68    1.55
   0  -1   4    2.21    1.44
   0  -1   4    2.27    1.45
   0  -1   3    9.11    3.22
   0  -1   3   11.64    6.03
   0  -1   3   10.37    2.76
   0  -1   3    8.02    2.41
   0  -1   3    6.43    2.62
   0  -1   2   87.98    5.13
   0  -1   2  104.19    7.79
   0  -1   2  101.26    7.07
   0  -1   2   98.31    5.61
   0  -1   2   96.27    5.81
   0  -1   1  147.71    7.76
   0  -1   1  163.44    8.43
   0  -1   1  162.38    8.14
   0  -1   1  165.90    8.28
   0  -1   0  104.70    5.12
   0  -1   0   86.94    5.09
   0   1   1  221.48    9.04
   0  -1  -1  208.69   10.11
   0  -1  -1  219.28   10.10
   0   1   2    2.68    2.08
   0  -1  -2    2.10    2.91
   0  -1  -2    1.92    3.23
   0   1   3   33.32    4.27
   0  -1  -3   30.20    4.01
   0  -1  -3   32.65    4.04
   0  -1  -3   31.47    3.86
   0   1   4   45.26    5.56
   0  -1  -4   37.28    3.69
   0  -1  -4   38.73    4.06
   0  -1  -4   35.98    3.61
   0   1   5  383.53   16.48
   0   1   5  366.80   16.96
   0  -1  -5  303.10   12.33
   0  -1  -5  289.93   12.30
   0  -1  -5  260.17   12.04
   0   1   6    3.54    5.07
   0   1   6    3.02    4.09
   0   1   7  230.67   14.72
   0   1   7  225.00   15.48
   0   1   8  335.93   19.58
   0   1   8  318.57   20.30
   0   1   9   22.37    7.35
   0   1   9   16.35    2.63
   0   1   9   13.62    2.42
   0   1   9   16.46    5.97
   0   1   9   11.12    5.77
   0   1  10  167.16   17.18
   0   1  10  176.85    9.19
   0   1  10  181.32    9.10
   0   1  10  156.08   14.36
   0   1  10  155.73   15.05
   0   1  11   17.25    7.91
   0   1  11   24.51    3.55
   0   1  11   11.91    4.17
   0   1  11   27.99    7.49
   0   1  11   20.85    3.28
   0   1  12   22.12    3.73
   0   1  12   17.66    8.26
   0   1  12   19.01    3.61
   0  -1 -12   16.63    3.23
   0   1  12   16.90    3.19
   0  -1 -12   23.91    3.28
   0   1  12   19.45    3.34
   0   1  12   18.29   10.45
   0   1  12   13.50    6.53
   0   1  13   10.10    8.45
   0   1  13   13.08    9.64
   0  -1 -13   14.60    3.43
   0   1  13   16.63    8.74
   0   1  13   14.25    3.43
   0  -1 -13   13.56    3.10
   0   1  13   12.14    3.12
   0   1  13   14.78    3.31
   0  -1 -14    2.84    2.96
   0   1  14    4.00    3.12
   0   1  14    4.80    2.99
   0  -1 -14    2.33    2.84
   0   1  14    5.51    2.94
   0  -1 -15    6.28    3.22
   0   1  15    8.28    3.01
   0   1  15    8.15    2.93
   0  -1 -15    5.30    2.92
   0   1  15    8.07    3.17
   0   1  16   29.91    3.64
   0   1  16   25.86    3.50
   0  -1 -16   26.56    3.51
   0  -1 -16   27.80    3.61
   0   1  16   29.83    3.75
   0  -1 -17   28.07    3.24
   0   1  17   32.66    3.46
   0   1  17   27.77    3.14
   0   1  17   27.52    3.11
   0   1  17   29.45    3.26
   0  -1 -18    9.54    2.11
   0   1  18    9.10    2.16
   0  -1 -18    5.10    2.18
   0   1  18    7.35    1.71
   0   1  18    8.08    1.88
   0   1  18    6.16    1.61
   0   1  19   14.09    1.51
   0  -1 -19   14.45    1.59
   0   2 -17  121.86    5.77
   0   2 -16   20.55    2.97
   0  -2  16   17.45    2.71
   0   2 -16   19.84    3.08
   0   2 -15   17.74    2.77
   0  -2  15   20.40    3.17
   0   2 -15   21.28    3.67
   0   2 -14   63.71    4.87
   0  -2  14   70.25    5.23
   0   2 -14   71.45    6.00
   0   2 -13   45.58    4.20
   0   2 -13   47.23    4.96
   0  -2  13   43.03    4.35
   0  -2  12  431.34   19.03
   0  -2  12  442.98   19.09
   0  -2  12  367.70   31.15
   0   2 -12  455.19   19.08
   0   2 -12  484.01   20.37
   0  -2  12  468.67   34.82
   0  -2  12  407.58   19.75
   0   2 -11   21.23    3.18
   0  -2  11   18.92    3.33
   0  -2  11   31.84    9.61
   0  -2  11   23.33    4.04
   0  -2  11   15.75    3.42
   0  -2  11   24.29   10.95
   0  -2  11   14.21    5.82
   0  -2  10   45.71    4.04
   0  -2  10   34.15    4.16
   0  -2  10   45.61   10.55
   0  -2  10   47.67   13.01
   0  -2  10   42.27   10.27
   0  -2  10   50.43    4.50
   0  -2  10   36.45    7.94
   0  -2   9   76.34   10.03
   0  -2   9   70.68   13.51
   0  -2   9   85.04   12.57
   0  -2   8  942.83   45.39
   0  -2   8  945.15   47.01
   0  -2   8 1024.56   50.84
   0  -2   7  134.87   12.12
   0  -2   7  135.86   13.85
   0  -2   7  148.61   15.88
   0  -2   6 2077.43   80.66
   0  -2   6 2149.23   84.19
   0  -2   6 1928.33   80.64
   0  -2   5  149.16    8.18
   0  -2   5  203.67   15.51
   0  -2   5  186.24   13.43
   0  -2   5  147.34    8.18
   0  -2   5  159.36    8.37
   0  -2   5  188.58   12.69
   0  -2   5  158.05   10.35
   0  -2   4 1303.02   51.23
   0  -2   4 1300.53   54.13
   0  -2   4 1462.85   56.93
   0  -2   4 1252.75   51.25
   0  -2   4 1334.21   51.26
   0  -2   4 1370.73   54.95
   0  -2   4 1217.58   51.33
   0  -2   3 2943.46  124.68
   0  -2   3 3329.09  127.03
   0  -2   3 3408.95  123.83
   0  -2   3 3179.54  123.82
   0  -2   3 3253.74  123.75
   0  -2   2   28.20    5.52
   0  -2   2   30.87    6.66
   0  -2   2   33.55    5.18
   0  -2   2   27.04    5.77
   0  -2   1 9619.40  363.05
   0  -2   1 8695.41  362.92
   0  -2   1 9930.58  363.54
   0  -2   1 9999.00  363.41
   0  -2   1 9939.03  363.54
   0  -2   0 4060.01  171.19
   0  -2   0 3851.73  171.02
   0  -2  -1  387.26   19.92
   0  -2  -1  337.32   18.43
   0   2   2 3414.60  126.69
   0  -2  -2 3703.32  128.03
   0  -2  -2 3822.54  128.13
   0   2   3  656.86   29.75
   0  -2  -3  770.63   31.57
   0  -2  -3  791.32   31.56
   0   2   3  700.47   30.41
   0   2   4 1942.81   78.71
   0  -2  -4 2014.24   78.86
   0  -2  -4 2133.28   79.02
   0  -2  -4 2201.14   79.10
   0   2   4 2128.02   80.26
   0   2   5 1886.66   76.35
   0  -2  -5 2039.13   75.13
   0   2   5 1816.78   77.84
   0  -2  -5 1748.81   74.65
   0  -2  -5 2004.01   74.99
   0  -2  -6   26.68    4.10
   0  -2  -6   31.03    4.53
   0  -2  -6   30.40    4.24
   0   2   6   41.22    7.46
   0   2   6   35.51    5.92
   0   2   7 2780.70   90.06
   0   2   7 2599.72   92.66
   0   2   7 2551.81   90.04
   0   2   8 3732.85  142.66
   0   2   8 3650.90  145.74
   0   2   8 3377.31  142.44
   0   2   9  166.64   15.43
   0   2   9  153.73    7.96
   0   2   9  136.62   12.98
   0   2   9  162.28    8.02
   0   2  10 2498.00  111.57
   0   2  10 2831.62  116.08
   0   2  10 2713.06  103.28
   0   2  10 2674.37  103.20
   0   2  10 2714.88  111.58
   0   2  11   54.04    9.39
   0   2  11   55.99    9.25
   0   2  11   57.38    4.75
   0   2  11   60.38   11.21
   0   2  11   67.37    5.07
   0   2  12  741.15   45.67
   0   2  12  895.26   34.15
   0   2  12  799.61   32.94
   0  -2 -12  793.75   33.16
   0   2  12  703.28   42.09
   0   2  12  849.12   33.81
   0   2  13  558.63   22.13
   0   2  13  390.04   31.68
   0  -2 -13  469.92   21.49
   0  -2 -13  464.09   20.70
   0   2  13  501.18   21.36
   0   2  13  379.95   29.37
   0   2  13  521.00   36.34
   0   2  13  470.18   20.46
   0   2  14   28.46   10.49
   0   2  14   28.83    8.11
   0   2  14   22.66    9.58
   0   2  14   23.47    3.54
   0  -2 -14   25.79    3.77
   0   2  14   19.75    8.96
   0   2  14   34.79    4.64
   0   2  14   25.83    3.84
   0   2  15  985.32   37.97
   0  -2 -15  936.74   38.20
   0   2  15 1057.68   39.24
   0   2  15 1007.62   38.82
   0   2  16   36.40    3.90
   0  -2 -16   33.74    3.60
   0  -2 -16   34.76    3.93
   0   2  16   31.65    3.93
   0   2  16   33.57    3.87
   0   2  17  251.82   10.58
   0   2  17  225.82   10.75
   0   2  17  233.71   10.86
   0  -2 -18   30.72    3.20
   0   2  18   30.16    2.89
   0   2  18   27.11    2.61
   0   2  18   26.37    2.61
   0   2  18   27.92    2.85
   0   2  19    5.59    1.39
   0   2  19    5.77    1.34
   0  -2 -19    3.62    1.49
   0   3 -16  198.52    8.78
   0   3 -15  101.85    6.44
   0  -3  14    2.88    2.64
   0   3 -14    4.03    2.99
   0  -3  14    5.79    3.10
   0   3 -13  826.51   34.26
   0  -3  13  812.33   32.88
   0   3 -12   93.68    6.87
   0  -3  12   89.71    5.99
   0  -3  12   88.74    6.64
   0  -3  11  673.06   29.23
   0  -3  11  781.42   29.83
   0  -3  11  618.30   42.54
   0  -3  11  753.67   29.60
   0  -3  11  841.93   48.94
   0  -3  11  674.60   39.86
   0  -3  11  712.44   30.35
   0  -3  10   17.63    3.24
   0  -3  10   24.33    3.23
   0  -3  10   11.21    3.97
   0  -3  10   24.63   11.16
   0  -3  10   19.86    8.27
   0  -3  10   28.46    7.85
   0  -3  10   20.02    3.26
   0  -3   9   32.03   12.26
   0  -3   9   26.64    9.31
   0  -3   9   20.81    7.17
   0  -3   9   11.27    3.40
   0  -3   8  802.11   40.76
   0  -3   8  721.66   40.19
   0  -3   8  878.53   46.65
   0  -3   7  208.77   16.19
   0  -3   7  210.09   19.90
   0  -3   6  652.86   33.68
   0  -3   6  625.78   32.92
   0  -3   6  690.29   37.14
   0  -3   5  252.88   16.25
   0  -3   5  257.40   16.85
   0  -3   5  215.91   12.24
   0  -3   5  209.78   12.24
   0  -3   5  219.49   12.32
   0  -3   4   22.82    8.55
   0  -3   4   22.20    6.76
   0  -3   4   22.31    4.89
   0  -3   4   19.97    4.42
   0  -3   4   21.10    4.33
   0  -3   3    1.12    6.67
   0  -3   3    4.38    4.30
   0  -3   3    3.06    3.67
   0  -3   3    4.29    4.64
   0  -3   2 2248.05   96.31
   0  -3   2 2584.83   97.01
   0  -3   2 2469.30   95.29
   0  -3   2 2349.93   95.36
   0  -3   2 2449.18   95.29
   0  -3   1  408.40   20.51
   0  -3   1  463.76   21.62
   0  -3   1  469.35   21.69
   0  -3   1  457.16   21.66
   0  -3   0 2254.61   86.47
   0   3   0 2193.80   84.10
   0  -3   0 2089.72   85.80
   0  -3  -1    7.43    2.95
   0   3   1    8.59    3.89
   0  -3  -2   61.25    8.26
   0  -3  -2   58.16    8.83
   0  -3  -2   42.60    5.98
   0   3   2   54.86    6.62
   0  -3  -3 2168.27   76.85
   0  -3  -3 2124.62   76.67
   0  -3  -4 1318.31   49.97
   0   3   4 1175.84   49.29
   0   3   4 1027.94   46.86
   0  -3  -4 1242.31   49.60
   0  -3  -4 1228.84   49.47
   0   3   4 1064.21   47.68
   0  -3  -5 1457.37   56.21
   0   3   5 1265.54   54.82
   0   3   5 1401.69   56.82
   0  -3  -5 1437.02   56.07
   0  -3  -5 1299.62   55.69
   0   3   5 1197.71   55.64
   0  -3  -6  235.96   14.06
   0   3   6  268.23   15.92
   0   3   6  214.03   14.01
   0  -3  -6  213.09   13.83
   0  -3  -6  239.98   14.24
   0   3   6  206.71   15.01
   0   3   7   12.09    4.70
   0   3   7   11.87    6.03
   0  -3  -7   11.33    4.46
   0  -3  -7   10.08    4.76
   0  -3  -7   11.80    4.31
   0   3   8  301.41   21.05
   0   3   8  302.48   18.81
   0   3   9  365.78   21.88
   0   3   9  362.76   15.74
   0   3   9  327.77   23.65
   0   3   9  345.29   15.66
   0   3  10  586.63   24.45
   0   3  10  563.87   31.39
   0   3  10  568.37   24.40
   0   3  10  559.79   34.20
   0   3  10  650.10   33.69
   0   3  11  145.78   14.52
   0   3  11  156.00   15.36
   0   3  11  162.02    8.96
   0   3  11  158.27   16.87
   0   3  11  172.87    9.05
   0   3  12    1.66    2.45
   0  -3 -12    3.70    2.71
   0   3  12    4.63    2.50
   0   3  12   -1.05    5.00
   0   3  12    4.07    6.52
   0   3  12    3.17    2.68
   0   3  12   -1.14    5.53
   0   3  13   71.57    5.09
   0   3  13   68.72    5.48
   0   3  13   55.36   10.54
   0   3  13   73.47    5.77
   0   3  13   63.74   12.02
   0  -3 -13   68.31    5.30
   0  -3 -13   52.91    4.53
   0   3  14   46.43    4.31
   0   3  14   48.20    4.69
   0   3  14   46.06   12.75
   0   3  14   47.06   10.05
   0  -3 -14   37.75    3.92
   0  -3 -14   39.84    4.45
   0   3  14   57.15   11.27
   0   3  14   61.03    5.29
   0   3  15  470.80   20.79
   0   3  15  473.73   20.00
   0  -3 -15  481.97   20.52
   0  -3 -15  422.50   19.47
   0   3  16   18.34    3.12
   0   3  16   13.78    3.19
   0   3  16   19.07    3.15
   0  -3 -16   12.95    2.85
   0   3  16   16.52    3.33
   0   3  17   81.09    5.35
   0   3  17   83.67    5.59
   0   3  17   84.28    5.52
   0   3  17   91.54    5.29
   0  -3 -17   83.64    4.97
   0   3  18   87.24    5.08
   0   3  18  100.48    5.06
   0   3  18   87.68    5.13
   0  -3 -19   -0.31    0.91
   0   4 -16    0.72    1.33
   0   4 -15   -1.28    2.27
   0  -4  14    1.09    3.21
   0  -4  14    0.28    1.94
   0   4 -14    1.97    2.69
   0   4 -13    9.57    3.33
   0  -4  12   37.30    3.89
   0   4 -12   58.64    5.45
   0  -4  11  162.62    8.44
   0  -4  11  141.08    7.86
   0  -4  10  360.35   16.00
   0  -4  10  380.11   28.27
   0  -4  10  326.34   16.50
   0  -4  10  412.50   16.50
   0  -4  10  373.10   27.03
   0  -4   9   84.44    5.46
   0  -4   9   89.77   12.53
   0  -4   9   69.20    5.57
   0  -4   9  117.45   17.97
   0  -4   9  108.67    6.25
   0  -4   9   91.61   13.52
   0  -4   8    2.81    6.14
   0  -4   8    4.58    2.93
   0  -4   8   -4.48    9.78
   0  -4   7  318.32   23.59
   0  -4   7  366.83   27.89
   0  -4   6  458.11   28.56
   0  -4   6  499.79   31.86
   0  -4   5  202.68   14.04
   0  -4   5  205.27   14.00
   0  -4   5  271.49   20.90
   0  -4   5  254.46   19.22
   0  -4   5  271.62   11.60
   0  -4   5  268.70   11.57
   0  -4   4  549.99   27.21
   0  -4   4  539.65   26.87
   0  -4   4  521.44   26.73
   0  -4   4  633.91   32.69
   0  -4   4  567.40   23.12
   0  -4   4  595.53   23.20
   0  -4   3  510.02   28.45
   0  -4   3  594.36   28.92
   0  -4   3  493.65   25.05
   0  -4   3  510.28   25.19
   0  -4   3  503.15   25.40
   0  -4   2  505.79   26.00
   0  -4   2  467.71   23.99
   0  -4   2  476.07   24.39
   0  -4   2  476.99   24.04
   0  -4   1   71.22    8.48
   0  -4   1   58.07    8.59
   0  -4   1   70.41    8.95
   0  -4   1   75.15    8.59
   0   4   0   15.39    3.11
   0  -4   0   24.04    4.35
   0  -4   0   18.39    5.56
   0  -4   0   26.72    7.37
   0  -4   0   14.25    7.14
   0  -4   0   23.45    6.97
   0  -4  -1    2.27    6.21
   0  -4  -1   -0.23    2.73
   0   4   1    1.84    3.58
   0  -4  -2   77.08   10.27
   0  -4  -2   81.72   10.02
   0   4   2   85.20    8.23
   0  -4  -2   67.76    7.26
   0  -4  -3  328.44   19.38
   0  -4  -3  316.93   19.00
   0  -4  -3  279.69   17.78
   0   4   3  292.52   17.67
   0  -4  -4 1056.79   44.98
   0   4   4 1044.34   44.21
   0  -4  -4 1031.67   44.92
   0  -4  -4  976.90   44.76
   0  -4  -5  369.03   20.51
   0   4   5  413.65   20.95
   0   4   5  293.88   16.99
   0  -4  -5  375.58   20.66
   0  -4  -5  310.66   20.08
   0   4   5  301.73   18.13
   0  -4  -6 1324.90   54.85
   0   4   6 1429.62   56.14
   0   4   6 1123.65   52.24
   0  -4  -6 1232.00   54.60
   0  -4  -6 1357.45   54.84
   0   4   6 1122.36   53.67
   0  -4  -7 1030.74   45.37
   0   4   7  958.78   44.66
   0  -4  -7  988.57   45.18
   0  -4  -7  999.57   45.36
   0   4   7  962.73   46.47
   0  -4  -8   26.57    6.23
   0  -4  -8   32.49    6.06
   0   4   8   23.45    5.67
   0  -4  -8   26.86    5.52
   0   4   8   37.10    8.40
   0   4   8   14.35    6.28
   0   4   9 1367.01   62.53
   0   4   9 1313.91   64.94
   0   4  10  448.69   26.89
   0   4  10  472.25   20.61
   0   4  10  485.13   20.71
   0   4  10  448.43   29.42
   0   4  11  116.06   12.37
   0   4  11  134.19    7.82
   0   4  11  127.10   14.66
   0   4  11  125.73    7.64
   0  -4 -12   34.70    3.74
   0   4  12   49.00    4.03
   0   4  12   53.92    4.67
   0   4  12   37.17    7.99
   0   4  12   49.73    9.89
   0   4  12   51.90   10.71
   0   4  12   57.36    4.79
   0   4  13  551.04   22.42
   0  -4 -13  467.79   21.91
   0  -4 -13  524.86   22.98
   0   4  13  571.33   34.80
   0   4  13  588.74   23.57
   0   4  13  482.19   34.17
   0   4  13  614.42   23.81
   0   4  14  542.36   22.02
   0   4  14  602.06   23.25
   0   4  14  613.70   23.54
   0   4  15   15.37    3.23
   0   4  15   11.97    2.88
   0  -4 -15   13.64    2.94
   0   4  15   17.42    3.38
   0   4  15   18.13    3.58
   0   4  16  184.38    9.10
   0   4  16  174.87    8.42
   0   4  16  164.95    8.80
   0   4  17   20.01    3.01
   0   4  17   16.58    2.83
   0   4  17   12.05    2.52
   0   4  17   17.37    2.65
   0   4  18   38.70    3.25
   0   4  18   33.85    2.93
   0   4  18   35.87    2.83
   0   4  18   30.67    2.81
   0   4  19    1.99    1.30
   0  -5  14  236.64    9.93
   0   5 -14  221.86   10.51
   0  -5  14  225.77    9.60
   0  -5  13    1.90    2.44
   0   5 -13    4.00    2.72
   0  -5  13   -0.44    2.22
   0  -5  13   -0.20    2.35
   0  -5  13    0.05    3.35
   0   5 -12   67.06    5.75
   0  -5  12   76.01    5.90
   0  -5  12   78.33    5.92
   0  -5  11   18.48    3.82
   0  -5  11   15.45    3.60
   0  -5  11   13.92    3.62
   0  -5  10   -1.43    3.75
   0  -5  10    1.84    3.09
   0  -5  10    3.25    3.21
   0  -5   9  126.68    7.93
   0  -5   9  140.43    8.59
   0  -5   9  157.19   20.42
   0  -5   9  125.03    7.74
   0  -5   9  142.83    8.65
   0  -5   9  134.20   16.06
   0  -5   8  559.69   23.55
   0  -5   8  592.21   24.75
   0  -5   8  592.79   40.35
   0  -5   8  547.95   23.51
   0  -5   8  568.33   24.63
   0  -5   8  531.34   35.50
   0  -5   7   87.49   13.10
   0  -5   7   57.14    5.16
   0  -5   7   59.68    5.71
   0  -5   7   73.41   15.20
   0  -5   7   52.09    9.80
   0  -5   7   70.36    5.46
   0  -5   7   69.89    5.49
   0  -5   6  518.40   35.55
   0  -5   6  552.72   34.02
   0  -5   6  540.91   23.13
   0  -5   6  543.36   23.14
   0  -5   5  527.09   22.47
   0  -5   5  536.34   22.50
   0  -5   5  557.83   34.38
   0  -5   4   49.03    7.51
   0  -5   4   51.01    4.09
   0  -5   4   56.72    4.24
   0  -5   4   50.14    7.49
   0  -5   4   59.28    7.64
   0  -5   3 1549.43   59.67
   0  -5   3 1459.66   65.33
   0  -5   3 1458.43   65.07
   0  -5   3 1547.10   59.68
   0  -5   3 1478.79   65.28
   0  -5   2  184.96    8.80
   0  -5   2  190.29   14.50
   0  -5   2  197.90   14.50
   0  -5   2  201.93   16.22
   0  -5   2  188.03   14.06
   0  -5   2  181.60    8.78
   0  -5   1 2229.91   91.71
   0  -5   1 2223.34   91.65
   0  -5   1 2218.21   92.26
   0  -5   0  158.15   12.30
   0  -5   0  189.45   14.42
   0  -5   0  166.82   14.49
   0  -5   0  171.17   14.42
   0  -5  -1   75.73    8.21
   0   5   1   83.82    7.24
   0  -5  -1   83.26   11.67
   0  -5  -2 1805.07   80.55
   0   5   2 2093.12   79.61
   0   5   3  805.61   35.56
   0  -5  -3  780.50   37.92
   0  -5  -3  797.15   38.12
   0   5   4 2283.72   88.67
   0  -5  -4 2233.10   90.63
   0  -5  -4 2229.18   90.45
   0  -5  -4 2109.60   90.45
   0  -5  -5   45.44    8.62
   0   5   5   89.93   10.19
   0  -5  -5   65.67   10.93
   0  -5  -5   72.58   10.55
   0   5   5   31.96    5.62
   0  -5  -5   53.67   10.28
   0   5   6    9.63    6.28
   0  -5  -6    3.42    6.20
   0  -5  -6    3.34    7.13
   0   5   6    3.83    3.29
   0  -5  -6    3.10    6.63
   0   5   7  395.31   23.02
   0   5   7  304.52   18.67
   0  -5  -7  329.36   21.42
   0  -5  -7  351.34   21.84
   0  -5  -7  327.55   21.61
   0  -5  -8  709.62   36.09
   0   5   8  642.57   34.21
   0  -5  -8  756.77   36.72
   0  -5  -8  702.90   36.22
   0  -5  -9  630.34   34.55
   0   5   9  870.37   40.48
   0   5  10  559.35   33.48
   0   5  11    8.77    7.78
   0   5  11   18.85    3.30
   0  -5 -11   21.73    3.91
   0   5  11   20.60    3.37
   0   5  12  158.35    8.99
   0  -5 -12  143.99    9.31
   0   5  12  157.34    9.00
   0   5  13   96.35    6.54
   0   5  13  112.15    7.00
   0   5  13  117.61    7.17
   0  -5 -13  100.25    7.31
   0   5  14  371.82   16.07
   0  -5 -14  302.56   14.47
   0   5  14  335.98   15.59
   0  -5 -14  341.42   16.43
   0   5  14  380.29   16.23
   0   5  14  329.61   14.80
   0   5  15  161.97    8.33
   0   5  15  153.26    8.88
   0   5  15  184.44    9.29
   0   5  15  180.75    9.41
   0  -5 -15  154.89    9.54
   0   5  16   72.86    5.48
   0   5  16   83.92    5.66
   0   5  16   85.90    5.20
   0   5  17   34.44    3.39
   0   5  17   28.63    2.88
   0   5  17   29.69    3.24
   0   5  17   30.97    3.09
   0  -5 -17   28.59    2.72
   0  -5 -17   30.16    2.82
   0   5  18   60.86    3.69
   0   5  18   58.76    3.73
   0  -5 -18   48.39    3.09
   0   5  18   62.71    3.78
   0   5  19  128.85    5.72
   0  -6  14    1.85    1.11
   0  -6  13   24.38    3.32
   0  -6  13   24.92    2.45
   0   6 -13   17.13    2.56
   0  -6  12   10.82    3.75
   0  -6  12    6.77    2.52
   0  -6  12    6.75    2.55
   0   6 -12    7.15    2.70
   0  -6  11    2.49    2.80
   0  -6  10   36.94    4.66
   0  -6   9   25.55    4.18
   0  -6   9   14.66    4.50
   0  -6   9   18.72    3.96
   0  -6   9   19.39    4.23
   0  -6   8    2.75    3.27
   0  -6   8   -2.41    4.31
   0  -6   8    3.62    3.23
   0  -6   8    0.65    3.60
   0  -6   7   67.81    5.58
   0  -6   7   58.12    6.05
   0  -6   7   60.43    5.56
   0  -6   7   64.20    5.88
   0  -6   7   64.94    4.84
   0  -6   7   69.66    5.89
   0  -6   6    5.28    3.43
   0  -6   6   -1.07    3.89
   0  -6   6    3.13    2.87
   0  -6   6    3.00    3.04
   0  -6   6    5.47    2.97
   0  -6   5    5.41    3.25
   0  -6   5   12.19    3.45
   0  -6   5   14.56    3.16
   0  -6   5   14.67    3.08
   0  -6   5    9.45    2.99
   0  -6   4   64.30    8.85
   0  -6   4   50.56    8.30
   0  -6   3  158.18    7.36
   0  -6   3  159.04   13.94
   0  -6   3  155.73    7.26
   0  -6   3  139.62   13.41
   0  -6   3  149.60   13.54
   0  -6   2    1.23    1.86
   0  -6   2    7.44    6.24
   0  -6   2    4.01    5.45
   0  -6   2    0.82    5.96
   0  -6   2    1.93    1.67
   0  -6   2    3.05    2.30
   0  -6   1   13.62    2.41
   0  -6   1   23.79    7.66
   0  -6   1   12.81    7.33
   0  -6   1   15.17    2.19
   0  -6   1   10.88    6.77
   0  -6   1   14.28    2.65
   0  -6   0  244.17   10.39
   0  -6   0  223.53   17.79
   0  -6   0  229.47   18.18
   0  -6   0  231.80   18.31
   0  -6   0  230.75   10.26
   0  -6   0  229.78   10.58
   0  -6  -1   21.32    2.53
   0  -6  -1   31.98    9.24
   0  -6  -1   21.60    2.73
   0  -6  -1   27.37    8.60
   0  -6  -1   19.00    2.79
   0  -6  -1   12.69    4.50
   0  -6  -2  639.07   25.98
   0  -6  -2  642.43   32.61
   0  -6  -3  590.15   23.14
   0  -6  -3  606.76   33.21
   0  -6  -3  540.39   29.79
   0   6   3  600.78   28.99
   0  -6  -3  597.35   33.12
   0  -6  -3  547.33   22.92
   0  -6  -4  856.24   32.86
   0  -6  -4  896.10   43.53
   0  -6  -4  757.75   40.32
   0   6   4  818.76   39.64
   0  -6  -4  922.37   43.81
   0  -6  -4  803.50   32.68
   0  -6  -5  748.35   28.33
   0  -6  -5  736.32   38.60
   0   6   5  653.76   35.53
   0  -6  -5  643.54   36.76
   0  -6  -5  753.93   39.12
   0  -6  -5  672.71   28.08
   0  -6  -5  778.20   39.09
   0  -6  -6  474.66   18.72
   0  -6  -6  460.60   28.31
   0  -6  -6  399.73   28.05
   0   6   6  469.84   27.25
   0  -6  -6  425.65   18.47
   0  -6  -6  476.89   28.83
   0  -6  -6  467.38   28.68
   0  -6  -7  831.91   31.97
   0  -6  -7  828.92   42.11
   0   6   7  931.84   42.94
   0  -6  -7  756.86   44.63
   0  -6  -7  764.56   31.77
   0  -6  -7  830.58   42.20
   0  -6  -7  831.54   42.50
   0  -6  -8  282.50   12.10
   0  -6  -8  266.00   20.07
   0  -6  -8  297.90   21.05
   0  -6  -8  286.71   20.80
   0  -6  -8  263.11   11.91
   0   6   8  313.40   21.83
   0  -6  -8  260.56   24.01
   0  -6  -9  741.23   41.53
   0   6   9  953.78   45.49
   0  -6 -10  527.03   23.47
   0   6  10  557.47   33.60
   0   6  11  169.32   17.57
   0   6  11  161.50    9.14
   0   6  11  137.50    8.30
   0   6  11  168.25    9.28
   0  -6 -11  169.35    8.88
   0  -6 -11  146.88    9.38
   0   6  12  316.34   24.78
   0   6  12  344.22   15.35
   0   6  12  291.43   14.40
   0   6  12  337.55   15.34
   0  -6 -12  286.86   15.40
   0   6  13   47.59    4.94
   0  -6 -13   48.31    5.50
   0   6  13   46.18    4.92
   0   6  13   45.02    4.46
   0   6  14  103.34    6.69
   0  -6 -14   94.79    7.16
   0  -6 -14   93.48    6.16
   0   6  14   84.69    6.24
   0   6  14  100.86    6.59
   0   6  15   11.39    2.84
   0   6  15   12.28    2.97
   0  -6 -15    9.30    3.62
   0  -6 -15    8.16    2.53
   0   6  15   10.15    2.83
   0  -6 -15   12.15    2.94
   0   6  16  119.52    6.65
   0   6  16  126.08    6.93
   0  -6 -16  100.14    5.97
   0  -6 -16  111.89    7.13
   0   6  16  106.28    6.37
   0  -6 -16  120.45    6.33
   0   6  17   22.62    2.57
   0   6  17   29.09    3.09
   0  -6 -17   19.67    2.12
   0  -6 -17   22.96    3.19
   0   6  17   21.00    2.72
   0  -6 -17   25.06    2.56
   0  -6 -18   21.40    2.49
   0   6  18   16.03    1.87
   0   6  18   20.82    2.10
   0   6  18   17.84    2.04
   0  -7  12    2.09    2.76
   0   7 -12    5.59    1.80
   0  -7  12    5.17    1.93
   0  -7  11    3.03    3.55
   0  -7  11    3.39    2.50
   0   7 -11    2.04    2.25
   0  -7  10    0.70    2.90
   0  -7  10   -2.17    2.72
   0  -7  10   -3.95    3.81
   0  -7   9  195.05    9.54
   0  -7   9  169.07    9.47
   0  -7   9  167.56    9.39
   0  -7   8   20.44    4.29
   0  -7   8   21.75    3.96
   0  -7   8   27.47    4.25
   0  -7   8   20.45    4.28
   0  -7   8   16.99    3.36
   0  -7   7  298.32   13.85
   0  -7   7  278.03   13.45
   0  -7   7  292.45   12.98
   0  -7   7  298.98   14.22
   0  -7   6  226.61   11.70
   0  -7   6  254.80   13.40
   0  -7   6  249.61   11.45
   0  -7   6  260.49   12.52
   0  -7   5   24.51    4.20
   0  -7   5   29.78    4.85
   0  -7   5   31.99    4.18
   0  -7   5   37.80    4.47
   0  -7   4  459.82   20.35
   0  -7   4  462.70   18.78
   0  -7   4  483.08   19.65
   0  -7   3   69.98    4.49
   0  -7   3   85.12    5.74
   0  -7   3   73.57    5.36
   0  -7   3   77.98    6.05
   0  -7   3   45.42    9.09
   0  -7   3   62.78   10.33
   0  -7   3   54.53    9.74
   0  -7   3   62.57    4.24
   0  -7   2  733.07   30.22
   0  -7   2  818.58   31.22
   0  -7   2  752.99   30.48
   0  -7   2  669.72   39.16
   0  -7   2  748.41   30.19
   0  -7   2  705.89   39.72
   0  -7   2  665.30   39.26
   0  -7   2  855.19   32.03
   0  -7   1  139.76    7.49
   0  -7   1  127.41    6.72
   0  -7   1  113.95   13.68
   0  -7   1  124.74    6.58
   0  -7   1  112.80   13.55
   0  -7   1  124.82   13.96
   0  -7   0   60.60    4.64
   0  -7   0   58.26    4.23
   0  -7   0   65.02   11.03
   0  -7   0   57.51    4.10
   0  -7   0   54.70   10.58
   0  -7   0   48.88   10.98
   0  -7  -1  530.93   22.16
   0  -7  -1  521.95   32.18
   0  -7  -1  514.14   32.07
   0  -7  -1  539.59   21.84
   0  -7  -1  535.03   21.90
   0  -7  -1  494.45   31.70
   0  -7  -2   50.73    8.51
   0  -7  -2   72.72   12.47
   0  -7  -2   75.01    5.05
   0  -7  -3  263.83   11.67
   0  -7  -3  253.81   21.58
   0  -7  -3  216.36   17.61
   0  -7  -4  118.00    6.30
   0  -7  -4  104.84   15.10
   0  -7  -4  104.60    6.30
   0  -7  -4  108.56   14.45
   0  -7  -4   88.07   10.78
   0  -7  -5   61.99    4.65
   0  -7  -5   65.92   12.50
   0  -7  -5   72.39    4.94
   0  -7  -5   66.69   11.61
   0  -7  -5   76.75   13.12
   0   7   5   57.53    9.36
   0  -7  -5   56.13    8.77
   0  -7  -6    4.80    8.28
   0  -7  -6    6.32    2.42
   0  -7  -6    2.91    2.58
   0  -7  -6    4.76    7.62
   0  -7  -6    3.49    8.31
   0  -7  -6    5.42    4.13
   0   7   6    2.32    6.04
   0  -7  -7  496.38   32.17
   0  -7  -7  502.78   20.42
   0  -7  -7  466.33   31.29
   0   7   7  446.49   29.11
   0  -7  -7  440.06   30.42
   0  -7  -7  494.42   20.53
   0  -7  -7  446.80   30.87
   0  -7  -8   40.93    3.64
   0  -7  -8   52.40   10.42
   0  -7  -8   38.80    4.22
   0  -7  -8   32.65    4.38
   0   7   8   41.56    9.10
   0  -7  -8   38.98    3.85
   0  -7  -8   34.87    9.86
   0  -7  -8   32.67    9.13
   0  -7  -9  370.74   26.53
   0  -7  -9  402.49   27.28
   0  -7  -9  356.52   26.48
   0  -7  -9  385.56   17.23
   0  -7  -9  377.48   18.75
   0  -7  -9  460.35   18.75
   0   7   9  473.25   29.03
   0  -7  -9  431.91   18.50
   0  -7  -9  428.05   17.52
   0   7  10   46.92   10.00
   0  -7 -10   53.89    4.92
   0  -7 -10   48.10    4.92
   0  -7 -10   56.48    5.53
   0  -7 -11   13.26    3.73
   0   7  11   24.48    8.26
   0  -7 -11   11.53    3.35
   0  -7 -11   14.92    3.18
   0   7  12  144.14    8.86
   0   7  12  148.99    8.97
   0  -7 -12  142.84    9.34
   0  -7 -12  146.54    8.22
   0  -7 -12  141.42    8.61
   0  -7 -12  150.91    8.58
   0   7  12  169.13   17.56
   0   7  13    5.06    2.77
   0   7  13    3.51    2.75
   0  -7 -13    7.79    2.74
   0   7  13    3.98    2.43
   0  -7 -13    3.65    2.56
   0  -7 -13    1.94    2.12
   0  -7 -13    2.41    3.37
   0  -7 -13    2.05    3.15
   0   7  14  155.34    8.60
   0   7  14  158.99    8.71
   0   7  14  133.54    7.87
   0  -7 -14  151.85    9.07
   0  -7 -14  143.55    7.81
   0  -7 -14  160.02    8.08
   0  -7 -14  166.10    8.48
   0  -7 -15    9.16    3.33
   0  -7 -15    8.16    2.07
   0   7  15   11.14    2.57
   0   7  15    8.72    2.47
   0  -7 -15    8.84    2.88
   0   7  15   12.29    2.72
   0  -7 -16    1.48    2.65
   0   7  16    0.88    1.74
   0   7  16   -0.32    1.92
   0  -7 -16    1.13    2.10
   0   7  16    0.93    1.84
   0  -7 -17   31.70    3.22
   0   7  17   37.55    2.92
   0   7  17   29.54    2.61
   0  -7 -17   37.69    2.76
   0   7  17   41.46    3.27
   0  -8  10    9.27    2.64
   0   8 -10    6.36    2.13
   0  -8   9   18.82    3.51
   0  -8   9   19.48    4.00
   0  -8   8   45.65    4.91
   0  -8   8   43.44    4.35
   0  -8   8   39.97    3.88
   0  -8   8   41.04    5.02
   0  -8   7   10.68    3.43
   0  -8   7    9.31    3.39
   0  -8   6    0.35    3.50
   0  -8   6    0.34    3.26
   0  -8   6    1.65    3.95
   0  -8   5   43.44    4.86
   0  -8   5   41.93    4.97
   0  -8   5   46.23    4.79
   0  -8   5   44.84    5.66
   0  -8   5   30.32    4.36
   0  -8   4   43.35    4.91
   0  -8   4   39.86    5.31
   0  -8   4   37.95    4.93
   0  -8   4   42.90    4.88
   0  -8   3   10.93    4.16
   0  -8   3   10.51    2.56
   0  -8   3    7.60    3.56
   0  -8   3   11.22    3.56
   0  -8   3    8.78    3.89
   0  -8   3    8.76    2.30
   0  -8   2   23.99    4.13
   0  -8   2   25.19    4.01
   0  -8   2   19.94    4.31
   0  -8   2   29.91    3.42
   0  -8   2   22.25    3.39
   0  -8   2   25.56    3.21
   0  -8   2   18.93    3.01
   0  -8   2   24.48    8.08
   0  -8   2   25.92    7.89
   0  -8   2   20.23    8.03
   0  -8   2   26.22    4.61
   0  -8   2   25.44    4.49
   0  -8   1    6.58    7.79
   0  -8   1    9.76    7.34
   0  -8   1   11.71    3.75
   0  -8   1   13.16    3.45
   0  -8   1   12.61    3.24
   0  -8   1   11.34    3.23
   0  -8   1    9.78    2.91
   0  -8   1   10.31    2.86
   0  -8   1    1.85    6.69
   0  -8   1    5.72    2.49
   0  -8   1    6.88    2.70
   0  -8   1   11.37    3.82
   0  -8   0    3.43    3.29
   0  -8   0    6.36    3.43
   0  -8   0    4.16    3.01
   0  -8   0    4.25    2.74
   0  -8   0    8.01    7.98
   0  -8   0    3.77    6.98
   0  -8   0    4.92    2.81
   0  -8   0    2.16    2.85
   0  -8   0    3.24    2.64
   0  -8   0    2.40    2.64
   0  -8   0    4.22    2.72
   0  -8   0    1.37    2.43
   0  -8   0   -0.63    7.54
   0  -8  -1  232.56   11.18
   0  -8  -1  241.05   12.19
   0  -8  -1  234.61   11.37
   0  -8  -1  197.46   11.18
   0  -8  -1  250.33   11.66
   0  -8  -1  252.26   11.89
   0  -8  -1  239.20   11.38
   0  -8  -1  240.47   11.29
   0  -8  -1  181.23   19.17
   0  -8  -1  186.72   19.48
   0  -8  -1  190.78   19.75
   0  -8  -1  230.23   10.82
   0  -8  -1  251.79   12.23
   0  -8  -1  201.92   10.78
   0  -8  -1  213.41   10.84
   0  -8  -2    2.98    3.80
   0  -8  -2   11.84    2.97
   0  -8  -2    1.29    3.95
   0  -8  -2    9.96    2.97
   0  -8  -2    7.14    2.91
   0  -8  -2    4.64    2.92
   0  -8  -2   13.32    8.42
   0  -8  -2   11.47    8.27
   0  -8  -2    8.55    3.04
   0  -8  -2    2.38    3.74
   0  -8  -3  608.55   26.63
   0  -8  -3  566.77   26.58
   0  -8  -3  566.06   38.33
   0  -8  -3  696.22   27.66
   0  -8  -3  591.70   26.79
   0  -8  -3  650.12   26.23
   0  -8  -3  746.59   27.41
   0  -8  -3  679.19   27.69
   0  -8  -4  290.66   14.07
   0  -8  -4  246.71   24.06
   0  -8  -4  301.35   14.22
   0  -8  -4  239.27   23.66
   0  -8  -4  328.35   14.87
   0  -8  -4  354.49   15.55
   0  -8  -4  358.59   15.06
   0  -8  -4  301.18   13.87
   0  -8  -5   34.13   10.56
   0  -8  -5   31.00    3.90
   0  -8  -5   31.06    3.99
   0  -8  -5   27.06   10.97
   0  -8  -5   32.59   10.11
   0  -8  -5   35.23    4.05
   0  -8  -5   30.84    4.15
   0  -8  -5   35.25    4.91
   0  -8  -5   30.20    4.00
   0  -8  -5   39.98    4.34
   0  -8  -5   34.80    4.08
   0  -8  -6  283.43   13.31
   0  -8  -6  236.39   23.28
   0  -8  -6  254.58   23.68
   0  -8  -6  292.91   13.48
   0  -8  -6  281.94   24.40
   0  -8  -6  317.00   14.05
   0  -8  -6  315.87   14.82
   0  -8  -6  273.19   13.89
   0  -8  -6  288.46   13.77
   0  -8  -6  279.03   13.79
   0  -8  -7    4.53    2.88
   0  -8  -7    4.91    3.01
   0  -8  -7    2.83    7.67
   0  -8  -7    3.31    2.80
   0  -8  -7   -1.39    8.92
   0  -8  -7    2.12    7.86
   0  -8  -7    7.49    4.23
   0  -8  -7    3.49    2.99
   0  -8  -7    0.93    2.91
   0   8   8  147.88   16.04
   0  -8  -8  187.81    9.60
   0  -8  -8  180.93   19.47
   0  -8  -8  167.47   18.71
   0  -8  -8  183.12    9.41
   0  -8  -8  192.58   10.25
   0  -8  -8  171.70   18.81
   0  -8  -8  215.28   10.43
   0  -8  -8  181.83    9.93
   0  -8  -8  182.74    9.80
   0  -8  -9   12.09    3.28
   0  -8  -9   14.96    3.41
   0  -8  -9   12.66    3.20
   0  -8  -9   13.96    3.18
   0  -8  -9   16.27    3.87
   0  -8  -9   17.87    7.70
   0   8   9   14.98    7.17
   0  -8  -9   11.55    3.58
   0  -8  -9    8.53    6.95
   0  -8  -9    9.87    2.80
   0  -8 -10   84.06    6.46
   0  -8 -10   97.51    6.39
   0   8  10   89.11   12.58
   0  -8 -10   77.48    6.40
   0  -8 -10   73.53    5.54
   0  -8 -11    5.50    2.83
   0  -8 -11    3.81    3.09
   0  -8 -11    6.99    3.36
   0  -8 -12  165.75    8.71
   0  -8 -12  175.76    9.40
   0   8  12  139.32    8.87
   0   8  12  145.21    8.88
   0  -8 -12  159.35    9.01
   0  -8 -13    4.84    2.98
   0   8  13    0.12    2.43
   0  -8 -13    0.98    2.52
   0  -8 -13    0.45    2.68
   0   8  13   -0.46    2.44
   0   8  14  152.20    8.71
   0  -8 -14  174.02    8.33
   0   8  14  157.16    8.82
   0  -8 -14  186.27    8.98
   0   8  15   84.31    5.45
   0   8  15   86.36    5.54
   0   8  16   16.39    2.18
   0  -8 -16   18.93    2.49
   0   8  16   17.65    2.32
   0  -8 -17  209.97    8.81
   0  -8 -18   24.55    2.00
   0  -9   8   86.61    5.61
   0  -9   8   77.38    5.30
   0  -9   7   58.75    4.42
   0  -9   6  147.22    7.88
   0  -9   6  150.07    8.49
   0  -9   5  118.28    7.06
   0  -9   5  102.11    6.91
   0  -9   5  126.22    8.43
   0  -9   5  108.32    7.37
   0  -9   4  120.39    7.58
   0  -9   4  106.74    7.12
   0  -9   4  119.21    7.37
   0  -9   4  108.04    8.15
   0  -9   4  103.30    7.27
   0  -9   3   95.99    6.73
   0  -9   3  112.62    7.98
   0  -9   3   93.10    6.96
   0  -9   3   95.79    6.96
   0  -9   2   44.69    4.91
   0  -9   2   45.82    4.79
   0  -9   2   39.63    3.76
   0  -9   2   48.12    5.66
   0  -9   2   31.33    3.69
   0  -9   2   45.00    5.44
   0  -9   2   38.20    4.23
   0  -9   2   37.85    4.07
   0  -9   1   18.50    4.58
   0  -9   1   20.04    3.87
   0  -9   1   15.77    3.44
   0  -9   1   14.76    3.31
   0  -9   1    8.58    2.72
   0  -9   1   15.92    3.62
   0  -9   1   11.10    3.10
   0  -9   1   15.46    3.77
   0  -9   1   22.19    4.54
   0  -9   0    9.40    4.07
   0  -9   0    2.84    2.80
   0  -9   0    7.51    3.36
   0  -9   0    5.45    3.18
   0  -9   0    7.32    3.14
   0  -9   0    1.87    3.46
   0  -9   0    4.21    3.10
   0  -9   0    4.64    3.90
   0  -9   0   -2.77    7.99
   0  -9   0    4.98    6.40
   0  -9   0    4.30    2.79
   0  -9   0    2.14    6.94
   0  -9  -1   81.82    6.06
   0  -9  -1   84.82    6.28
   0  -9  -1   71.58    5.75
   0  -9  -1   69.39    5.63
   0  -9  -1   73.76    6.47
   0  -9  -1   62.92    5.25
   0  -9  -1   64.33    5.11
   0  -9  -1   34.23   11.61
   0  -9  -1   63.57    6.12
   0  -9  -1   59.32   12.65
   0  -9  -1   42.79   10.91
   0  -9  -1   82.31    6.66
   0  -9  -2   17.50    4.75
   0  -9  -2   35.42    4.62
   0  -9  -2   20.90    3.72
   0  -9  -2   19.84    4.05
   0  -9  -2   19.69    3.93
   0  -9  -2    4.61    9.08
   0  -9  -2   22.50    3.75
   0  -9  -2   19.60    4.44
   0  -9  -2   24.85    4.01
   0  -9  -2   20.90   10.24
   0  -9  -2   16.00    8.82
   0  -9  -2   19.99    4.52
   0  -9  -3   74.34    6.22
   0  -9  -3   74.80    6.44
   0  -9  -3   60.94   13.43
   0  -9  -3   92.94    7.20
   0  -9  -3   95.56    7.18
   0  -9  -3   99.08    6.77
   0  -9  -3   85.97    6.35
   0  -9  -3   88.65    6.58
   0  -9  -3   85.46    6.44
   0  -9  -4   95.22    6.76
   0  -9  -4   98.78    7.22
   0  -9  -4   99.86    6.87
   0  -9  -4  115.50    8.12
   0  -9  -4  118.48    7.95
   0  -9  -4   68.65   14.17
   0  -9  -4   76.54   14.32
   0  -9  -4   95.98    6.87
   0  -9  -4  125.35    7.50
   0  -9  -5  223.04   10.84
   0  -9  -5  168.47   20.64
   0  -9  -5  144.02   19.28
   0  -9  -5  199.28   10.24
   0  -9  -5  205.34   10.43
   0  -9  -5  173.63    9.68
   0  -9  -5  188.10   10.51
   0  -9  -5  124.18   18.01
   0  -9  -5  224.93   11.55
   0  -9  -5  190.42   10.77
   0  -9  -6  245.59   11.24
   0  -9  -6  167.77   20.61
   0  -9  -6  169.73   20.14
   0  -9  -6  194.26   10.36
   0  -9  -6  193.71   10.48
   0  -9  -6  237.46   11.92
   0  -9  -6  127.52   18.24
   0  -9  -6  200.84   10.81
   0  -9  -6  191.48   10.91
   0  -9  -6  194.14   10.98
   0  -9  -7   71.65   13.57
   0  -9  -7   99.27    6.52
   0  -9  -7   95.96    6.58
   0  -9  -7  107.65    8.05
   0  -9  -7   99.32    7.22
   0  -9  -7   67.70   13.40
   0  -9  -7   84.20   14.93
   0  -9  -7   94.72    6.95
   0  -9  -7   93.85    6.99
   0  -9  -7  107.27    6.98
   0  -9  -8  439.42   17.88
   0  -9  -8  464.96   19.19
   0  -9  -8  366.22   17.01
   0  -9  -8  291.01   26.89
   0  -9  -8  310.13   27.57
   0  -9  -8  358.49   16.85
   0  -9  -8  373.02   17.62
   0  -9  -8  381.92   17.47
   0  -9  -9  111.38    7.25
   0  -9  -9  136.11    8.60
   0  -9  -9  136.46    8.35
   0  -9  -9  165.87    9.68
   0  -9  -9  145.17    8.09
   0  -9  -9  112.35    7.11
   0  -9  -9  123.14    7.61
   0  -9  -9  127.26    7.87
   0  -9 -10   60.35    4.73
   0  -9 -10   72.15    6.07
   0  -9 -10   77.39    6.07
   0  -9 -10   93.97    7.36
   0  -9 -10   79.57    5.51
   0  -9 -10   64.76    5.18
   0  -9 -10   61.80    4.98
   0  -9 -10   55.53    4.42
   0  -9 -11   41.77    4.25
   0  -9 -11   51.75    5.10
   0  -9 -11   56.58    6.18
   0  -9 -11   38.37    4.79
   0  -9 -12   13.17    2.73
   0  -9 -12   13.15    3.28
   0   9  12    7.51    2.68
   0   9  12   11.93    2.95
   0  -9 -12   10.49    3.42
   0   9  13   37.28    3.93
   0  -9 -13   54.48    4.61
   0  -9 -13   45.30    3.64
   0  -9 -13   52.54    4.45
   0   9  13   38.04    3.93
   0   9  14   -0.66    1.88
   0  -9 -14    1.41    2.51
   0   9  14    0.08    1.80
   0   9  15    1.76    1.57
   0  -9 -15    3.49    2.97
   0  -9 -15    2.44    2.10
   0   9  15    2.17    1.56
   0  -9 -16    2.48    2.22
   0  -9 -17    1.49    1.42
   0 -10   8   -0.53    1.43
   0 -10   8   -0.20    1.24
   0 -10   7   -0.03    1.88
   0 -10   6   11.60    2.95
   0 -10   5    5.32    3.40
   0 -10   5    4.28    3.57
   0 -10   4   27.51    4.35
   0 -10   4   22.15    4.13
   0 -10   4   16.65    4.38
   0 -10   3    7.66    4.37
   0 -10   3    1.21    3.76
   0 -10   3    1.06    3.95
   0 -10   2    1.12    4.05
   0 -10   2    2.45    2.53
   0 -10   2    2.73    2.57
   0 -10   2    2.56    3.64
   0 -10   2   -1.56    4.84
   0 -10   1   53.58    5.85
   0 -10   1   47.67    4.43
   0 -10   1   45.61    4.49
   0 -10   1   37.48    3.78
   0 -10   1   42.95    4.79
   0 -10   1   36.98    3.91
   0 -10   0  118.36    7.19
   0 -10   0  136.59    8.03
   0 -10   0  145.32    8.01
   0 -10   0  111.46    7.21
   0 -10   0  167.49    9.50
   0 -10  -1   12.59    3.63
   0 -10  -1   20.97    4.08
   0 -10  -1   15.61    3.81
   0 -10  -1   18.41    3.48
   0 -10  -1   11.55    4.48
   0 -10  -1   21.63    3.72
   0 -10  -1   15.00    5.11
   0 -10  -1   11.15    4.47
   0 -10  -2   64.36    5.76
   0 -10  -2   57.23    5.74
   0 -10  -2   60.90    6.24
   0 -10  -2   58.55    5.18
   0 -10  -2   60.76    6.17
   0 -10  -2   56.79    5.21
   0 -10  -2   66.08    5.70
   0 -10  -2   68.60    6.68
   0 -10  -3    3.57    3.26
   0 -10  -3   -1.99    4.12
   0 -10  -3   -1.26    4.22
   0 -10  -3    0.98    3.45
   0 -10  -3    1.14    4.25
   0 -10  -3   -0.52    3.65
   0 -10  -3   -1.39    3.17
   0 -10  -4   15.85    3.77
   0 -10  -4   18.48    4.33
   0 -10  -4   20.03    4.76
   0 -10  -4   14.52    4.50
   0 -10  -4   14.26    4.23
   0 -10  -4   11.66    4.16
   0 -10  -4   21.67    4.02
   0 -10  -5   21.76    4.06
   0 -10  -5   25.26    4.86
   0 -10  -5   24.31    4.20
   0 -10  -5   23.77    4.19
   0 -10  -5   28.82    4.18
   0 -10  -5   31.98    4.27
   0 -10  -5   25.49    4.12
   0 -10  -6    8.69    4.23
   0 -10  -6    7.59    3.88
   0 -10  -6    9.59    3.62
   0 -10  -6    4.63    3.37
   0 -10  -6    9.27    3.47
   0 -10  -6    6.54    3.89
   0 -10  -6    4.96    3.25
   0 -10  -6   11.71    3.49
   0 -10  -7   28.45    4.56
   0 -10  -7   25.94    4.35
   0 -10  -7   23.68    4.01
   0 -10  -7   18.97    4.33
   0 -10  -7   30.63    4.07
   0 -10  -7   30.59    5.11
   0 -10  -7   25.21    3.91
   0 -10  -8   68.24    5.36
   0 -10  -8   68.88    5.53
   0 -10  -8   51.25    5.97
   0 -10  -8   79.54    5.65
   0 -10  -8   70.54    6.07
   0 -10  -8   69.57    5.81
   0 -10  -8   76.61    6.81
   0 -10  -9   22.50    3.32
   0 -10  -9   29.82    3.71
   0 -10  -9   31.37    5.05
   0 -10  -9   22.05    3.46
   0 -10  -9   28.47    4.08
   0 -10  -9   25.02    3.80
   0 -10 -10   10.32    2.42
   0 -10 -10   12.36    2.83
   0 -10 -10   10.40    2.60
   0 -10 -10   11.53    3.78
   0 -10 -10   14.76    4.43
   0 -10 -11  194.17   10.27
   0 -10 -11  163.87    8.59
   0 -10 -11  171.58    9.82
   0  10  12   -0.72    2.04
   0 -10 -12    1.71    1.88
   0 -10 -12   -0.36    3.71
   0 -10 -12   -1.07    2.65
   0  10  12   -0.46    1.96
   0 -10 -12    0.11    3.55
   0  10  13   88.10    5.74
   0 -10 -13  131.48    7.26
   0 -10 -13  127.88    7.07
   0 -10 -13  112.77    6.52
   0  10  13   95.41    5.86
   0 -10 -14   45.36    3.97
   0 -10 -14   44.28    3.97
   0  10  14   28.70    2.71
   0  10  14   27.84    2.67
   0 -10 -15   28.20    2.85
   0 -10 -15   26.32    2.84
   0 -10 -16  124.67    5.62
   0 -11   5    8.59    2.27
   0 -11   4   -3.65    2.93
   0 -11   3    1.42    3.45
   0 -11   2   17.95    4.15
   0 -11   2   13.77    3.85
   0 -11   1  120.96    7.62
   0 -11   1  113.26    6.17
   0 -11   0   21.08    2.96
   0 -11   0   27.92    3.64
   0 -11   0   25.37    3.72
   0 -11   0   30.65    4.69
   0 -11  -1   81.79    5.33
   0 -11  -1   71.09    5.33
   0 -11  -1   93.57    7.02
   0 -11  -1   90.38    6.00
   0 -11  -1   85.00    6.08
   0 -11  -1   77.98    6.44
   0 -11  -2  104.62    7.45
   0 -11  -2   88.51    6.08
   0 -11  -2   85.28    6.14
   0 -11  -2  127.06    8.09
   0 -11  -2  106.60    6.95
   0 -11  -2  108.28    6.91
   0 -11  -2  108.82    7.16
   0 -11  -2  105.82    7.15
   0 -11  -3  119.90    8.02
   0 -11  -3  106.48    6.84
   0 -11  -3   96.86    6.82
   0 -11  -3  116.07    7.43
   0 -11  -3  138.76    8.52
   0 -11  -3  118.01    7.75
   0 -11  -3  126.35    7.70
   0 -11  -3  114.86    7.43
   0 -11  -4  205.28   10.89
   0 -11  -4  257.45   12.60
   0 -11  -4  227.01   11.44
   0 -11  -4  213.64   11.56
   0 -11  -4  230.81   11.89
   0 -11  -4  229.49   12.00
   0 -11  -5   64.82    5.49
   0 -11  -5   92.69    6.01
   0 -11  -5   76.63    5.86
   0 -11  -5   88.19    6.96
   0 -11  -5   70.05    6.41
   0 -11  -5   65.39    5.34
   0 -11  -6  153.23    9.12
   0 -11  -6  184.82    9.65
   0 -11  -6  203.23    9.62
   0 -11  -6  186.32   10.19
   0 -11  -6  162.04    9.03
   0 -11  -7  118.48    7.54
   0 -11  -7  152.51    7.85
   0 -11  -7  143.64    8.00
   0 -11  -7  142.76    8.28
   0 -11  -7  137.30    8.43
   0 -11  -7  120.14    7.40
   0 -11  -7  146.03    8.63
   0 -11  -8    5.80    3.25
   0 -11  -8    5.67    2.63
   0 -11  -8    7.08    2.79
   0 -11  -8    5.09    2.84
   0 -11  -8    7.34    2.63
   0 -11  -8    4.18    3.45
   0 -11  -8    7.91    3.83
   0 -11  -9   10.46    3.08
   0 -11  -9    6.36    2.31
   0 -11  -9    9.89    2.46
   0 -11  -9    4.99    2.53
   0 -11  -9   11.21    3.75
   0 -11  -9   11.84    3.28
   0 -11  -9    7.80    2.77
   0 -11 -10    0.98    3.22
   0 -11 -10   -0.37    2.18
   0 -11 -10   -2.12    1.83
   0 -11 -10   -0.13    1.89
   0 -11 -10    2.01    2.23
   0  11  11   14.05    2.40
   0 -11 -11   24.95    3.65
   0  11  11   14.16    2.41
   0 -11 -11   22.27    2.30
   0  11  12    3.96    1.62
   0  11  12    4.22    1.59
   0 -11 -12    6.54    2.70
   0 -11 -13    4.33    2.25
   0 -11 -13    3.90    2.32
   0 -11 -14    0.36    1.57
   0 -11 -14   -0.78    1.60
   0 -12   1    3.00    2.42
   0 -12   0   11.18    2.16
   0 -12   0   13.27    3.07
   0 -12   0   15.32    3.49
   0 -12   0   14.14    2.16
   0 -12  -1    7.71    2.52
   0 -12  -1    5.89    3.35
   0 -12  -1    8.45    3.18
   0 -12  -1    5.88    2.44
   0 -12  -2    0.07    2.54
   0 -12  -2   -0.49    1.88
   0 -12  -2    0.33    2.72
   0 -12  -2    4.28    3.39
   0 -12  -2    2.99    3.09
   0 -12  -2    0.06    2.03
   0 -12  -3    1.08    2.95
   0 -12  -3   -0.58    2.95
   0 -12  -3    0.27    1.98
   0 -12  -3    0.97    3.13
   0 -12  -3   -0.68    2.21
   0 -12  -4    0.70    3.00
   0 -12  -4    2.30    3.16
   0 -12  -4    1.28    3.16
   0 -12  -5   -1.67    3.23
   0 -12  -5    2.83    2.38
   0 -12  -5    2.55    2.89
   0 -12  -5    4.53    3.30
   0 -12  -5    2.03    2.19
   0 -12  -6    1.51    2.14
   0 -12  -6    0.07    2.07
   0 -12  -6    0.58    2.20
   0 -12  -6    1.30    2.76
   0 -12  -7   18.69    3.29
   0 -12  -7   20.81    2.65
   0 -12  -7   15.39    2.76
   0 -12  -7   19.51    3.44
   0 -12  -7   18.37    3.61
   0 -12  -8    0.80    2.56
   0 -12  -8   -0.59    1.83
   0 -12  -8    0.08    2.64
   0 -12  -8    0.12    2.07
   0 -12  -8    1.24    2.44
   0 -12  -9    0.53    2.36
   0 -12 -10   14.09    2.56
   0 -12 -11    0.27    1.76
   0 -12 -12   19.98    1.83
   0 -12 -12   22.50    2.13
   0 -13  -3   32.03    2.56
   0 -13  -4   18.23    2.29
   0 -13  -4   24.45    2.26
   0 -13  -4   22.31    2.34
   0 -13  -5   15.33    2.17
   0 -13  -5   16.71    2.16
   0 -13  -5   17.95    2.32
   0 -13  -6   -0.24    1.62
   0 -13  -7    0.14    1.61
   0 -13  -7    0.91    1.44
   1 -13  -5   21.88    1.86
   1 -13  -5   22.51    2.02
   1 -13  -4   12.33    1.61
   1 -13  -4   12.86    1.52
   1 -12 -11    6.27    1.72
   1 -12 -10   13.15    2.36
   1 -12  -9    2.50    2.23
   1 -12  -9    2.23    1.80
  -1  12   9    0.81    1.05
   1 -12  -9    0.80    1.60
   1 -12  -8   32.13    3.10
   1 -12  -8   29.46    2.98
   1 -12  -8   22.72    3.09
   1 -12  -8   26.71    3.32
   1 -12  -8   21.39    2.55
   1 -12  -7    2.72    2.22
   1 -12  -7    1.87    2.67
   1 -12  -7    1.64    1.90
   1 -12  -7    1.12    2.46
   1 -12  -7    4.06    2.62
   1 -12  -7   -0.23    1.70
   1 -12  -7    2.78    2.14
   1 -12  -6    1.15    2.03
   1 -12  -6    4.95    2.20
   1 -12  -6    3.20    1.94
   1 -12  -6    2.31    2.25
   1 -12  -6    3.16    2.86
   1 -12  -5   38.22    3.33
   1 -12  -5   42.81    4.27
   1 -12  -5   31.10    3.39
   1 -12  -4    2.00    2.84
   1 -12  -4    1.93    2.90
   1 -12  -4    0.24    2.32
   1 -12  -4   -0.96    3.00
   1 -12  -3   29.39    3.50
   1 -12  -3   26.25    3.65
   1 -12  -3   20.95    2.65
   1 -12  -3   23.49    3.62
   1 -12  -3   16.71    2.65
   1 -12  -2    4.27    2.05
   1 -12  -2    3.87    2.82
   1 -12  -2    3.08    1.78
   1 -12  -2    6.56    2.70
   1 -12  -2    3.80    2.54
   1 -12  -1   10.42    2.53
   1 -12  -1   11.28    2.49
   1 -12  -1    9.30    2.84
   1 -12   0   23.26    3.34
   1 -12   0   21.66    2.30
   1 -12   0   18.49    2.34
   1 -12   0   18.51    2.98
   1 -12   1   -0.33    2.60
   1 -11 -13    6.11    1.49
   1 -11 -12    2.75    2.36
  -1  11  12    1.82    1.31
   1 -11 -12    2.70    1.94
  -1  11  12    2.08    1.36
   1 -11 -11   19.88    3.36
   1 -11 -11   15.33    2.52
  -1  11  11    8.51    1.95
   1 -11 -11   16.30    2.76
  -1  11  11   10.30    2.03
   1 -11 -10   -1.64    2.42
   1 -11 -10    0.39    3.07
   1 -11 -10   -1.22    2.58
   1 -11  -9   17.20    2.64
   1 -11  -9   18.67    3.66
   1 -11  -9   15.31    2.32
   1 -11  -9   22.69    3.32
   1 -11  -9   20.91    3.38
   1 -11  -9   21.24    3.95
   1 -11  -8   33.94    4.66
   1 -11  -8   29.36    3.40
   1 -11  -8   22.84    4.11
   1 -11  -8   28.74    3.80
   1 -11  -8   31.65    3.94
   1 -11  -8   29.97    3.75
   1 -11  -8   24.52    3.11
   1 -11  -8   27.07    3.84
   1 -11  -7   13.53    3.40
   1 -11  -7   12.66    3.48
   1 -11  -7   11.19    2.96
   1 -11  -7   12.16    3.59
   1 -11  -7   16.55    3.42
   1 -11  -7   10.85    3.65
   1 -11  -7   13.01    2.85
   1 -11  -7   15.67    4.18
   1 -11  -6   18.67    3.42
   1 -11  -6   22.15    4.45
   1 -11  -6   21.90    3.73
   1 -11  -6   17.58    4.05
   1 -11  -6   19.77    3.23
   1 -11  -6   20.70    3.98
   1 -11  -6   20.06    3.78
   1 -11  -5   13.76    3.38
   1 -11  -5    7.71    3.30
   1 -11  -5   11.19    3.01
   1 -11  -5    7.40    3.14
   1 -11  -5   11.54    4.05
   1 -11  -4   -0.34    2.97
   1 -11  -4    0.76    3.62
   1 -11  -4   -0.59    3.65
   1 -11  -4    2.44    3.14
   1 -11  -4    1.41    3.58
   1 -11  -3    0.11    3.43
   1 -11  -3    2.25    3.61
   1 -11  -3    1.34    3.11
   1 -11  -3    1.09    3.64
   1 -11  -3    0.23    3.46
   1 -11  -3    2.52    3.17
   1 -11  -2   17.38    3.14
   1 -11  -2   24.53    4.11
   1 -11  -2   17.53    3.84
   1 -11  -2   16.66    4.17
   1 -11  -2   20.85    3.42
   1 -11  -2   18.62    4.34
   1 -11  -1   14.26    2.84
   1 -11  -1   13.76    3.02
   1 -11  -1   13.94    3.51
   1 -11  -1   19.24    3.58
   1 -11  -1   18.35    4.39
   1 -11  -1   16.58    4.04
   1 -11   0   97.81    6.17
   1 -11   0  112.71    7.60
   1 -11   0  106.57    6.19
   1 -11   0  124.30    7.29
   1 -11   0  127.44    6.84
   1 -11   0  120.06    6.95
   1 -11   1   86.43    5.53
   1 -11   1   86.60    5.36
   1 -11   1   83.71    6.41
   1 -11   2   67.59    5.51
   1 -11   3  134.81    7.20
   1 -11   4   78.29    4.91
   1 -11   5   56.67    3.62
   1 -10 -15   23.09    2.01
   1 -10 -14    5.27    2.06
  -1  10  14    4.09    1.36
  -1  10  14    3.77    1.36
   1 -10 -13    0.08    2.21
   1 -10 -13    3.52    2.54
  -1  10  13    1.71    1.55
  -1  10  13    3.19    1.63
   1 -10 -12    6.77    2.81
  -1  10  12    4.48    2.02
  -1  10  12    2.66    1.94
   1 -10 -12    5.36    3.01
  -1  10  11   32.98    3.64
   1 -10 -11   47.42    5.36
  -1  10  11   30.69    3.61
   1 -10 -11   47.97    4.73
   1 -10 -11   46.84    4.64
   1 -10 -10   12.67    3.77
   1 -10 -10    9.23    4.30
   1 -10 -10    5.28    2.24
   1 -10  -9   99.81    6.37
   1 -10  -9  106.38    6.29
   1 -10  -9  114.16    7.03
   1 -10  -9  117.25    6.89
   1 -10  -9  125.02    7.82
   1 -10  -9  116.24    7.87
   1 -10  -8   32.36    3.71
   1 -10  -8   33.82    4.02
   1 -10  -8   37.82    5.53
   1 -10  -8   33.69    3.78
   1 -10  -8   38.68    4.50
   1 -10  -8   36.67    4.32
   1 -10  -8   36.34    4.84
   1 -10  -8   38.10    4.93
   1 -10  -7  186.40    9.17
   1 -10  -7  148.50    8.89
   1 -10  -7  200.77   10.88
   1 -10  -7  144.40    8.78
   1 -10  -7  181.64    9.87
   1 -10  -7  177.25    9.57
   1 -10  -7  170.91    9.91
   1 -10  -7  177.67   10.18
   1 -10  -6  232.81   11.30
   1 -10  -6  226.64   11.17
   1 -10  -6  217.37   11.30
   1 -10  -6  231.38   12.63
   1 -10  -6  236.08   12.02
   1 -10  -6  228.37   11.75
   1 -10  -6  214.52   11.79
   1 -10  -6  202.98   11.93
   1 -10  -5   28.61    4.23
   1 -10  -5   19.17    4.10
   1 -10  -5   36.13    5.40
   1 -10  -5   26.90    4.63
   1 -10  -5   33.40    4.48
   1 -10  -5   27.20    4.45
   1 -10  -5   32.83    4.16
   1 -10  -4  250.33   11.65
   1 -10  -4  246.58   11.94
   1 -10  -4  211.00   11.11
   1 -10  -4  256.67   12.70
   1 -10  -4  185.98   11.00
   1 -10  -4  214.43   11.64
   1 -10  -4  209.37   11.71
   1 -10  -4  204.04   11.54
   1 -10  -4  209.65   10.60
   1 -10  -3   20.47    4.53
   1 -10  -3   31.31    4.78
   1 -10  -3   34.34    4.70
   1 -10  -3   29.38    5.13
   1 -10  -3   26.66    4.67
   1 -10  -2   13.46    3.84
   1 -10  -2   10.80    4.34
   1 -10  -2   13.32    4.13
   1 -10  -2    8.07    3.44
   1 -10  -2    8.26    3.41
   1 -10  -2   10.96    3.78
   1 -10  -2   11.60    4.54
   1 -10  -1   11.08    3.61
   1 -10  -1    7.75    4.04
   1 -10  -1    3.93    3.64
   1 -10  -1    5.34    3.19
   1 -10  -1    5.78    3.13
   1 -10  -1    4.31    3.51
   1 -10  -1    2.26    4.50
   1 -10   0   -0.28    3.71
   1 -10   0    3.08    2.90
   1 -10   0    0.74    2.96
   1 -10   0   -1.87    2.79
   1 -10   0   -0.33    3.17
   1 -10   0   -3.67    4.78
   1 -10   1   40.00    3.93
   1 -10   1   40.86    4.03
   1 -10   1   48.63    4.41
   1 -10   1   42.49    4.40
   1 -10   1   46.42    5.55
   1 -10   2   16.58    3.18
   1 -10   2   18.82    3.09
   1 -10   2   16.95    4.27
   1 -10   3    2.34    3.77
   1 -10   3    1.74    3.62
   1 -10   3    0.15    4.42
   1 -10   4   -1.30    3.85
   1 -10   4    0.20    4.03
   1 -10   4    2.62    3.40
   1 -10   5   17.50    3.72
   1 -10   6    0.14    2.80
   1 -10   7   11.98    2.31
   1  -9 -16   19.23    2.14
  -1   9  15   30.04    2.68
  -1   9  15   30.23    2.62
  -1   9  14    5.28    1.88
   1  -9 -14    3.12    2.77
  -1   9  14    2.85    1.79
   1  -9 -13   14.45    3.66
   1  -9 -13    6.60    2.65
  -1   9  13    7.40    2.30
  -1   9  13    6.49    2.34
   1  -9 -12   36.76    4.22
   1  -9 -12   39.89    5.00
  -1   9  12   33.19    3.84
  -1   9  12   34.55    3.82
   1  -9 -12   39.14    4.33
   1  -9 -11    5.38    3.33
   1  -9 -11    5.85    3.87
   1  -9 -11    3.55    3.16
   1  -9 -10  426.10   19.74
   1  -9 -10  455.99   20.66
   1  -9 -10  466.67   20.63
   1  -9  -9    3.48    2.63
   1  -9  -9    3.24    3.98
   1  -9  -9    1.42    3.34
   1  -9  -9   -0.87    2.61
   1  -9  -9   -1.63    2.71
   1  -9  -9   -3.59    3.28
   1  -9  -8    0.92    3.03
   1  -9  -8    1.77    2.98
   1  -9  -8    2.83    2.71
   1  -9  -8    4.38    3.91
   1  -9  -8    3.94    3.00
   1  -9  -8    3.58    3.41
   1  -9  -8    2.70    2.71
   1  -9  -7   29.00    4.30
   1  -9  -7   26.42    3.72
   1  -9  -7   23.05    4.09
   1  -9  -7   26.28    3.93
   1  -9  -7   20.73    4.59
   1  -9  -7   21.72    4.27
   1  -9  -7   16.78    8.72
   1  -9  -7   26.60    3.73
   1  -9  -6  301.13   13.41
   1  -9  -6  291.62   14.61
   1  -9  -6  269.96   13.88
   1  -9  -6  284.81   14.03
   1  -9  -6  251.30   12.94
   1  -9  -6  277.40   13.51
   1  -9  -6  262.29   13.43
   1  -9  -6  273.63   12.94
   1  -9  -6  191.54   21.96
   1  -9  -6  240.29   24.02
   1  -9  -6  227.21   23.39
   1  -9  -5    9.45    9.40
   1  -9  -5   -0.80    7.97
   1  -9  -5    2.42    3.51
   1  -9  -5    4.15    3.40
   1  -9  -5    2.91    2.73
   1  -9  -5    5.26    3.54
   1  -9  -5    1.99    3.31
   1  -9  -5    3.24    3.04
   1  -9  -5    0.94    4.03
   1  -9  -5    5.48    3.27
   1  -9  -5    3.24    8.35
   1  -9  -4   22.34    4.03
   1  -9  -4   20.16    9.69
   1  -9  -4   17.38   10.04
   1  -9  -4   29.21    4.18
   1  -9  -4   26.52    4.19
   1  -9  -4   26.40    4.04
   1  -9  -4   32.73    4.25
   1  -9  -4   31.56    4.62
   1  -9  -4   32.21    4.95
   1  -9  -3   17.29    3.91
   1  -9  -3   29.23    4.10
   1  -9  -3   19.00    3.94
   1  -9  -3   20.10    3.60
   1  -9  -3   24.95    4.31
   1  -9  -3   25.84    4.64
   1  -9  -3   22.65    4.32
   1  -9  -3   12.89    8.92
   1  -9  -2   36.22    4.59
   1  -9  -2   36.56    4.32
   1  -9  -2   34.92    5.04
   1  -9  -2   30.72    4.71
   1  -9  -2   23.58   10.25
   1  -9  -2   17.08    8.84
   1  -9  -2   15.72    9.15
   1  -9  -2   35.01    4.79
   1  -9  -2   34.15    4.40
   1  -9  -2   33.20    4.46
   1  -9  -1  398.28   17.16
   1  -9  -1  391.05   17.19
   1  -9  -1  368.39   17.46
   1  -9  -1  280.67   26.48
   1  -9  -1  372.65   16.55
   1  -9  -1  288.06   26.63
   1  -9  -1  354.00   16.52
   1  -9  -1  407.07   18.17
   1  -9  -1  266.26   25.93
   1  -9  -1  383.55   16.77
   1  -9   0   63.17    5.13
   1  -9   0   79.72    6.53
   1  -9   0   76.31    5.88
   1  -9   0   67.49    6.12
   1  -9   0   56.79    4.90
   1  -9   0   60.78    5.97
   1  -9   0   67.93    5.52
   1  -9   0   67.57    5.46
   1  -9   0   67.20    5.10
   1  -9   1  290.37   13.98
   1  -9   1  340.91   15.07
   1  -9   1  355.00   16.03
   1  -9   1  283.89   14.16
   1  -9   1  316.68   14.60
   1  -9   1  334.43   14.58
   1  -9   1  298.73   13.95
   1  -9   2   87.76    5.78
   1  -9   2   96.90    6.51
   1  -9   2  112.96    7.08
   1  -9   2  108.94    7.64
   1  -9   2   85.62    5.71
   1  -9   2   92.06    6.27
   1  -9   2  102.83    6.27
   1  -9   3   96.96    6.57
   1  -9   3  108.25    6.90
   1  -9   3   94.21    7.39
   1  -9   3  101.09    7.00
   1  -9   3   87.44    5.42
   1  -9   3   89.95    5.81
   1  -9   4  129.72    7.74
   1  -9   4  131.17    7.80
   1  -9   4  107.98    8.14
   1  -9   4  117.45    7.58
   1  -9   5   14.89    3.61
   1  -9   5    4.65    3.90
   1  -9   5   11.06    3.64
   1  -9   5   12.39    4.28
   1  -9   6   59.78    5.25
   1  -9   6   56.72    5.03
   1  -9   6   58.40    5.00
   1  -9   7   -0.56    3.14
   1  -9   7   -0.58    2.53
   1  -9   7    0.37    3.11
   1  -9   8    9.32    2.51
   1  -9   8    7.16    2.81
   1  -9   8    7.54    3.40
   1  -9   9    1.67    2.12
   1  -9   9   -0.78    2.68
   1  -8 -17    1.28    1.58
  -1   8  16   11.80    1.83
  -1   8  16   11.37    1.90
  -1   8  15   62.42    4.31
   1  -8 -15   69.57    4.23
  -1   8  15   62.89    4.39
  -1   8  14   32.27    3.48
  -1   8  14   34.73    3.65
  -1   8  13  147.92    8.81
  -1   8  13  153.69    8.95
   1  -8 -13  175.53    8.86
   1  -8 -12  262.36   11.97
  -1   8  12  217.82   11.97
  -1   8  12  205.58   11.81
   1  -8 -12  280.71   12.64
   1  -8 -11  333.26   15.53
   1  -8 -10  364.25   16.82
   1  -8  -9  197.80    9.92
   1  -8  -9  196.01    9.77
   1  -8  -9  184.44    9.27
   1  -8  -9  188.07    9.43
   1  -8  -9  218.49   10.74
   1  -8  -8  618.35   25.81
   1  -8  -8  595.33   25.84
   1  -8  -8  530.50   36.40
   1  -8  -8  539.04   36.66
   1  -8  -8  474.67   35.60
   1  -8  -8  637.20   25.42
   1  -8  -8  654.24   26.49
   1  -8  -8  636.33   25.53
   1  -8  -7  236.88   11.34
   1  -8  -7  209.19   11.46
   1  -8  -7  223.17   11.52
   1  -8  -7  255.34   11.80
   1  -8  -7  246.02   11.25
   1  -8  -7  231.98   21.72
   1  -8  -7  185.55   20.38
   1  -8  -7  191.76   20.10
   1  -8  -7  241.74   12.63
   1  -8  -7  235.15   12.01
   1  -8  -6   94.27    7.08
   1  -8  -6   91.20    6.62
   1  -8  -6  100.68    6.31
   1  -8  -6   88.15    6.31
   1  -8  -6   87.21    6.34
   1  -8  -6  108.90    6.59
   1  -8  -6   91.75   14.50
   1  -8  -6   88.76    5.94
   1  -8  -6   84.92   14.12
   1  -8  -6   79.06   13.49
   1  -8  -6   92.31    6.60
   1  -8  -5  268.40   13.51
   1  -8  -5  300.67   13.21
   1  -8  -5  220.65   22.19
   1  -8  -5  237.34   22.98
   1  -8  -5  246.13   23.31
   1  -8  -5  285.68   12.67
   1  -8  -5  272.06   12.68
   1  -8  -5  254.87   13.13
   1  -8  -5  258.63   12.87
   1  -8  -5  250.63   12.85
   1  -8  -4   12.45    3.26
   1  -8  -4   13.23    8.76
   1  -8  -4    5.70    8.23
   1  -8  -4   16.39    3.27
   1  -8  -4   11.39    3.18
   1  -8  -4    6.12    2.94
   1  -8  -4   13.30    3.34
   1  -8  -4    8.29    3.42
   1  -8  -4    9.97    5.13
   1  -8  -4    9.08    3.68
   1  -8  -3   47.34    4.57
   1  -8  -3   45.20    4.52
   1  -8  -3   47.84    4.91
   1  -8  -3   50.85    5.19
   1  -8  -3   38.74    4.33
   1  -8  -3   43.18    4.44
   1  -8  -3   45.12    4.36
   1  -8  -2   -0.12    3.02
   1  -8  -2   -1.16    4.11
   1  -8  -2   -1.16    3.68
   1  -8  -2    0.95    2.73
   1  -8  -2   -0.23    2.76
   1  -8  -2    0.41    2.81
   1  -8  -2    1.40    8.17
   1  -8  -2    0.92    2.40
   1  -8  -2    0.94    3.27
   1  -8  -1   13.02    3.41
   1  -8  -1   11.80    2.90
   1  -8  -1   13.34    3.46
   1  -8  -1   11.91    3.85
   1  -8  -1   15.00    8.79
   1  -8  -1   12.69    8.05
   1  -8  -1   14.70    3.18
   1  -8  -1   17.71    3.42
   1  -8  -1   11.73    3.12
   1  -8  -1   13.27    3.05
   1  -8  -1   10.19    8.29
   1  -8  -1   18.82    3.97
   1  -8  -1   14.74    3.24
   1  -8   0    8.73    3.91
   1  -8   0    3.29    2.50
   1  -8   0    5.88    3.19
   1  -8   0    8.47    2.96
   1  -8   0    5.64    2.79
   1  -8   0    2.64    7.55
   1  -8   0    7.02    2.78
   1  -8   0    1.89    7.74
   1  -8   0    5.17    7.45
   1  -8   0    2.97    2.70
   1  -8   0    3.95    3.19
   1  -8   0    7.94    3.64
   1  -8   1  353.94   15.43
   1  -8   1  358.83   15.52
   1  -8   1  367.64   16.62
   1  -8   1  366.13   15.90
   1  -8   1  331.51   14.89
   1  -8   1  267.50   23.84
   1  -8   1  291.18   24.63
   1  -8   1  386.28   16.34
   1  -8   1  243.09   22.95
   1  -8   1  324.96   14.93
   1  -8   1  323.63   15.21
   1  -8   1  332.50   16.12
   1  -8   2    8.42    2.73
   1  -8   2   11.75    3.42
   1  -8   2    6.69    7.17
   1  -8   2    9.08    2.56
   1  -8   2   12.92    2.86
   1  -8   2   12.88    3.91
   1  -8   2   10.73    3.45
   1  -8   2    6.61    6.26
   1  -8   2    1.18    6.90
   1  -8   2   14.65    2.97
   1  -8   2   12.76    3.37
   1  -8   3  123.63    8.09
   1  -8   3  121.78    7.44
   1  -8   3  123.40    7.28
   1  -8   3   92.35    5.87
   1  -8   3  124.70    7.21
   1  -8   3  112.94    6.42
   1  -8   3   88.11    5.87
   1  -8   4  123.81    7.22
   1  -8   4  127.04    7.65
   1  -8   4   88.30    5.57
   1  -8   4  105.47    7.17
   1  -8   4  107.16    7.83
   1  -8   5   35.35    5.08
   1  -8   5   21.10    4.01
   1  -8   5   27.45    4.32
   1  -8   5   12.98    4.20
   1  -8   5   28.47    4.39
   1  -8   6   27.20    4.51
   1  -8   6   43.61    5.48
   1  -8   6   43.94    4.74
   1  -8   6   40.84    4.86
   1  -8   6   43.20    5.08
   1  -8   7   -1.44    3.30
   1  -8   7    0.71    3.90
   1  -8   7    2.11    3.57
   1  -8   7   -3.92    3.49
   1  -8   8   36.13    3.99
   1  -8   8   40.43    4.40
   1  -8   8   37.19    4.85
   1  -8   9    4.77    2.73
   1  -8   9    5.97    3.60
   1  -8  10    0.06    2.55
   1  -8  10   -1.61    3.16
   1  -8  11   -0.65    1.85
  -1   8 -11    0.47    1.52
  -1   7  17  154.47    7.55
  -1   7  17  176.74    7.98
  -1   7  16   11.22    2.15
   1  -7 -16   14.37    2.10
  -1   7  16   14.23    2.18
  -1   7  16   16.39    2.40
  -1   7  15   34.09    3.39
   1  -7 -15   42.43    3.54
  -1   7  15   40.03    3.71
  -1   7  15   40.65    3.80
  -1   7  14   29.63    3.51
   1  -7 -14   35.80    3.85
  -1   7  14   32.79    3.75
  -1   7  14   33.55    3.87
  -1   7  13  196.87   10.38
  -1   7  13  169.90    9.54
   1  -7 -13  212.38   10.07
  -1   7  13  194.47   10.31
  -1   7  12  180.20   10.06
   1  -7 -12  165.92   10.28
  -1   7  12  158.85    9.13
  -1   7  12  177.32    9.95
   1  -7 -12  198.32    9.70
  -1   7  11   48.68    4.50
   1  -7 -11   46.01    5.43
  -1   7  11   54.27   11.35
   1  -7 -11   54.84    5.02
   1  -7 -10  227.95   12.79
   1  -7 -10  221.09   24.75
  -1   7  10  241.89   22.55
   1  -7 -10  267.68   12.47
   1  -7  -9   63.92   13.09
  -1   7   9   73.52   12.57
   1  -7  -9   65.12    5.34
   1  -7  -9   55.69    5.62
   1  -7  -9   48.90    9.52
   1  -7  -8   64.80   11.50
   1  -7  -8   69.65    4.50
   1  -7  -8   87.86   12.55
   1  -7  -8   61.03   10.71
   1  -7  -8   66.01   12.69
  -1   7   8   58.02   11.42
   1  -7  -8   69.73    4.74
   1  -7  -8   55.45    4.56
   1  -7  -8   55.99    4.62
   1  -7  -8   64.21    5.39
   1  -7  -8   45.15    5.26
   1  -7  -7  416.95   29.37
   1  -7  -7  418.54   32.82
  -1   7   7  397.40   29.23
   1  -7  -7  484.36   19.49
   1  -7  -7  471.87   19.32
   1  -7  -7  406.01   29.38
   1  -7  -7  422.32   29.71
   1  -7  -7  455.62   20.08
  -1   7   6   74.27   11.91
   1  -7  -6   90.02   13.13
   1  -7  -6   92.48   13.39
   1  -7  -6   91.98    5.61
   1  -7  -6   99.03   14.36
   1  -7  -6  106.90   14.70
   1  -7  -6   94.89    5.86
   1  -7  -5  222.65   20.43
   1  -7  -5  221.60   20.07
   1  -7  -5  223.17   10.68
   1  -7  -5  224.51   20.46
   1  -7  -5  222.08   20.68
   1  -7  -5  235.58   10.83
   1  -7  -4  117.76   14.38
   1  -7  -4  127.91   15.50
   1  -7  -4  130.24   16.06
   1  -7  -4  131.48    7.01
   1  -7  -4  129.23    7.13
   1  -7  -3  334.89   25.15
   1  -7  -3  346.45   26.26
   1  -7  -3  374.77   16.02
   1  -7  -3  391.78   27.21
   1  -7  -3  380.19   16.18
   1  -7  -2 1030.87   53.27
   1  -7  -2 1048.13   54.73
   1  -7  -2 1109.83   43.30
   1  -7  -1   21.42    3.18
   1  -7  -1    4.23    6.18
   1  -7  -1   22.61    2.98
   1  -7  -1   30.81   10.41
   1  -7  -1   17.29    3.31
   1  -7  -1   30.09    9.31
   1  -7  -1   25.03    9.43
   1  -7   0  312.15   13.59
   1  -7   0  309.73   13.51
   1  -7   0  285.53   22.68
   1  -7   0  298.66   23.17
   1  -7   0  325.93   14.20
   1  -7   0  260.44   21.87
   1  -7   1    4.83    2.34
   1  -7   1    6.19    2.17
   1  -7   1   -0.54    6.61
   1  -7   1    2.02    2.61
   1  -7   1    0.51    6.73
   1  -7   1    2.63    6.08
   1  -7   2   43.99    4.50
   1  -7   2   40.67    4.13
   1  -7   2   33.16    3.16
   1  -7   2   34.04    8.86
   1  -7   2   41.70    4.07
   1  -7   2   32.91    3.33
   1  -7   2   29.27    8.15
   1  -7   2   28.06    8.68
   1  -7   3  116.79    7.90
   1  -7   3  146.41    7.81
   1  -7   3  129.48    6.50
   1  -7   3  100.53   12.72
   1  -7   3  127.08   13.68
   1  -7   3  123.69    7.59
   1  -7   3  102.74   12.57
   1  -7   3  124.79    6.59
   1  -7   4  168.37    7.83
   1  -7   4  153.92    7.87
   1  -7   4  146.26    8.36
   1  -7   4  166.29    9.67
   1  -7   5   85.44    6.31
   1  -7   5   85.99    5.75
   1  -7   5   68.24    5.51
   1  -7   5   72.77    6.51
   1  -7   6   25.66    4.56
   1  -7   6   15.98    4.10
   1  -7   6   25.47    3.96
   1  -7   6   25.67    4.36
   1  -7   7    0.08    4.21
   1  -7   7    6.74    3.37
   1  -7   7    6.60    3.59
   1  -7   8   18.26    3.43
   1  -7   8   19.91    4.21
   1  -7   8   15.25    4.20
   1  -7   8   13.89    3.69
   1  -7   9  247.07   12.27
   1  -7   9  250.97   11.35
   1  -7   9  278.79   12.91
   1  -7   9  265.13   12.44
   1  -7  10    1.32    2.89
   1  -7  10   -2.13    3.22
   1  -7  10    1.82    3.56
   1  -7  11  122.86    6.63
   1  -7  11  120.65    6.58
   1  -7  11  108.64    6.50
  -1   7 -12   11.28    2.38
   1  -7  12   13.31    2.36
   1  -7  12   12.04    3.05
   1  -7  13   18.13    1.71
   1  -7  13   17.47    2.07
  -1   6  18   -1.25    1.26
  -1   6  17  184.43    8.93
  -1   6  17  195.95    9.13
  -1   6  16   12.31    2.58
   1  -6 -16   15.16    2.23
  -1   6  16   19.71    2.76
  -1   6  16   16.40    2.55
  -1   6  15  119.79    7.32
   1  -6 -15  139.06    7.10
  -1   6  15  142.79    7.75
  -1   6  15  127.30    7.44
  -1   6  14  404.51   19.14
  -1   6  14  451.31   19.76
  -1   6  14  451.03   19.66
   1  -6 -14  462.69   19.03
  -1   6  13   77.80    6.10
   1  -6 -13   92.57    5.86
  -1   6  13   84.01    6.27
  -1   6  13   73.49    5.66
   1  -6 -13   65.87    4.97
  -1   6  12  416.62   18.75
   1  -6 -12  452.31   18.35
  -1   6  12  444.53   18.99
  -1   6  12  458.53   31.78
  -1   6  12  405.32   18.27
  -1   6  11   24.35    4.03
  -1   6  11   19.36    3.47
   1  -6 -11   23.92    3.71
   1  -6 -11   19.37    3.21
  -1   6  11   24.54    3.99
  -1   6  10  390.68   17.94
   1  -6 -10  411.26   18.09
   1  -6  -9  517.45   23.80
   1  -6  -9  580.59   23.33
   1  -6  -9  445.55   29.79
  -1   6   9  661.64   36.76
  -1   6   8   17.12    7.85
   1  -6  -8   14.46    7.45
   1  -6  -8   16.82    2.37
   1  -6  -8   18.17    7.09
   1  -6  -8   23.05    7.01
   1  -6  -8   14.42    7.16
   1  -6  -8   20.90    2.68
  -1   6   7  169.84   16.91
   1  -6  -7  147.37   18.32
   1  -6  -7  177.30   16.23
   1  -6  -7  164.19    7.95
   1  -6  -7  175.00   16.37
   1  -6  -7  152.91   15.29
   1  -6  -7  173.03    8.14
   1  -6  -6    5.33    7.06
   1  -6  -6   12.79    8.35
  -1   6   6    6.07    4.14
   1  -6  -6    5.95    5.66
  -1   6   6    7.92    6.72
   1  -6  -6   11.00    2.56
   1  -6  -6   11.37    7.53
   1  -6  -6    6.81    2.23
   1  -6  -5    9.33    5.93
  -1   6   5   11.60    6.44
   1  -6  -5    6.95    7.86
   1  -6  -5    5.34    2.20
   1  -6  -5    8.94    2.41
   1  -6  -5    7.79    7.35
   1  -6  -5    6.22    8.00
   1  -6  -4  190.26   17.28
   1  -6  -4  194.82   17.60
   1  -6  -4  181.34   17.59
  -1   6   4  181.00   14.96
   1  -6  -4  153.42   16.07
   1  -6  -4  180.59    8.54
   1  -6  -4  174.80    8.36
   1  -6  -3  715.74   38.08
  -1   6   3  699.00   34.31
   1  -6  -3  674.04   37.94
   1  -6  -3  794.77   39.22
   1  -6  -3  721.66   28.17
   1  -6  -3  685.62   28.00
   1  -6  -2  101.47    5.82
   1  -6  -2   90.34   11.44
   1  -6  -1  902.44   36.42
   1  -6  -1  936.62   45.69
   1  -6   0  541.20   21.62
   1  -6   0  525.73   30.55
   1  -6   0  528.35   21.97
   1  -6   0  553.71   30.86
   1  -6   0  573.73   31.34
   1  -6   0  521.68   30.18
   1  -6   0  530.14   21.54
   1  -6   1  358.04   23.12
   1  -6   1  347.66   15.03
   1  -6   1  404.86   24.33
   1  -6   1  356.16   23.27
   1  -6   1  367.73   15.67
   1  -6   1  376.81   15.20
   1  -6   2  719.21   28.69
   1  -6   2  726.39   28.04
   1  -6   2  670.46   36.32
   1  -6   2  753.54   37.61
   1  -6   2  689.76   36.34
   1  -6   2  679.22   27.89
   1  -6   2  816.11   40.30
   1  -6   3  158.47    7.29
   1  -6   3  140.97   13.60
   1  -6   3  149.99    7.16
   1  -6   3  144.97   14.01
   1  -6   3  149.61   13.97
   1  -6   3  181.19   17.45
   1  -6   4  225.71    9.75
   1  -6   4  235.73   21.04
   1  -6   4  193.41   16.04
   1  -6   4  199.05   16.31
   1  -6   4  224.45    9.67
   1  -6   4  201.51   16.06
   1  -6   5   64.71    5.51
   1  -6   5   62.09    4.70
   1  -6   5   71.64   12.69
   1  -6   6  155.82    8.19
   1  -6   6  151.50    9.30
   1  -6   6  147.99   18.33
   1  -6   7  132.23    8.88
   1  -6   7  143.13    7.99
   1  -6   7  137.50    7.32
   1  -6   8   -3.26    4.07
   1  -6   8    5.39    7.40
   1  -6   8    1.59    2.83
   1  -6   9   57.07    5.60
   1  -6   9   56.68    5.37
   1  -6  10   -2.68    4.57
   1  -6  10    6.04    3.69
   1  -6  11   -4.23    3.90
  -1   6 -12    3.70    2.86
   1  -6  12    3.61    2.66
   1  -6  12    5.30    2.64
   1  -6  13    6.61    3.04
  -1   6 -13    7.55    2.45
   1  -6  13    6.52    2.25
   1  -6  13    9.85    2.21
   1  -6  14   -1.10    2.05
  -1   6 -14    1.01    1.45
  -1   5  18   91.72    4.81
  -1   5  18   89.69    4.77
  -1   5  18   97.61    4.91
   1  -5 -18   95.70    5.08
  -1   5  17   20.67    2.78
  -1   5  17   22.12    2.54
  -1   5  17   28.87    2.91
   1  -5 -17   19.86    3.09
  -1   5  16    8.39    2.37
  -1   5  16   11.42    2.75
  -1   5  16    8.36    2.77
  -1   5  16    3.14    2.47
  -1   5  15   26.11    3.45
   1  -5 -15   27.54    3.20
  -1   5  15   32.48    3.90
  -1   5  15   30.00    3.84
   1  -5 -15   27.10    3.29
  -1   5  15   33.51    3.82
  -1   5  14  262.69   12.22
  -1   5  14  230.27   11.00
  -1   5  14  239.11   11.69
  -1   5  14  253.67   11.98
  -1   5  13   24.30    3.83
  -1   5  13   24.40    3.40
  -1   5  13   21.07    3.66
   1  -5 -13   16.50    3.30
  -1   5  13   22.80    3.74
  -1   5  12   78.21    5.97
  -1   5  12   85.79    6.21
  -1   5  12   82.99    5.42
  -1   5  12   93.47    6.44
  -1   5  11   12.90    3.30
  -1   5  11   17.00    3.42
   1  -5 -11    9.65    2.84
  -1   5  11    6.16    7.19
  -1   5  11   12.78    3.17
  -1   5  10   20.72    6.02
  -1   5  10   27.45    8.63
  -1   5  10   18.07    7.21
  -1   5   9   42.87    7.75
  -1   5   9   54.06   10.50
  -1   5   9   40.34    9.01
  -1   5   8   22.46    7.78
   1  -5  -8   25.57    6.60
   1  -5  -8   21.53    6.03
   1  -5  -8   20.01    6.27
  -1   5   8   17.17    5.47
  -1   5   8   30.97    8.82
  -1   5   7  299.34   21.88
   1  -5  -7  318.93   22.05
   1  -5  -7  367.05   22.20
   1  -5  -7  331.76   13.86
   1  -5  -7  356.65   21.84
  -1   5   7  411.81   25.33
  -1   5   7  305.33   19.78
   1  -5  -7  334.72   14.02
   1  -5  -6  149.11   14.00
   1  -5  -6  135.00   14.02
   1  -5  -6  166.61   14.76
  -1   5   6  146.94   13.87
  -1   5   6  138.45   11.82
  -1   5   6  180.99   16.07
   1  -5  -5  193.06   16.35
  -1   5   5  199.20   16.78
   1  -5  -5  178.26   18.15
   1  -5  -5  176.73   16.33
   1  -5  -4   42.66   10.86
   1  -5  -4   52.15   10.31
  -1   5   4   36.70    8.63
   1  -5  -4   33.32    7.98
   1  -5  -3  125.06   13.72
   1  -5  -3  117.64   12.71
  -1   5   3  148.67   12.28
   1  -5  -3  140.86   14.54
   1  -5  -2  636.10   33.32
   1  -5  -2  567.02   32.46
  -1   5   2  625.65   29.37
   1  -5  -2  655.42   33.74
   1  -5  -1  140.05   12.73
   1  -5   0   34.97    6.64
   1  -5   0   44.45    9.49
   1  -5   0   39.93    8.36
   1  -5   1   49.18    8.68
   1  -5   1   39.02    8.80
   1  -5   1   41.16    8.24
   1  -5   1   45.88    3.42
   1  -5   1   41.49    7.11
   1  -5   2   17.24    6.51
   1  -5   2   13.38    6.80
   1  -5   2   10.09    6.08
   1  -5   3   79.74    4.91
   1  -5   3   56.29    8.79
   1  -5   3   71.99    3.94
   1  -5   3   75.78    9.36
   1  -5   3   81.87    9.39
   1  -5   3   90.09   11.90
   1  -5   3   76.15    4.87
   1  -5   3   69.85    4.02
   1  -5   4  106.40    5.82
   1  -5   4   81.65    4.43
   1  -5   4   84.79    9.38
   1  -5   4   87.92    9.78
   1  -5   4   84.58    9.32
   1  -5   4  113.85   13.59
   1  -5   4   86.39    4.57
   1  -5   4  109.96    5.86
   1  -5   5  215.76   19.33
   1  -5   5  217.26   10.20
   1  -5   5  166.95   13.50
   1  -5   5  206.39   18.99
   1  -5   5  212.67   10.20
   1  -5   5  176.04   13.70
   1  -5   6   18.16    3.12
   1  -5   6   18.76    3.12
   1  -5   6   22.61    9.91
   1  -5   7  351.07   27.53
   1  -5   7  338.00   14.77
   1  -5   7  340.30   14.81
   1  -5   7  333.20   13.77
   1  -5   7  324.81   14.96
   1  -5   8  649.52   26.93
   1  -5   8  676.78   43.24
   1  -5   8  737.81   42.15
   1  -5   8  670.18   28.15
   1  -5   8  649.96   28.05
   1  -5   9    1.37    2.97
   1  -5   9    2.40    2.32
   1  -5   9   -2.45    9.81
   1  -5   9   -1.43    6.50
   1  -5   9    3.44    3.11
   1  -5   9    2.97    3.37
   1  -5  10  463.30   18.73
   1  -5  10  332.03   16.96
   1  -5  10  453.16   18.71
   1  -5  10  422.93   17.20
   1  -5  10  347.99   16.43
   1  -5  11   24.09    4.00
   1  -5  11   19.67    3.86
   1  -5  11   24.70    4.04
   1  -5  12   60.53    5.15
   1  -5  12   53.36    4.79
   1  -5  12   55.78    5.02
  -1   5 -13  198.41   10.39
   1  -5  14   -2.39    2.23
  -1   5 -14    3.01    2.46
   1  -5  14   -0.54    2.87
  -1   5 -15   58.37    3.61
  -1   5 -15   52.55    3.11
  -1   4  19   14.08    1.31
   1  -4 -19   11.61    1.37
  -1   4  18  350.86   14.21
  -1   4  18  325.14   14.14
  -1   4  18  332.94   14.21
   1  -4 -18  358.90   14.46
   1  -4 -17    8.80    2.77
  -1   4  17    5.20    1.94
  -1   4  17    6.51    2.46
  -1   4  17    6.77    2.16
  -1   4  17    5.65    2.25
  -1   4  16  177.43    8.85
   1  -4 -16  188.41    9.75
  -1   4  16  179.74    9.25
  -1   4  16  191.87    9.39
   1  -4 -16  157.36    8.39
  -1   4  16  215.35   10.13
  -1   4  15  462.52   19.01
   1  -4 -15  439.13   19.95
  -1   4  15  457.44   19.69
  -1   4  15  436.16   19.56
   1  -4 -15  398.63   18.45
  -1   4  15  509.03   20.24
  -1   4  14    4.75    2.87
  -1   4  14    4.38    2.91
   1  -4 -14    2.96    3.24
  -1   4  14    7.04    3.16
  -1   4  14    3.83    3.06
   1  -4 -14    3.84    2.82
   1  -4 -13  744.37   33.46
  -1   4  13  896.46   34.14
  -1   4  13  916.58   35.14
   1  -4 -13  863.83   35.35
  -1   4  13  875.46   34.88
  -1   4  13  869.25   48.59
  -1   4  13  924.48   35.27
  -1   4  13  752.31   47.83
  -1   4  12  139.39    7.87
  -1   4  12   97.72   14.77
  -1   4  12  127.31    7.59
  -1   4  12  121.71    6.91
   1  -4 -12   94.16    6.36
  -1   4  12  109.33   14.73
  -1   4  12   98.20   12.05
   1  -4 -11  345.93   16.60
  -1   4  11  404.75   17.12
  -1   4  11  425.22   18.15
  -1   4  11  337.55   24.24
  -1   4  11  397.55   29.22
  -1   4  11  455.40   18.39
  -1   4  10  108.50    7.06
  -1   4  10  116.87    7.21
  -1   4  10  104.29   13.81
  -1   4  10  108.81   12.00
  -1   4   9  715.43   40.64
  -1   4   9  659.81   36.55
  -1   4   8  273.75   18.54
   1  -4  -8  254.03   16.95
  -1   4   8  299.54   21.71
   1  -4  -7 1581.68   64.28
  -1   4   7 1684.58   69.14
  -1   4   7 1440.07   64.35
   1  -4  -7 1387.19   63.74
   1  -4  -7 1530.34   63.95
  -1   4   7 1490.37   67.51
   1  -4  -6   33.88    7.98
   1  -4  -6   36.66    7.34
  -1   4   6   38.69    6.33
  -1   4   6   42.72    8.98
  -1   4   6   35.32    7.75
   1  -4  -5  699.60   34.08
  -1   4   5  703.67   35.87
   1  -4  -5  672.58   34.03
  -1   4   5  670.06   33.97
   1  -4  -4 1964.47   79.54
  -1   4   4 1949.32   80.16
   1  -4  -4 1879.29   79.17
  -1   4   4 1765.55   77.74
  -1   4   3   20.10    6.86
   1  -4  -3   15.73    6.19
   1  -4  -3   14.59    7.49
   1  -4  -3   15.82    8.60
   1  -4  -2 4838.72  200.51
   1  -4  -2 4921.71  200.65
   1  -4  -2 4763.18  201.37
   1  -4  -1  145.04   11.96
  -1   4   1  153.31    9.79
   1  -4   0 1295.68   49.89
   1  -4   0 1276.17   51.86
   1  -4   1 1748.83   69.39
   1  -4   1 1620.08   70.02
   1  -4   1 1582.23   70.18
   1  -4   1 1686.16   69.93
   1  -4   2    3.32    5.16
   1  -4   2    6.98    3.85
   1  -4   2   14.00    6.31
   1  -4   2    5.88    6.21
   1  -4   3 2068.49   86.54
   1  -4   3 2006.09   86.48
   1  -4   3 2143.44   88.32
   1  -4   4   12.61    7.58
   1  -4   4   11.45    2.07
   1  -4   4    7.79    4.69
   1  -4   4   14.20    5.36
   1  -4   4    9.75    4.58
   1  -4   4   14.25    2.18
   1  -4   4   17.79    6.71
   1  -4   5  645.88   34.64
   1  -4   5  676.32   25.40
   1  -4   5  476.59   28.80
   1  -4   5  568.94   28.59
   1  -4   5  659.14   34.48
   1  -4   5  521.87   28.28
   1  -4   5  666.83   25.38
   1  -4   6   33.20    9.76
   1  -4   6   39.98    3.61
   1  -4   6   40.19    3.63
   1  -4   7  107.73    6.58
   1  -4   7  123.49   16.00
   1  -4   7  114.19   13.89
   1  -4   7  102.43    6.48
   1  -4   8  183.92    9.85
   1  -4   8  191.77    9.95
   1  -4   8  181.55   20.68
   1  -4   8  188.25   18.19
   1  -4   9  445.03   22.28
   1  -4   9  643.65   40.56
   1  -4   9  646.67   24.34
   1  -4   9  502.85   22.99
   1  -4   9  542.77   22.69
  -1   4  -9  613.49   22.91
  -1   4  -9  569.31   23.65
   1  -4   9  617.58   24.16
   1  -4   9  663.51   36.99
   1  -4  10   12.44    3.08
  -1   4 -10   19.67    2.99
   1  -4  10   31.52   11.53
   1  -4  10   25.98    8.13
   1  -4  10   12.64    3.26
   1  -4  10   19.37    3.85
   1  -4  10   20.15    3.84
   1  -4  10   12.79    3.48
  -1   4 -10   13.15    3.02
   1  -4  11   60.93    4.84
  -1   4 -11   72.04    4.98
   1  -4  11   64.92    5.10
  -1   4 -11   55.57    5.12
   1  -4  11   58.24    5.19
   1  -4  11   69.20    5.87
   1  -4  11   76.34    6.08
   1  -4  11   77.89    6.11
  -1   4 -12   23.27    3.23
   1  -4  12   15.96    3.35
   1  -4  12   21.68    4.59
   1  -4  12   22.23    3.60
   1  -4  12   17.64    3.46
   1  -4  12   30.75    4.14
   1  -4  12   28.84    4.10
   1  -4  13    7.35    2.96
  -1   4 -13    3.47    2.32
   1  -4  13    2.90    2.72
  -1   4 -13    1.55    3.13
   1  -4  13   -0.24    4.09
  -1   4 -14  338.08   14.67
   1  -4  14  289.80   14.00
   1  -4  14  299.63   14.08
   1  -4  15    5.84    1.81
  -1   4 -15    7.72    2.64
   1  -4  15    6.52    2.02
   1  -4  15    9.16    2.09
  -1   4 -16   27.06    2.25
  -1   4 -16   26.99    2.56
   1  -3 -19   10.24    1.30
  -1   3  18    3.24    1.83
   1  -3 -18    1.83    1.91
   1  -3 -17    9.20    2.42
  -1   3  17   11.47    2.52
   1  -3 -17   14.31    2.93
   1  -3 -16   10.74    2.84
  -1   3  16   13.07    2.98
   1  -3 -16   10.80    3.30
  -1   3  15   48.68    4.37
   1  -3 -15   38.71    3.98
  -1   3  14   64.52    5.62
  -1   3  14   72.76    5.28
   1  -3 -14   60.24    4.85
  -1   3  13    7.73    6.90
  -1   3  13   10.41    7.75
   1  -3 -13    8.47    3.00
  -1   3  13   16.45    8.47
   1  -3 -13    9.36    3.22
  -1   3  13    7.84    3.10
  -1   3  13    8.51    5.80
  -1   3  12  181.29   18.59
   1  -3 -12  158.95    8.69
   1  -3 -12  189.58    9.61
  -1   3  12  158.42   18.58
  -1   3  12  194.69    9.30
  -1   3  11  275.82   22.08
   1  -3 -11  271.43   12.67
  -1   3  11  222.74   18.84
  -1   3  11  269.58   23.36
  -1   3  11  258.75   12.20
  -1   3  10   58.34    9.23
  -1   3  10   64.20   10.64
  -1   3  10   68.31   12.29
  -1   3   9  286.05   19.50
  -1   3   9  300.50   22.82
  -1   3   8  150.18   13.01
  -1   3   8  167.18   16.05
  -1   3   7    5.76    6.12
  -1   3   7    7.90    4.64
   1  -3  -7    9.22    4.01
   1  -3  -7    4.80    4.15
   1  -3  -7    3.60    3.89
  -1   3   7    0.39    7.25
   1  -3  -6  278.43   16.76
  -1   3   6  300.46   17.64
   1  -3  -6  270.26   16.95
  -1   3   6  296.15   19.44
   1  -3  -5    5.29    6.58
   1  -3  -5    7.00    5.70
  -1   3   5   11.01    4.15
  -1   3   5    5.35    6.45
  -1   3   5   12.83    6.11
   1  -3  -4   77.27    9.59
   1  -3  -4   73.06   10.02
  -1   3   4   94.36   10.64
  -1   3   4  100.85    9.42
  -1   3   3   57.37    8.61
  -1   3   3   29.96    6.45
   1  -3  -2   12.01    5.15
  -1   3   2   19.06    5.40
  -1   3   1   26.80    4.59
   1  -3  -1   21.64    5.11
   1  -3  -1   20.66    4.05
   1  -3   0 1029.67   42.82
   1  -3   0 1038.83   44.86
  -1   3   0 1026.00   41.06
   1  -3   1   64.91    7.07
   1  -3   1   56.64    6.56
   1  -3   2   58.97    7.26
   1  -3   2   51.88    7.49
   1  -3   2   61.11    6.67
   1  -3   2   51.81    7.63
   1  -3   2   47.81    7.94
   1  -3   3  126.57   10.40
   1  -3   3   81.41    8.81
   1  -3   3  116.73   10.56
   1  -3   3   85.42    8.68
   1  -3   4 1162.78   45.86
   1  -3   4  885.65   41.07
   1  -3   4 1187.16   46.04
   1  -3   4  880.92   41.10
   1  -3   5    7.55    4.47
   1  -3   5    6.89    3.70
   1  -3   5    9.77    3.78
   1  -3   5   17.35    8.40
   1  -3   6  492.87   20.31
   1  -3   6  540.02   30.36
   1  -3   6  486.57   20.29
   1  -3   7  199.64   18.67
   1  -3   7  140.25   12.77
   1  -3   7  159.53    8.26
   1  -3   7  204.67   16.44
   1  -3   7  163.45    8.28
   1  -3   8   44.36   11.97
   1  -3   8   36.46    3.76
   1  -3   8   34.16    8.93
   1  -3   8   37.48    3.80
   1  -3   9  150.77   18.94
   1  -3   9  129.20    7.60
   1  -3   9  129.89    7.63
   1  -3   9  131.31   14.62
   1  -3  10   17.77    8.23
   1  -3  10   21.26    3.14
   1  -3  10   20.06    3.81
   1  -3  10   31.20   11.99
   1  -3  10   21.60    3.55
  -1   3 -10   24.33    3.02
  -1   3 -10   21.57    3.26
   1  -3  10   26.05    3.71
   1  -3  10   18.52    3.34
   1  -3  11  228.35   20.73
  -1   3 -11  248.21   12.75
  -1   3 -11  276.82   12.12
   1  -3  11  280.55   12.33
   1  -3  11  253.29   25.53
   1  -3  11  275.93   13.17
   1  -3  11  285.32   13.25
   1  -3  11  238.36   11.84
   1  -3  11  213.47   12.22
   1  -3  12  201.72   10.22
   1  -3  12  214.37   10.59
  -1   3 -12  213.43   10.28
   1  -3  12  222.60   11.37
   1  -3  12  179.22   10.62
   1  -3  12  219.31   11.29
   1  -3  13   11.86    4.34
  -1   3 -13   14.11    3.73
   1  -3  13   14.58    3.49
  -1   3 -13   18.63    3.11
   1  -3  13   15.09    3.77
   1  -3  13   20.82    3.65
   1  -3  13   22.21    3.78
  -1   3 -14    2.03    3.06
   1  -3  14    5.56    2.68
  -1   3 -14    2.30    2.35
   1  -3  14    3.96    2.71
   1  -3  14    5.22    2.75
   1  -3  15   49.91    4.19
   1  -3  15   44.14    4.04
  -1   3 -15   48.99    4.63
  -1   3 -15   36.57    3.38
   1  -3  15   50.65    3.87
  -1   3 -16    1.21    2.37
   1  -3  16    3.51    1.68
   1  -3  16    3.49    1.65
  -1   3 -17   34.15    2.34
   1  -2 -18   36.47    2.78
  -1   2  18   40.72    2.96
  -1   2  18   34.12    2.84
   1  -2 -18   37.89    3.11
   1  -2 -17   19.58    2.78
  -1   2  17   24.46    3.02
  -1   2  17   23.36    2.99
   1  -2 -17   22.98    3.25
   1  -2 -16  159.46    8.17
  -1   2  16  156.42    8.61
  -1   2  16  177.48    8.58
   1  -2 -15  240.54   11.78
  -1   2  15  258.74   12.61
  -1   2  15  280.35   12.39
   1  -2 -14  250.11   11.89
   1  -2 -14  218.64   11.03
  -1   2  14  241.05   11.56
  -1   2  13  520.87   36.72
  -1   2  13  587.03   40.11
  -1   2  13  660.79   25.80
   1  -2 -13  657.27   26.08
   1  -2 -13  555.74   25.05
  -1   2  13  585.72   37.98
  -1   2  13  692.23   42.52
  -1   2  12   60.54   12.61
   1  -2 -12   81.36    6.10
  -1   2  12   76.14    5.52
  -1   2  12   44.30    9.35
   1  -2 -12   71.96    5.57
  -1   2  12   61.02   12.13
  -1   2  12   72.40   14.96
  -1   2  12   63.65   11.49
  -1   2  11    4.16    5.35
  -1   2  11   12.65    8.46
  -1   2  11   13.78    7.00
  -1   2  11   11.84    2.96
   1  -2 -11    1.40    2.82
  -1   2  10 1652.65   73.86
  -1   2  10 1507.71   68.84
  -1   2  10 1406.55   67.21
  -1   2   9  122.05   14.79
  -1   2   9  130.05   13.32
  -1   2   9  112.42   11.93
  -1   2   8 2163.99   93.88
  -1   2   8 2218.87   90.31
  -1   2   8 2048.14   89.23
  -1   2   7   41.52    6.89
   1  -2  -7   26.43    3.78
  -1   2   7   36.69    9.01
   1  -2  -6  821.00   36.17
  -1   2   6  994.10   40.12
   1  -2  -6  799.09   36.11
  -1   2   6 1049.82   43.73
   1  -2  -5 4024.22  173.29
   1  -2  -5 3987.14  173.21
  -1   2   5 5398.02  176.34
  -1   2   5 5844.45  179.84
  -1   2   4   20.67    4.89
  -1   2   4   28.21    6.38
  -1   2   4   20.43    6.21
  -1   2   3 8662.40  324.16
  -1   2   3 8341.57  323.75
  -1   2   2  203.66   11.71
  -1   2   2  167.79   11.22
  -1   2   1 4318.90  141.39
   1  -2  -1 3352.83  139.58
   1  -2   0 4551.66  177.55
  -1   2   0 4771.00  177.15
   1  -2   1  233.84   11.83
   1  -2   1  196.97   10.95
   1  -2   2 2927.84  105.39
   1  -2   2 2498.97  104.17
   1  -2   3  642.07   27.10
   1  -2   3  602.41   26.77
   1  -2   4  118.87    8.55
   1  -2   4  114.65    8.73
   1  -2   4  107.77    5.64
   1  -2   5   76.70    6.44
   1  -2   5  116.70   12.02
   1  -2   5  106.82    8.81
   1  -2   5   80.91    6.51
   1  -2   5   77.29    5.58
   1  -2   6  945.77   40.36
   1  -2   6 1303.66   47.96
   1  -2   6  926.20   39.45
   1  -2   6 1263.88   49.80
   1  -2   6 1066.52   43.93
   1  -2   6  977.56   39.52
   1  -2   7  123.95   14.58
   1  -2   7   94.81   10.61
   1  -2   7  103.66    5.78
   1  -2   7  110.47   11.58
   1  -2   7  104.22    5.75
   1  -2   8 2763.85  119.03
   1  -2   8 2959.97  112.67
   1  -2   8 3130.62  121.96
   1  -2   8 2895.31  112.59
   1  -2   9    2.83    6.45
   1  -2   9   -2.54    9.17
   1  -2   9    3.57    2.26
   1  -2   9    0.46    5.01
   1  -2   9    1.46    2.15
   1  -2  10  599.00   38.76
   1  -2  10  582.40   24.59
   1  -2  10  597.20   24.70
   1  -2  10  492.64   32.23
   1  -2  11  708.96   40.89
   1  -2  11  719.22   30.80
   1  -2  11  765.53   30.78
   1  -2  11  875.34   49.34
   1  -2  11  841.65   32.17
  -1   2 -11  772.00   30.94
  -1   2 -11  743.73   31.77
   1  -2  11  830.46   32.12
   1  -2  11  723.68   31.49
   1  -2  12   22.35    3.72
   1  -2  12   19.53    3.30
  -1   2 -12   15.83    3.24
   1  -2  12   27.28    4.01
   1  -2  12   19.99   11.53
   1  -2  12   26.33    9.09
   1  -2  12   28.51    3.92
   1  -2  12   14.09    6.25
   1  -2  12   13.78    3.38
   1  -2  13 1198.81   48.60
   1  -2  13 1233.88   48.46
  -1   2 -13 1263.59   49.97
  -1   2 -13 1273.44   48.78
   1  -2  13 1108.26   49.25
   1  -2  13 1306.93   49.86
   1  -2  13 1271.26   49.73
   1  -2  14   60.54    5.29
   1  -2  14   61.94    5.34
  -1   2 -14   56.57    5.53
  -1   2 -14   61.25    4.76
   1  -2  14   64.10    5.12
   1  -2  15  213.62   10.71
   1  -2  15  213.11   10.69
  -1   2 -15  223.32   11.27
  -1   2 -15  209.47   10.15
   1  -2  15  205.88   10.10
   1  -2  16   51.86    4.07
   1  -2  16   49.77    4.03
  -1   2 -16   60.45    4.74
  -1   2 -16   49.31    3.77
   1  -2  16   51.08    3.97
   1  -2  17   28.93    2.59
   1  -2  17   30.89    2.62
   1  -1 -18  104.33    5.40
  -1   1  17   98.70    5.64
   1  -1 -17  110.26    6.20
  -1   1  16   14.55    3.03
  -1   1  15  752.04   31.24
   1  -1 -15  767.88   31.10
   1  -1 -14   50.87    4.78
  -1   1  14   55.89    5.00
  -1   1  13  309.50   28.20
   1  -1 -13  346.55   16.60
  -1   1  13  359.76   15.95
   1  -1 -13  353.84   16.02
  -1   1  13  349.83   29.15
  -1   1  13  293.75   25.82
  -1   1  12  167.59   19.59
  -1   1  12  138.10   16.50
   1  -1 -12  160.20    9.27
  -1   1  12  164.80    8.72
  -1   1  12  117.34   14.94
   1  -1 -12  163.22    8.79
  -1   1  12  163.14   19.71
  -1   1  12  134.98   17.18
  -1   1  11  134.22   14.90
  -1   1  11  146.01   16.07
  -1   1  11  158.23   18.76
  -1   1  11  170.94   18.66
  -1   1  11  174.67   20.05
  -1   1  11  175.87    8.83
   1  -1 -11  159.55    9.13
  -1   1  10  722.73   38.38
  -1   1  10  786.56   43.40
  -1   1   9    4.07    2.99
  -1   1   9    5.58    5.09
  -1   1   9    5.55    5.53
  -1   1   9    3.12    6.87
  -1   1   8  305.87   19.18
  -1   1   8  322.40   19.78
  -1   1   8  357.02   23.99
  -1   1   7  336.25   20.49
  -1   1   7  344.29   20.64
  -1   1   6   73.65    8.36
  -1   1   6   83.59    8.27
  -1   1   6   89.52   11.28
  -1   1   5  306.34   15.64
  -1   1   5  302.78   15.14
  -1   1   4 1149.60   49.88
  -1   1   4 1299.71   52.86
  -1   1   3    6.49    3.70
  -1   1   3    5.42    5.12
  -1   1   2    2.67    4.15
  -1   1   1 1012.34   36.82
  -1   1   1  968.56   37.40
  -1   1   0  133.45    7.02
   1  -1   1    4.63    2.89
   1  -1   2  119.59    6.09
   1  -1   3   52.80    4.11
   1  -1   3   67.75    5.90
   1  -1   4    2.89    2.87
   1  -1   4    2.39    5.38
   1  -1   5    2.33    6.01
   1  -1   5    7.19    3.47
   1  -1   5    2.48    2.82
  -1   1  -5    0.41    1.63
   1  -1   5    3.03    2.37
   1  -1   6   48.62    5.91
   1  -1   6   56.36    9.23
   1  -1   7  554.92   27.19
   1  -1   7  459.63   23.02
   1  -1   8    2.30    1.73
   1  -1   8    1.91    1.94
   1  -1   8    2.95    3.46
   1  -1   8   -0.36    7.13
   1  -1   9   53.15    4.21
   1  -1   9   52.37    8.44
   1  -1   9   49.27    3.96
   1  -1   9   31.01    6.08
   1  -1   9   51.19   10.09
   1  -1  10    0.84    2.31
   1  -1  10   -0.65    9.35
   1  -1  10   -3.35    7.45
   1  -1  10   -0.20    2.26
   1  -1  10   -2.21    4.66
  -1   1 -11  231.05   12.25
  -1   1 -11  251.14   11.65
   1  -1  11  281.16   25.76
   1  -1  11  291.31   12.82
   1  -1  11  228.50   11.39
   1  -1  11  272.62   12.41
   1  -1  11  214.01   18.72
   1  -1  11  279.25   12.61
  -1   1 -12   75.35    5.30
   1  -1  12   84.77   15.54
  -1   1 -12   81.62    6.08
   1  -1  12   83.89    6.08
   1  -1  12   65.01    5.32
   1  -1  12   80.46    5.96
   1  -1  12   58.83    9.93
   1  -1  12   81.11    6.00
  -1   1 -13  156.47    8.17
   1  -1  13  139.38   19.25
   1  -1  13  126.57    7.83
  -1   1 -13  146.84    8.92
   1  -1  13  158.44    8.88
   1  -1  13  154.86    8.85
   1  -1  13  162.55    9.09
  -1   1 -14   13.85    3.57
   1  -1  14   10.45    3.20
  -1   1 -14   17.89    3.24
   1  -1  14   12.91    3.34
  -1   1 -15   78.20    6.24
   1  -1  15   80.19    5.89
   1  -1  15   80.99    5.91
  -1   1 -15   90.43    5.68
  -1   1 -16   45.98    4.63
   1  -1  16   43.15    4.01
  -1   1 -16   48.15    4.00
   1  -1  16   45.49    4.11
  -1   1 -17   31.08    2.97
   1  -1  17   33.60    3.06
   1  -1  17   38.98    3.28
   1  -1  17   33.53    3.08
   1  -1  18   47.27    3.01
  -1   0  18    0.41    1.31
   1   0 -18    0.48    1.31
  -1   0  16   53.37    4.14
  -1   0  15   30.02    3.75
   1   0 -15   33.87    3.69
   1   0 -14   72.85    5.49
   1   0 -14   76.69    6.13
   1   0 -13   20.27    3.44
   1   0 -13   15.38    3.47
  -1   0  13   20.70   10.88
  -1   0  13   13.63    9.36
   1   0 -12    7.94    2.90
   1   0 -12    6.52    2.84
  -1   0  12    8.30    8.43
  -1   0  12   -1.47   11.57
  -1   0  11  463.39   33.01
  -1   0  11  429.44   30.93
   1   0 -11  446.57   19.58
  -1   0  11  391.74   28.53
   1   0 -11  489.83   20.49
  -1   0  10    1.32    2.67
  -1   0  10   -0.21    2.31
  -1   0  10   -1.71    8.05
  -1   0  10   -1.48    6.29
  -1   0  10   -5.69    9.89
  -1   0  10   -3.12    5.36
  -1   0   9  916.25   47.84
  -1   0   9 1142.51   40.89
  -1   0   9 1046.20   40.46
  -1   0   9  896.63   49.33
  -1   0   9 1095.02   52.82
  -1   0   9  802.14   43.69
  -1   0   9  908.33   48.15
  -1   0   8  187.35    8.67
  -1   0   8  156.65   13.93
  -1   0   8  122.53   10.96
  -1   0   8  164.36   17.53
  -1   0   8  137.94   13.35
  -1   0   8  173.59    8.41
  -1   0   7  963.70   43.28
  -1   0   7  881.15   39.73
  -1   0   7  939.20   42.58
  -1   0   6 1946.03   80.56
  -1   0   6 2166.72   84.01
  -1   0   6 2044.58   83.03
  -1   0   5   89.89    8.30
  -1   0   5   76.65    8.16
  -1   0   4 2182.82   87.10
  -1   0   4 2307.42   85.68
  -1   0   4 2121.21   88.98
  -1   0   4 2266.09   85.87
  -1   0   4 2239.79   85.60
  -1   0   3   51.41    4.55
  -1   0   3   55.12    6.33
  -1   0   3   54.54    4.41
  -1   0   3   49.43    3.92
  -1   0   2  313.86   13.09
  -1   0   2  306.35   14.05
  -1   0   1  495.82   21.00
  -1   0   1  560.98   22.30
  -1   0   0  137.74    7.64
   1   0   1   15.58    1.77
  -1   0  -2 1803.68   70.08
  -1   0  -3  216.12   10.24
   1   0   4 1409.28   53.01
  -1   0  -4 1353.60   51.91
  -1   0  -4 1286.83   51.95
  -1   0  -5 2111.34   76.65
   1   0   5 2098.14   78.99
   1   0   6  358.75   17.73
   1   0   7 5747.65  220.41
   1   0   8  145.75   11.49
   1   0   9 1268.96   44.76
   1   0   9 1091.05   44.00
   1   0  10 1127.64   56.20
   1   0  10 1101.28   45.13
   1   0  11   25.14    6.54
   1   0  11   39.22    3.88
   1   0  11   37.30    4.07
   1   0  11   28.68    9.98
   1   0  11   17.74    6.08
   1   0  12 1238.12   61.06
   1   0  12 1388.40   66.05
   1   0  12 1451.15   49.25
   1   0  12 1239.36   62.21
   1   0  12 1078.21   46.95
   1   0  12  935.17   54.70
  -1   0 -12 1188.34   47.67
   1   0  12 1343.84   48.72
   1   0  12 1252.03   48.44
   1   0  13  166.81   20.39
   1   0  13   99.54    6.96
   1   0  13  143.53    8.41
  -1   0 -13  144.82    7.66
   1   0  13  146.18    8.26
   1   0  13  156.97    8.59
   1   0  13  128.37   16.91
   1   0  13  103.53   12.19
  -1   0 -14  186.01    9.73
   1   0  14  208.99   10.61
   1   0  14  203.21   10.46
  -1   0 -15    9.60    3.01
   1   0  15   12.08    3.12
   1   0  15   12.54    3.09
  -1   0 -16   86.83    5.52
   1   0  16   77.55    5.54
   1   0  16   71.34    5.39
  -1   0 -17  124.75    6.41
  -1   0 -17  130.01    6.67
   1   0  17  116.40    6.67
   1   0  17  123.05    6.71
   1   0  18  178.12    8.52
   1   0  18  179.78    8.53
  -1  -1  17    2.86    1.86
   1   1 -17    5.34    2.01
  -1  -1  17    6.71    1.56
  -1  -1  17    6.39    1.55
  -1  -1  16  444.72   19.26
  -1  -1  16  449.46   19.67
  -1  -1  16  446.61   19.66
   1   1 -15   15.64    3.32
  -1  -1  15   11.92    3.01
   1   1 -15    8.86    2.48
  -1  -1  15   17.08    2.99
   1   1 -15   16.35    3.43
  -1  -1  15   15.13    2.90
   1   1 -14  260.02   13.77
  -1  -1  14  280.68   13.63
   1   1 -14  250.60   12.71
  -1  -1  14  291.24   13.78
   1   1 -13   39.30    4.76
  -1  -1  13   44.21    4.46
  -1  -1  13   47.25    4.81
   1   1 -13   42.61    4.17
  -1  -1  13   52.02    5.04
  -1  -1  12   51.63   12.31
  -1  -1  12   55.27    5.22
   1   1 -12   42.28    4.84
  -1  -1  12   45.03    4.64
  -1  -1  12   51.72    5.07
   1   1 -12   45.50    4.35
  -1  -1  12   49.75   12.37
  -1  -1  12   63.45   13.58
  -1  -1  11  129.30   17.24
  -1  -1  11  145.59    8.47
   1   1 -11  124.11    8.09
   1   1 -11  133.60    7.56
  -1  -1  11  133.55    7.74
  -1  -1  11  143.63    8.28
  -1  -1  11  136.32   17.67
  -1  -1  11  150.79   18.34
  -1  -1  10  937.09   52.00
  -1  -1  10  979.55   52.56
  -1  -1  10 1006.61   40.03
  -1  -1  10 1083.32   40.48
  -1  -1  10  970.71   53.71
  -1  -1   9  553.53   34.38
  -1  -1   9  599.70   35.23
  -1  -1   9  542.57   23.26
  -1  -1   9  421.57   29.63
  -1  -1   9  625.77   23.94
  -1  -1   9  560.39   35.51
  -1  -1   9  478.44   28.16
  -1  -1   8  669.59   37.75
  -1  -1   8  717.02   38.63
  -1  -1   8  677.79   27.98
  -1  -1   8  793.86   28.80
  -1  -1   8  730.93   40.34
  -1  -1   8  539.38   34.03
  -1  -1   8  560.98   32.19
  -1  -1   7   14.31    5.78
  -1  -1   7   15.40    9.80
  -1  -1   7   20.25    2.58
  -1  -1   7   22.91    8.34
  -1  -1   7   26.40    3.10
  -1  -1   7   14.96    4.85
  -1  -1   6  240.94   14.71
  -1  -1   6  221.79   15.50
  -1  -1   6  272.81   19.24
  -1  -1   5 4843.81  194.74
  -1  -1   5 4976.48  195.83
  -1  -1   4    4.86    1.94
  -1  -1   4    1.85    3.54
  -1  -1   4    5.60    2.45
  -1  -1   4    2.36    4.40
  -1  -1   4    2.03    7.83
  -1  -1   3 1862.12   70.55
  -1  -1   3 2015.88   68.90
  -1  -1   3 1753.71   67.26
  -1  -1   3 1520.91   66.67
  -1  -1   3 1751.39   69.02
  -1  -1   2 1140.70   44.54
  -1  -1   2 1338.55   43.71
  -1  -1   2 1156.75   43.61
  -1  -1   2 1119.76   42.77
  -1  -1   2  972.62   42.20
  -1  -1   2 1058.44   42.55
  -1  -1   2  964.30   42.18
  -1  -1   2  975.72   42.25
  -1  -1   2 1150.30   43.84
  -1  -1   1  361.79   16.18
  -1  -1   1  450.19   16.84
  -1  -1   1  366.60   16.45
  -1  -1   1  400.72   16.77
  -1  -1   1  344.25   16.15
  -1  -1   1  399.46   16.67
  -1  -1   1  341.60   16.23
  -1  -1   1  357.28   16.27
  -1  -1   1  441.41   17.63
  -1  -1   1  338.63   16.44
  -1  -1   0  671.25   25.28
  -1  -1   0  662.90   25.22
  -1  -1   0  567.53   24.22
  -1  -1   0  578.38   23.71
  -1  -1   0  587.50   24.81
  -1  -1  -1  363.59   16.18
  -1  -1  -1  376.32   16.29
  -1  -1  -2 1322.43   47.70
  -1  -1  -2 1226.64   47.64
  -1  -1  -2 1135.36   47.40
  -1  -1  -2 1227.15   47.50
  -1  -1  -2 1121.61   47.40
  -1  -1  -3  362.24   17.03
  -1  -1  -3  400.52   17.08
   1   1   3  410.00   17.04
  -1  -1  -3  344.10   16.92
  -1  -1  -3  359.04   17.08
  -1  -1  -3  381.76   16.90
  -1  -1  -4  176.74   10.23
  -1  -1  -4  198.55    9.89
   1   1   4  187.44   11.08
  -1  -1  -5  475.96   19.53
   1   1   5  484.96   22.46
   1   1   5  450.06   20.98
  -1  -1  -5  427.54   19.06
   1   1   6 1453.02   64.76
  -1  -1  -6 1592.14   61.93
   1   1   7 1969.14   82.39
   1   1   7 2184.34   85.60
   1   1   8   34.50    7.24
   1   1   8   33.04    7.15
   1   1   9   24.06    7.47
   1   1   9   30.92    3.17
   1   1   9   31.62    3.07
   1   1  10   54.57    4.29
   1   1  10   45.15    3.90
   1   1  11  332.36   15.29
   1   1  11  379.36   15.94
   1   1  12  517.81   35.28
   1   1  12  692.81   25.61
   1   1  12  624.21   24.61
   1   1  12  534.15   23.56
  -1  -1 -12  526.73   23.67
   1   1  12  468.83   31.24
   1   1  12  596.13   38.11
   1   1  12  602.90   24.58
   1   1  13  137.67   17.48
   1   1  13  208.03   10.20
   1   1  13  171.61    9.50
  -1  -1 -13  156.87    8.78
   1   1  13  136.89   17.98
   1   1  13  178.28    9.49
   1   1  13  158.11    8.73
  -1  -1 -14   46.97    4.31
   1   1  14   37.77    4.37
   1   1  14   42.68    4.75
   1   1  14   30.73    9.78
   1   1  14   40.02    4.23
   1   1  15    2.54    2.66
   1   1  15    4.97    2.86
  -1  -1 -15    1.12    2.82
   1   1  15    2.08    2.83
   1   1  16   13.21    2.92
   1   1  16   14.44    2.94
  -1  -1 -16   14.15    3.13
   1   1  16   15.24    3.17
  -1  -1 -17  385.87   15.70
  -1  -1 -17  337.13   15.03
   1   1  17  395.89   15.57
   1   1  17  348.82   15.69
   1   1  17  336.45   15.62
   1   1  18  103.71    5.68
   1   1  18   98.71    5.60
   1   1  18   99.68    5.62
   1   1  19   65.06    3.79
   1   1  19   94.23    4.06
   1   2 -17   17.12    1.83
   1   2 -17   11.95    1.61
  -1  -2  16    2.00    1.65
   1   2 -16   -0.97    2.41
  -1  -2  16    0.35    1.63
  -1  -2  15    0.95    2.09
  -1  -2  15    3.50    2.15
  -1  -2  15    1.12    2.49
   1   2 -15    1.28    2.76
   1   2 -15    2.29    2.52
  -1  -2  14    0.23    2.50
   1   2 -14    1.75    2.88
  -1  -2  14   -0.08    2.69
  -1  -2  14    3.22    2.65
  -1  -2  13   11.87    3.20
  -1  -2  13   12.01    3.24
  -1  -2  13    7.41    3.05
  -1  -2  13   12.78    3.51
   1   2 -13   15.64    3.67
  -1  -2  12   74.79    5.58
  -1  -2  12   83.11    6.22
  -1  -2  12   64.46   13.99
  -1  -2  12   79.51    6.19
  -1  -2  12   52.11   11.98
   1   2 -12   89.35    6.57
  -1  -2  11  206.24   10.94
  -1  -2  11  184.84   21.25
  -1  -2  11  247.69   12.10
  -1  -2  11  241.83   12.00
  -1  -2  11  222.48   22.12
   1   2 -11  231.90   11.87
  -1  -2  10   74.86    5.56
  -1  -2  10   71.04    5.50
  -1  -2  10   53.29    5.15
  -1  -2  10   59.98    4.86
  -1  -2  10   73.57    5.61
  -1  -2  10   59.74   12.39
  -1  -2  10   53.03    8.59
  -1  -2  10   65.14   13.39
  -1  -2   9   53.44   11.25
  -1  -2   9   43.58    4.30
  -1  -2   9   33.60    7.36
  -1  -2   9   45.90    4.34
  -1  -2   9   42.53   11.90
  -1  -2   8   52.54   10.36
  -1  -2   8   51.38    4.25
  -1  -2   8   32.90    6.97
  -1  -2   8   45.52    4.05
  -1  -2   8   46.47   11.42
  -1  -2   7   15.56    7.29
  -1  -2   7   23.60    2.95
  -1  -2   7   17.94    5.67
  -1  -2   7   18.32    2.70
  -1  -2   7   18.95    9.90
  -1  -2   7    9.19    5.36
  -1  -2   6  122.14   13.87
  -1  -2   6  120.04   10.91
  -1  -2   6  111.92   11.05
  -1  -2   6   98.67   10.44
  -1  -2   5   28.12    9.43
  -1  -2   5   24.24    6.04
  -1  -2   5   37.18    6.43
  -1  -2   5   26.38    5.98
  -1  -2   4   -0.67    3.12
  -1  -2   4    3.18    2.74
  -1  -2   4    2.80    3.97
  -1  -2   4    2.45    7.44
  -1  -2   4    1.13    3.75
  -1  -2   4    1.62    4.25
  -1  -2   4    3.55    2.87
  -1  -2   3    4.18    3.37
  -1  -2   3    6.16    3.70
  -1  -2   3    0.73    3.43
  -1  -2   3    2.41    6.96
  -1  -2   3    4.40    4.24
  -1  -2   3    1.60    3.21
  -1  -2   3    1.39    3.32
  -1  -2   3    3.15    4.14
  -1  -2   2  458.09   20.17
  -1  -2   2  445.93   21.01
  -1  -2   2  434.65   21.48
  -1  -2   2  411.43   19.85
  -1  -2   2  445.42   20.27
  -1  -2   2  446.18   20.19
  -1  -2   2  400.86   20.47
  -1  -2   1  399.94   20.21
  -1  -2   1  492.56   20.40
  -1  -2   1  400.49   20.13
  -1  -2   1  424.66   18.71
  -1  -2   1  475.69   20.52
  -1  -2   1  485.10   20.49
  -1  -2   1  373.78   20.04
  -1  -2   0 3061.84  124.90
  -1  -2   0 3399.18  127.82
  -1  -2  -1 2191.12   99.44
  -1  -2  -1 2660.18   96.81
  -1  -2  -2  445.50   21.50
  -1  -2  -2  461.02   21.56
  -1  -2  -3 3564.79  121.41
  -1  -2  -3 3096.28  120.75
   1   2   3 2832.58  118.17
  -1  -2  -3 3054.83  120.67
  -1  -2  -3 3149.98  120.75
  -1  -2  -3 3436.63  120.65
  -1  -2  -4 1947.59   78.69
  -1  -2  -4 2248.19   79.56
   1   2   4 1806.77   78.22
  -1  -2  -4 1890.13   78.55
  -1  -2  -4 1826.44   78.38
  -1  -2  -4 2187.27   78.79
   1   2   4 2100.33   78.07
  -1  -2  -5 1604.63   58.69
  -1  -2  -5 1325.72   57.38
  -1  -2  -5 1544.90   57.74
  -1  -2  -5 1275.73   57.15
  -1  -2  -5 1307.36   57.31
   1   2   5 1629.41   58.72
  -1  -2  -6 2033.47   83.94
  -1  -2  -6 2221.48   83.96
  -1  -2  -6 1959.25   83.80
  -1  -2  -6 2032.54   83.81
   1   2   7  546.27   29.34
   1   2   7  749.93   31.70
   1   2   8  468.05   26.21
   1   2   8  615.24   28.93
   1   2   9  310.69   20.15
   1   2   9  296.42   19.08
   1   2   9  294.68   13.14
   1   2   9  291.93   13.09
   1   2  10  152.72    7.94
   1   2  10  153.33    7.88
   1   2  11  202.13    9.66
   1   2  11  180.75   17.40
   1   2  11  198.43    9.75
  -1  -2 -12  138.81    7.69
   1   2  12  163.25    8.66
   1   2  12  150.64    8.28
   1   2  12  128.49    7.45
  -1  -2 -12  147.30    8.61
   1   2  12  155.14    8.32
   1   2  12  132.65   14.14
  -1  -2 -13   36.16    4.02
   1   2  13   53.30    5.00
   1   2  13   36.14    9.38
   1   2  13   44.70    4.40
   1   2  13   33.42    3.78
  -1  -2 -13   45.36    4.71
   1   2  13   47.10    4.53
   1   2  13   35.76    8.40
   1   2  14    4.95    2.83
   1   2  14    2.94    6.84
   1   2  14    2.78    3.27
  -1  -2 -14    9.18    3.12
   1   2  14    7.18    2.88
  -1  -2 -14    9.39    3.53
   1   2  14    8.26    5.79
   1   2  14   15.00    9.72
   1   2  15  121.29    7.81
   1   2  15  140.91    8.33
  -1  -2 -15  137.89    7.87
   1   2  15  134.80    7.56
   1   2  16   -0.11    2.36
   1   2  16    2.75    2.54
  -1  -2 -16    1.04    2.55
  -1  -2 -16    0.39    2.94
   1   2  16    2.29    2.64
   1   2  17  324.58   14.97
   1   2  17  335.40   15.07
  -1  -2 -17  370.73   15.12
  -1  -2 -17  313.43   14.20
   1   2  17  359.95   14.74
   1   2  18   20.69    2.38
   1   2  18   22.41    2.74
   1   2  18   17.30    2.30
   1   2  19   61.29    3.43
   1   3 -16   25.57    2.41
  -1  -3  15  100.15    6.02
  -1  -3  15  102.42    6.05
   1   3 -15   99.65    6.21
  -1  -3  14   13.67    3.16
  -1  -3  14   16.73    3.01
  -1  -3  14   15.93    3.02
   1   3 -14   15.79    3.27
  -1  -3  13   22.31    3.39
  -1  -3  13   25.68    3.97
   1   3 -13   26.64    4.02
  -1  -3  13   28.13    3.88
  -1  -3  13   25.48    3.76
  -1  -3  12   74.76    5.98
  -1  -3  12   70.21    5.22
   1   3 -12   66.89    5.96
  -1  -3  12   83.84    6.16
  -1  -3  11  478.17   20.05
  -1  -3  11  467.94   19.97
   1   3 -11  425.96   19.77
  -1  -3  11  408.42   18.62
  -1  -3  10    8.93    5.44
  -1  -3  10    8.93    2.88
  -1  -3  10   10.88    4.01
  -1  -3  10   12.69    3.43
  -1  -3  10   12.91    7.97
  -1  -3  10   10.79    3.38
  -1  -3  10   11.69    3.36
  -1  -3  10   11.88    9.08
  -1  -3   9 1268.82   58.22
  -1  -3   9  978.65   47.32
  -1  -3   9 1403.42   63.21
  -1  -3   9 1182.80   61.98
  -1  -3   9 1442.71   49.23
  -1  -3   9 1411.89   48.19
  -1  -3   9 1389.49   49.07
  -1  -3   9 1068.74   48.19
  -1  -3   9 1215.39   47.65
  -1  -3   8  729.41   42.23
  -1  -3   8  716.32   39.53
  -1  -3   8  790.97   31.89
  -1  -3   8  709.17   42.82
  -1  -3   8  793.92   31.93
  -1  -3   7   87.06   13.00
  -1  -3   7   80.08   13.86
  -1  -3   7   69.53   10.17
  -1  -3   7   76.73    5.19
  -1  -3   7   84.65   12.05
  -1  -3   7   77.22    5.23
  -1  -3   6 3393.91  135.20
  -1  -3   6 3628.50  138.41
  -1  -3   6 3267.80  125.64
  -1  -3   6 3380.42  133.77
  -1  -3   6 3253.80  125.61
  -1  -3   5    8.14    3.12
  -1  -3   5   11.29    3.81
  -1  -3   5    7.31    7.78
  -1  -3   5   14.22    8.98
  -1  -3   5    9.40    5.52
  -1  -3   4 1240.14   52.97
  -1  -3   4 1486.30   59.73
  -1  -3   4 1337.13   56.82
  -1  -3   4 1527.48   57.84
  -1  -3   4 1225.01   52.87
  -1  -3   4 1225.97   53.10
  -1  -3   3   33.04    5.42
  -1  -3   3   33.57    5.90
  -1  -3   3   35.90    7.91
  -1  -3   3   44.08    9.34
  -1  -3   3   47.11    7.41
  -1  -3   3   37.39    5.76
  -1  -3   2  378.29   21.66
  -1  -3   2  373.09   19.47
  -1  -3   2  377.92   19.56
  -1  -3   2  415.40   20.71
  -1  -3   2  380.85   19.44
  -1  -3   1 6316.15  232.92
  -1  -3   1 6358.93  233.22
  -1  -3   1 5510.14  233.45
  -1  -3   1 5566.17  234.64
  -1  -3   1 6459.06  233.13
  -1  -3   0  296.32   15.76
  -1  -3   0  283.77   15.36
  -1  -3   0  272.87   15.04
  -1  -3   0  264.50   15.44
  -1  -3  -1 1556.50   60.21
  -1  -3  -1 1707.87   65.66
  -1  -3  -2  518.09   24.44
  -1  -3  -2  497.87   24.36
  -1  -3  -2  520.48   22.85
   1   3   3   94.87    5.45
   1   3   3   79.87    5.44
  -1  -3  -3  134.21   11.06
  -1  -3  -3  124.45   10.33
  -1  -3  -3  141.57   11.38
  -1  -3  -3  139.13   10.69
   1   3   4 1895.82   74.04
   1   3   4 1746.69   75.64
   1   3   4 1752.11   74.31
  -1  -3  -4 2028.94   78.03
  -1  -3  -4 2016.56   78.95
  -1  -3  -4 1985.90   78.05
  -1  -3  -4 2083.44   77.89
  -1  -3  -4 1992.44   77.90
  -1  -3  -5 1586.33   67.18
   1   3   5 1511.91   66.33
   1   3   5 1638.93   65.20
  -1  -3  -5 1591.60   67.13
  -1  -3  -5 1628.93   67.30
  -1  -3  -6  427.59   22.79
   1   3   6  447.18   23.20
  -1  -3  -6  426.26   22.84
  -1  -3  -6  478.57   22.78
  -1  -3  -6  435.42   22.81
   1   3   6  506.70   22.84
  -1  -3  -7  843.78   38.43
  -1  -3  -7  839.15   38.38
  -1  -3  -7  837.03   38.32
  -1  -3  -8   20.78    4.82
  -1  -3  -8   24.39    5.00
   1   3   8   27.85    5.89
   1   3   9    8.22    4.90
   1   3   9    8.58    2.21
   1   3   9   16.22    7.30
   1   3   9   14.75    6.12
   1   3   9    9.90    2.25
   1   3  10  893.71   44.75
   1   3  10  883.48   35.55
   1   3  10  864.04   43.53
   1   3  10  869.98   43.26
   1   3  10  884.06   35.51
   1   3  11 1015.30   41.41
   1   3  11 1053.03   41.54
   1   3  11  985.73   51.37
   1   3  11 1084.84   50.78
  -1  -3 -12  619.46   26.54
   1   3  12  619.14   25.94
   1   3  12  594.62   25.01
   1   3  12  564.93   36.10
   1   3  12  657.47   26.22
   1   3  12  570.65   34.93
   1   3  13   63.75    5.23
   1   3  13   63.38    4.77
   1   3  13   62.41   10.36
   1   3  13   63.80    5.39
   1   3  13   60.83   11.08
   1   3  14  145.66    8.26
   1   3  14  108.82   14.55
   1   3  14  133.01    7.67
   1   3  14  106.80   13.80
  -1  -3 -14  130.61    7.52
  -1  -3 -14   98.32    6.35
   1   3  14  113.20    6.79
   1   3  15   84.07    5.60
  -1  -3 -15   75.44    5.26
  -1  -3 -15   86.19    6.09
   1   3  15   96.05    6.86
   1   3  15   97.17    6.34
   1   3  16  523.83   21.08
  -1  -3 -16  525.03   21.61
  -1  -3 -16  452.51   20.52
   1   3  16  508.27   21.71
   1   3  16  546.42   22.12
   1   3  17  258.23   12.33
   1   3  17  273.61   12.57
   1   3  17  270.38   11.95
  -1  -3 -18   95.61    5.82
   1   3  18  101.80    5.29
   1   3  18   92.65    5.53
   1   3  18   93.20    5.39
   1   3  18   95.04    5.39
  -1  -3 -19    0.48    1.66
   1   3  19   -0.09    1.67
   1   3  19   -2.83    1.70
   1   4 -15    1.18    1.96
   1   4 -14    3.21    2.37
  -1  -4  14   -0.17    1.92
   1   4 -14    2.76    2.50
  -1  -4  14    1.91    3.06
  -1  -4  14    1.79    1.94
  -1  -4  13    3.26    2.54
  -1  -4  13    6.24    2.03
   1   4 -13    1.01    2.65
  -1  -4  13    6.32    3.55
  -1  -4  13    1.08    2.51
  -1  -4  12   77.93    6.02
   1   4 -12   81.10    6.21
  -1  -4  12   74.47    4.98
  -1  -4  12   74.95    5.86
  -1  -4  12   80.11    6.06
   1   4 -11  100.37    6.93
  -1  -4  11  102.77    6.98
  -1  -4  11  105.46    7.03
  -1  -4  10    1.73    9.88
  -1  -4  10    0.55    2.83
  -1  -4  10    4.41    6.28
  -1  -4  10    0.45    3.54
  -1  -4  10    1.23    2.95
  -1  -4  10    4.25    2.55
  -1  -4   9    3.92    4.79
  -1  -4   9    2.55    3.41
  -1  -4   9    1.58    2.89
  -1  -4   9    0.83    9.40
  -1  -4   9    1.84    2.86
  -1  -4   9    4.88    6.49
  -1  -4   8   -1.63    5.49
  -1  -4   8    2.38    3.13
  -1  -4   8    1.56   10.36
  -1  -4   8   -0.36    2.51
  -1  -4   8    0.64    5.84
  -1  -4   8    5.18    2.71
  -1  -4   7  159.91   19.34
  -1  -4   7  159.52   15.86
  -1  -4   7  161.56    8.65
  -1  -4   7  137.61   15.38
  -1  -4   7  155.20    8.55
  -1  -4   6  117.28   16.45
  -1  -4   6   92.63   12.41
  -1  -4   6  109.36    6.54
  -1  -4   6  103.24   12.79
  -1  -4   6  119.80    6.67
  -1  -4   5    4.38    9.25
  -1  -4   5   10.77    2.43
  -1  -4   5    6.29    6.12
  -1  -4   5    7.78    2.23
  -1  -4   5   11.51    6.06
  -1  -4   4  301.27   18.47
  -1  -4   4  310.18   18.59
  -1  -4   4  322.58   18.65
  -1  -4   4  346.59   14.65
  -1  -4   4  332.67   22.01
  -1  -4   4  356.73   14.70
  -1  -4   3  430.91   25.87
  -1  -4   3  474.80   25.30
  -1  -4   3  407.24   21.91
  -1  -4   3  438.32   22.47
  -1  -4   3  379.22   21.49
  -1  -4   2   40.18    6.96
  -1  -4   2   36.94    7.33
  -1  -4   2   38.97    7.16
  -1  -4   1  829.66   35.21
  -1  -4   1  765.14   35.08
  -1  -4   1  801.82   34.92
  -1  -4   0   13.79    7.66
  -1  -4   0   19.82    7.62
  -1  -4   0   15.55    7.52
  -1  -4   0   19.14    6.96
  -1  -4   0    3.85    2.13
  -1  -4  -1  245.23   13.22
  -1  -4  -1  316.78   19.65
   1   4   2  549.33   24.54
  -1  -4  -2  514.66   23.28
  -1  -4  -3  166.40   14.23
   1   4   3  154.85   10.41
  -1  -4  -3  175.28   14.79
  -1  -4  -3  156.95   13.42
  -1  -4  -4 1342.53   52.32
  -1  -4  -4  935.72   47.32
   1   4   4 1139.08   48.73
   1   4   4 1021.94   44.71
  -1  -4  -4 1362.14   52.51
  -1  -4  -4 1332.33   51.65
  -1  -4  -4 1349.01   52.59
   1   4   5  106.26    7.48
   1   4   5   99.69    9.87
  -1  -4  -5  126.35   12.22
  -1  -4  -5  119.78   12.03
  -1  -4  -5  119.02   11.54
   1   4   5   88.58    7.64
  -1  -4  -6  588.75   29.24
   1   4   6  496.59   27.39
  -1  -4  -6  544.18   28.75
  -1  -4  -6  575.63   29.24
   1   4   6  580.61   25.55
   1   4   6  514.11   25.82
  -1  -4  -7   41.65    8.34
  -1  -4  -7   38.79    7.57
   1   4   7   38.71    8.15
  -1  -4  -7   29.96    7.33
   1   4   7   30.53    5.67
   1   4   7   27.23    6.29
  -1  -4  -8   -0.61    4.89
  -1  -4  -8    4.18    5.60
   1   4   8    6.84    3.84
  -1  -4  -8    2.69    5.24
   1   4   8    9.67    6.46
   1   4   8    4.35    4.62
   1   4   9  242.40   17.95
   1   4   9  254.70   16.77
   1   4  10  173.96    8.99
   1   4  10  172.98   15.73
   1   4  10  170.06    8.97
   1   4  10  150.12   14.28
   1   4  11   30.24   10.29
   1   4  11   34.14    3.77
   1   4  11   33.44    3.69
   1   4  11   14.66    7.50
  -1  -4 -12  171.83    9.23
   1   4  12  180.02   18.17
   1   4  12  182.94    9.53
   1   4  12  167.63   16.77
   1   4  12  171.21    9.43
   1   4  13  134.71    7.73
   1   4  13  111.32   14.41
  -1  -4 -13  103.59    6.33
   1   4  13  117.34   15.08
   1   4  13  124.23    6.78
   1   4  13  125.96    7.46
   1   4  14  381.66   16.34
  -1  -4 -14  295.45   14.60
   1   4  14  311.77   24.72
   1   4  14  385.30   16.20
   1   4  14  352.34   15.09
   1   4  15  455.16   19.32
   1   4  15  486.80   20.36
   1   4  16  119.98    6.88
  -1  -4 -16  126.41    8.10
   1   4  16  129.04    7.55
   1   4  17  293.91   13.28
   1   4  17  299.00   12.77
  -1  -4 -17  295.56   13.84
   1   4  17  267.97   13.23
   1   4  17  309.89   13.57
   1   4  18   59.95    3.92
  -1  -4 -18   54.06    4.25
   1   4  18   53.42    3.85
   1   4  18   57.08    4.00
   1   4  18   56.81    3.64
   1   4  19   59.01    3.30
   1   4  19   61.85    3.64
  -1  -4 -19   58.75    3.78
  -1  -4 -19   69.73    3.54
   1   5 -14   26.61    2.41
  -1  -5  14   33.33    3.10
  -1  -5  13   12.27    3.49
   1   5 -13   10.53    2.53
  -1  -5  13    9.34    1.98
  -1  -5  12  321.12   15.29
   1   5 -12  331.06   15.34
  -1  -5  12  351.05   14.35
  -1  -5  12  325.45   15.31
  -1  -5  12  330.09   14.60
   1   5 -11  123.91    8.11
  -1  -5  11  137.32    7.31
  -1  -5  11  141.99    8.41
  -1  -5  11  137.50    8.31
  -1  -5  10  252.65   12.45
  -1  -5  10  259.26   13.10
  -1  -5  10  251.87   13.00
  -1  -5   9   73.79    6.05
  -1  -5   9   90.02    6.53
  -1  -5   9   81.35    6.50
  -1  -5   9   83.27    6.39
  -1  -5   8  124.10    7.48
  -1  -5   8  114.88    7.72
  -1  -5   8  114.79    7.60
  -1  -5   8  121.37    7.80
  -1  -5   7  581.14   24.59
  -1  -5   7  609.99   40.75
  -1  -5   7  547.45   23.62
  -1  -5   7  583.85   24.58
  -1  -5   7  564.61   23.69
  -1  -5   6   52.14    4.96
  -1  -5   6   51.04   10.34
  -1  -5   6   50.57    4.67
  -1  -5   6   53.38    4.56
  -1  -5   6   49.98    4.59
  -1  -5   6   63.90   14.27
  -1  -5   5  622.25   35.90
  -1  -5   5  641.17   25.19
  -1  -5   5  600.07   25.03
  -1  -5   4   82.48    9.23
  -1  -5   4   78.07    9.20
  -1  -5   4   80.08    9.14
  -1  -5   4   88.47    5.44
  -1  -5   4   56.30    8.82
  -1  -5   4   89.97    5.44
  -1  -5   3  153.95   13.13
  -1  -5   3  156.67   13.11
  -1  -5   3  153.14   12.88
  -1  -5   3  164.29    8.01
  -1  -5   3  166.04    8.02
  -1  -5   2  326.65   20.43
  -1  -5   2  319.75   20.24
  -1  -5   2  321.76   20.14
  -1  -5   2  337.93   14.28
  -1  -5   2  329.39   14.25
  -1  -5   1 1352.04   59.18
  -1  -5   1 1323.34   59.02
  -1  -5   1 1346.04   59.45
  -1  -5   0   45.69    8.80
  -1  -5   0   44.79    9.72
  -1  -5   0   37.24    9.05
   1   5   1   58.10    6.40
  -1  -5  -1   79.42   12.26
   1   5   2  360.41   19.03
  -1  -5  -2  350.23   17.91
  -1  -5  -2  331.19   23.44
  -1  -5  -3   72.93   13.02
  -1  -5  -3   69.84   11.94
   1   5   3   95.14    8.85
  -1  -5  -3   63.47    6.36
   1   5   4 3074.12  120.81
  -1  -5  -4 3394.22  125.96
  -1  -5  -4 3332.80  125.48
  -1  -5  -4 3377.79  125.89
   1   5   5  846.86   40.75
  -1  -5  -5  990.90   44.66
  -1  -5  -5 1002.13   44.83
  -1  -5  -5  960.42   44.75
  -1  -5  -6  797.50   43.74
   1   5   6  857.94   43.39
  -1  -5  -6 1085.60   46.89
  -1  -5  -6 1035.00   46.75
  -1  -5  -6 1038.06   47.13
   1   5   7   49.31    8.41
  -1  -5  -7   38.25    9.16
  -1  -5  -7   52.22    9.47
  -1  -5  -7   55.71    9.65
   1   5   8  223.17   17.20
  -1  -5  -8  205.34   16.55
  -1  -5  -8  231.62   17.44
  -1  -5  -8  221.20   17.25
  -1  -5  -9  605.64   33.55
  -1  -5  -9  615.14   33.37
   1   5  10  340.00   23.82
   1   5  11  971.36   36.73
   1   5  11  982.65   36.79
  -1  -5 -11  873.77   36.91
  -1  -5 -12   82.11    6.21
   1   5  12   96.39    6.60
   1   5  12  110.13    6.77
  -1  -5 -12   96.94    7.14
   1   5  13    5.07    2.65
  -1  -5 -13    5.19    3.47
   1   5  13    3.27    2.57
   1   5  14  158.86    9.09
  -1  -5 -14  156.87    9.69
   1   5  14  161.15    9.00
   1   5  15  164.09    8.80
  -1  -5 -15  147.81    9.11
   1   5  15  143.13    7.68
   1   5  15  153.53    8.52
   1   5  16  119.56    7.34
   1   5  16  146.66    7.98
  -1  -5 -16  142.39    8.26
   1   5  16  122.24    6.72
   1   5  16  134.13    7.53
   1   5  17   20.61    3.06
   1   5  17   31.16    3.30
  -1  -5 -17   27.10    3.65
   1   5  17   23.85    2.69
   1   5  17   25.22    2.92
   1   5  18    1.18    1.46
   1   5  18    2.02    1.60
  -1  -5 -18    3.46    2.26
  -1  -5 -18    1.54    1.71
   1   5  18    2.44    1.92
  -1  -5 -18    2.25    1.66
  -1  -5 -19   22.76    2.24
  -1  -5 -19   21.97    1.75
   1   5  19   21.33    2.03
  -1  -6  13    3.22    2.75
  -1  -6  12  106.36    5.37
  -1  -6  12  106.17    6.05
  -1  -6  11   12.39    2.88
   1   6 -11   11.81    2.91
  -1  -6  11   12.92    4.31
  -1  -6  10    3.06    2.96
  -1  -6  10    3.04    4.03
  -1  -6   9    0.36    3.00
  -1  -6   9   -0.38    3.84
  -1  -6   9    1.40    2.86
  -1  -6   9    1.96    2.94
  -1  -6   8   18.91    3.92
  -1  -6   8   14.87    3.78
  -1  -6   8   19.09    4.41
  -1  -6   8   25.26    4.12
  -1  -6   8   23.50    4.36
  -1  -6   7  120.48    8.00
  -1  -6   7  120.14    7.66
  -1  -6   7  122.83    8.03
  -1  -6   7  115.78    7.58
  -1  -6   6   56.89    5.38
  -1  -6   6   59.99    4.81
  -1  -6   6   50.37    5.37
  -1  -6   6   53.63    5.68
  -1  -6   6   60.08    5.55
  -1  -6   5  137.83    7.97
  -1  -6   5  127.09    7.01
  -1  -6   5  135.76    7.96
  -1  -6   5  113.99    7.33
  -1  -6   5  130.56    8.25
  -1  -6   4   10.14    5.20
  -1  -6   4    3.99    2.55
  -1  -6   4    4.99    2.65
  -1  -6   3   38.28    7.79
  -1  -6   3   40.58    3.08
  -1  -6   3   39.99    7.61
  -1  -6   3   42.17    8.15
  -1  -6   3   46.51    3.30
  -1  -6   2  271.60   19.21
  -1  -6   2  269.35   19.15
  -1  -6   2  253.91   10.93
  -1  -6   2  235.02   17.92
  -1  -6   2  231.84   11.27
  -1  -6   2  257.67   10.97
  -1  -6   1   98.18    5.16
  -1  -6   1   87.41   12.00
  -1  -6   1   89.88   11.71
  -1  -6   1   96.98   11.96
  -1  -6   1   84.25    5.32
  -1  -6   1   94.34    5.28
  -1  -6   0  567.84   31.08
  -1  -6   0  528.94   20.80
  -1  -6   0  571.86   31.24
  -1  -6   0  542.56   30.48
  -1  -6   0  457.36   20.74
  -1  -6   0  537.61   20.92
  -1  -6  -1   83.13   12.13
  -1  -6  -1   61.81    4.09
  -1  -6  -1   56.14   10.90
  -1  -6  -1   68.55   10.86
  -1  -6  -1   69.65    4.31
  -1  -6  -1   54.94    3.99
  -1  -6  -2   66.69   12.47
  -1  -6  -3  991.18   37.33
   1   6   3  816.00   41.68
  -1  -6  -3  881.85   41.11
  -1  -6  -3  943.01   37.13
  -1  -6  -3 1041.66   49.39
  -1  -6  -4   51.80    4.19
   1   6   4   47.54    8.06
  -1  -6  -4   37.27    5.44
  -1  -6  -4   54.92    4.05
  -1  -6  -4   60.91   12.47
  -1  -6  -4   61.14   11.59
  -1  -6  -5  243.17   10.61
   1   6   5  210.79   16.32
  -1  -6  -5  173.67   13.74
  -1  -6  -5  224.56   10.32
  -1  -6  -5  271.35   21.29
  -1  -6  -5  254.39   20.81
  -1  -6  -5  227.11   19.70
  -1  -6  -6  119.64    6.67
   1   6   6  147.01   13.40
  -1  -6  -6  102.30   10.56
  -1  -6  -6  132.94   16.07
  -1  -6  -6  123.94    6.57
  -1  -6  -6  135.72   15.44
  -1  -6  -6  147.65   16.00
  -1  -6  -7   14.95    2.78
  -1  -6  -7   14.33    4.93
   1   6   7   21.69    7.10
  -1  -6  -7   21.62    8.29
  -1  -6  -7   17.39    2.53
  -1  -6  -7   11.42    7.58
  -1  -6  -7   13.72    8.37
  -1  -6  -8   36.12    3.23
  -1  -6  -8   30.05    2.99
  -1  -6  -8   30.55    8.65
  -1  -6  -8   27.13    8.85
  -1  -6  -8   27.71    8.02
   1   6   8   26.42    7.41
  -1  -6  -9  780.55   41.42
  -1  -6  -9  692.86   40.21
  -1  -6  -9  697.29   40.30
   1   6  10    6.12    7.76
  -1  -6 -11  484.68   23.86
   1   6  11  562.62   23.82
  -1  -6 -11  557.86   23.45
   1   6  11  555.89   23.75
  -1  -6 -12  208.66   11.70
   1   6  12  196.14   11.05
   1   6  12  232.91   20.64
   1   6  12  224.30   11.30
   1   6  12  191.35   10.42
  -1  -6 -12  244.37   11.09
   1   6  13  211.26   11.49
  -1  -6 -13  249.74   12.92
   1   6  13  254.94   12.29
   1   6  13  250.53   12.31
   1   6  14  832.80   31.77
   1   6  14  789.90   31.54
  -1  -6 -14  748.68   32.03
   1   6  15    5.65    2.61
   1   6  15    5.55    2.51
  -1  -6 -15    3.33    2.71
  -1  -6 -15    5.30    3.30
   1   6  15    4.34    2.54
   1   6  16  417.22   19.18
   1   6  16  471.12   19.63
  -1  -6 -16  443.18   20.10
  -1  -6 -16  456.37   19.55
   1   6  17   25.70    2.79
  -1  -6 -17   22.16    2.55
   1   6  17   29.16    3.21
   1   6  17   20.50    2.69
  -1  -6 -17   24.18    2.86
  -1  -6 -17   22.76    3.25
  -1  -6 -17   24.26    2.77
   1   6  18    5.38    1.72
  -1  -6 -18    4.92    1.34
   1   6  18    7.31    1.67
   1   6  18    7.70    1.60
  -1  -6 -18    5.81    1.53
  -1  -6 -18    5.43    2.05
  -1  -6 -18    5.08    1.70
   1   6  19   60.49    2.99
  -1  -7  12   64.95    4.15
  -1  -7  11   71.01    4.93
  -1  -7  11   76.54    4.29
  -1  -7  10   38.38    3.77
   1   7 -10   23.26    3.24
  -1  -7   9  105.80    7.26
  -1  -7   9  119.93    6.94
  -1  -7   8   30.65    4.80
  -1  -7   8   29.79    4.30
  -1  -7   8   31.44    4.00
  -1  -7   7  109.94    7.16
  -1  -7   7  109.06    6.35
  -1  -7   7  116.13    7.43
  -1  -7   7   97.17    6.98
  -1  -7   6   64.38    5.17
  -1  -7   6   60.99    5.56
  -1  -7   6   69.61    6.64
  -1  -7   6   67.31    5.63
  -1  -7   6   72.90    5.83
  -1  -7   5   11.90    3.39
  -1  -7   5   18.38    4.41
  -1  -7   5   14.48    3.82
  -1  -7   5   13.84    3.69
  -1  -7   5   18.51    3.94
  -1  -7   4    2.76    2.92
  -1  -7   4    5.51    3.52
  -1  -7   4    3.75    3.42
  -1  -7   3   36.04    3.08
  -1  -7   3   37.01    4.01
  -1  -7   3   24.86    7.23
  -1  -7   3   28.90    7.99
  -1  -7   3   34.56    3.23
  -1  -7   3   34.85    4.34
  -1  -7   3   35.27    4.30
  -1  -7   2   69.18    4.62
  -1  -7   2   70.87    5.18
  -1  -7   2   66.79   10.84
  -1  -7   2   58.08   10.03
  -1  -7   2   70.95    4.53
  -1  -7   2   71.16   10.93
  -1  -7   2   73.14    5.44
  -1  -7   2   90.25    6.28
  -1  -7   2   85.41    5.74
  -1  -7   2   76.35    5.37
  -1  -7   1  272.86   12.51
  -1  -7   1  248.89   20.56
  -1  -7   1  267.46   11.97
  -1  -7   1  245.71   20.65
  -1  -7   1  281.86   12.13
  -1  -7   1  244.18   20.24
  -1  -7   0  232.47   10.84
  -1  -7   0  204.64   19.26
  -1  -7   0  227.91   10.54
  -1  -7   0  225.84   19.53
  -1  -7   0  236.73   10.67
  -1  -7   0  193.85   18.46
  -1  -7  -1  163.89    8.51
  -1  -7  -1  141.73   16.85
  -1  -7  -1  179.14    8.53
  -1  -7  -1  173.94   17.32
  -1  -7  -1  177.63    8.66
  -1  -7  -1  154.77   17.11
  -1  -7  -2  467.06   30.78
  -1  -7  -2  459.39   19.28
  -1  -7  -3  290.15   23.94
  -1  -7  -4  419.58   29.89
  -1  -7  -4  428.78   30.42
  -1  -7  -4  431.43   18.29
  -1  -7  -4  428.73   18.42
  -1  -7  -5  252.33   22.23
  -1  -7  -5  254.59   22.72
  -1  -7  -5  267.45   22.39
  -1  -7  -5  264.34   11.92
  -1  -7  -5  267.72   11.99
   1   7   6  118.50   13.03
  -1  -7  -6  124.23   16.15
  -1  -7  -6  135.16    7.29
  -1  -7  -6  124.72   16.46
  -1  -7  -6  125.48   16.22
  -1  -7  -6  130.10    7.30
   1   7   7  282.17   21.94
  -1  -7  -7  340.13   26.38
  -1  -7  -7  353.40   26.82
  -1  -7  -7  356.18   15.22
  -1  -7  -7  359.68   27.22
  -1  -7  -7  346.34   15.31
   1   7   8  159.55   15.65
  -1  -7  -8  180.17    8.83
  -1  -7  -8  171.43   17.85
  -1  -7  -8  165.35   18.22
  -1  -7  -8  165.34    8.55
  -1  -7  -8  189.58   18.59
  -1  -7  -9    9.66    7.96
  -1  -7  -9    8.60    2.53
  -1  -7  -9    7.56    2.77
  -1  -7  -9   16.70    3.22
  -1  -7  -9   20.79    4.40
  -1  -7  -9   16.29    3.45
   1   7   9   -4.09    9.58
  -1  -7  -9   12.76    2.87
  -1  -7  -9   11.30    3.23
  -1  -7  -9   -2.44    8.90
  -1  -7  -9    8.96    9.39
   1   7  10   28.86    8.58
  -1  -7 -10   36.43    4.56
  -1  -7 -10   32.07    4.02
  -1  -7 -10   44.59    5.01
  -1  -7 -10   38.00    4.12
  -1  -7 -10   25.53    4.27
   1   7  11   36.27   10.17
  -1  -7 -11   51.49    4.80
  -1  -7 -11   46.40    4.66
  -1  -7 -11   36.44    4.99
  -1  -7 -12  104.59    6.94
  -1  -7 -12  102.31    7.49
  -1  -7 -12  114.52    7.07
   1   7  12   94.66   13.88
   1   7  12   93.50    6.76
   1   7  12   92.03    6.70
  -1  -7 -13    6.26    3.53
  -1  -7 -13    5.67    2.74
  -1  -7 -13    8.91    2.61
   1   7  13    3.97    2.75
   1   7  13    7.80    2.91
  -1  -7 -14    9.89    3.05
  -1  -7 -14   10.64    3.67
  -1  -7 -14   10.87    2.84
   1   7  14   12.99    2.91
   1   7  14   13.13    2.96
   1   7  15    2.25    2.27
   1   7  15    0.71    2.29
   1   7  15    2.08    2.15
  -1  -7 -15    2.17    2.45
  -1  -7 -15    2.59    3.10
  -1  -7 -15    1.25    2.24
  -1  -7 -15    1.66    2.82
   1   7  16   61.37    4.39
   1   7  16   67.51    4.64
   1   7  16   52.66    3.93
  -1  -7 -16   62.59    4.30
  -1  -7 -16   58.56    4.90
  -1  -7 -16   64.80    4.38
  -1  -7 -16   67.83    4.58
  -1  -7 -17    7.65    1.73
  -1  -7 -17    4.87    1.61
  -1  -7 -17    4.02    2.30
   1   7  17    6.31    1.73
   1   7  17    5.98    1.70
  -1  -7 -17    7.11    2.12
   1   7  17    8.37    2.08
  -1  -7 -18    1.15    1.44
  -1  -7 -19   30.05    2.14
  -1  -8  11    1.95    1.54
  -1  -8   9   59.40    4.53
  -1  -8   8    4.01    3.30
  -1  -8   8    2.39    3.99
  -1  -8   7  148.72    7.96
  -1  -8   7  175.59    9.11
  -1  -8   6    5.81    3.77
  -1  -8   6    9.14    3.48
  -1  -8   5   50.72    5.10
  -1  -8   5   48.54    4.91
  -1  -8   5   38.47    5.81
  -1  -8   4   52.35    5.23
  -1  -8   4   45.61    5.89
  -1  -8   4   45.74    5.04
  -1  -8   4   53.88    4.99
  -1  -8   3   63.03    5.56
  -1  -8   3   56.88    4.38
  -1  -8   3   83.43    6.33
  -1  -8   3   70.28    5.55
  -1  -8   3   76.51    5.94
  -1  -8   3   86.39    6.89
  -1  -8   3   60.56    4.37
  -1  -8   2   52.84    4.23
  -1  -8   2   51.85    5.29
  -1  -8   2   62.38    5.13
  -1  -8   2   47.56    4.38
  -1  -8   2   55.04    4.47
  -1  -8   2   46.03    5.23
  -1  -8   2   46.76   10.24
  -1  -8   2   47.01    9.73
  -1  -8   2   50.30    4.09
  -1  -8   2   34.26    9.11
  -1  -8   1  113.39    7.11
  -1  -8   1  113.66    6.74
  -1  -8   1  115.50    6.92
  -1  -8   1  106.44    6.37
  -1  -8   1   89.33   13.33
  -1  -8   1   91.73   13.49
  -1  -8   1   98.30    6.17
  -1  -8   1  111.69    6.93
  -1  -8   1  105.75    7.29
  -1  -8   1  132.35    8.27
  -1  -8   1  120.52    7.42
  -1  -8   1   87.77   12.68
  -1  -8   0    4.10    3.23
  -1  -8   0    7.73    3.03
  -1  -8   0    3.97    2.40
  -1  -8   0    8.43    7.37
  -1  -8   0   10.18    7.70
  -1  -8   0    5.83    3.64
  -1  -8   0    6.52    2.83
  -1  -8   0    8.35    3.15
  -1  -8   0    7.63    2.81
  -1  -8   0   10.47    8.13
  -1  -8   0    6.69    2.72
  -1  -8   0    7.35    2.79
  -1  -8   0    5.16    2.84
  -1  -8  -1    0.47    2.88
  -1  -8  -1    0.24    3.97
  -1  -8  -1    2.13    2.65
  -1  -8  -1    1.17    3.26
  -1  -8  -1    5.88    8.01
  -1  -8  -1   -0.67    6.98
  -1  -8  -1    1.47    2.50
  -1  -8  -1    1.18    2.69
  -1  -8  -1    2.65    2.59
  -1  -8  -1    0.35    2.71
  -1  -8  -1    0.98    2.79
  -1  -8  -1    2.50    3.85
  -1  -8  -1    1.54    2.59
  -1  -8  -1    0.67    7.29
  -1  -8  -2  128.62    7.51
  -1  -8  -2  121.64    7.57
  -1  -8  -2  108.71   15.57
  -1  -8  -2  126.56    7.18
  -1  -8  -2  113.56    7.08
  -1  -8  -2  115.57    7.56
  -1  -8  -2  148.48    8.76
  -1  -8  -2  134.33    8.20
  -1  -8  -2   94.16   15.32
  -1  -8  -2  107.11   15.45
  -1  -8  -2  114.48    7.20
  -1  -8  -2  139.96    7.95
  -1  -8  -3  266.54   14.49
  -1  -8  -3  264.76   14.64
  -1  -8  -3  264.17   24.65
  -1  -8  -3  343.74   15.57
  -1  -8  -3  278.67   14.76
  -1  -8  -3  309.10   14.53
  -1  -8  -3  450.39   16.01
  -1  -8  -3  292.76   14.46
  -1  -8  -3  367.44   15.44
  -1  -8  -3  337.66   15.61
  -1  -8  -3  395.33   16.01
  -1  -8  -4   -1.13    3.08
  -1  -8  -4   -3.58    3.34
  -1  -8  -4    1.54    2.46
  -1  -8  -4   -1.48    8.76
  -1  -8  -4   -2.17   11.05
  -1  -8  -4   -5.62    4.20
  -1  -8  -4    2.65    3.25
  -1  -8  -4   -3.63    3.75
  -1  -8  -4   -0.23    2.97
  -1  -8  -5  138.37    8.34
  -1  -8  -5  122.78    8.24
  -1  -8  -5  134.63   18.23
  -1  -8  -5  151.65    8.21
  -1  -8  -5  151.60    8.30
  -1  -8  -5  131.93    8.27
  -1  -8  -5  144.22   18.18
  -1  -8  -5  124.72    7.72
  -1  -8  -5  121.89    7.98
  -1  -8  -5  181.21    8.92
  -1  -8  -5  151.96    9.16
  -1  -8  -5  144.52    8.83
  -1  -8  -5  166.32    8.81
  -1  -8  -6   30.82   11.00
  -1  -8  -6   26.79    3.83
  -1  -8  -6   25.46    3.86
  -1  -8  -6   34.30    4.74
  -1  -8  -6   25.24    3.83
  -1  -8  -6   37.63    4.26
  -1  -8  -6   35.42    5.39
  -1  -8  -6   36.04   11.38
  -1  -8  -6   20.28    9.33
  -1  -8  -6   31.40    4.10
  -1  -8  -6   28.34    4.21
  -1  -8  -7    3.40    3.11
  -1  -8  -7    2.99    2.93
  -1  -8  -7    4.54    3.09
  -1  -8  -7    5.58    3.06
  -1  -8  -7    3.94    3.22
  -1  -8  -7    3.96    3.79
  -1  -8  -7    4.49    4.33
  -1  -8  -7   -0.75    7.81
  -1  -8  -7    5.89    9.42
  -1  -8  -7    6.74    8.38
  -1  -8  -7    1.51    2.86
  -1  -8  -8  534.23   23.72
  -1  -8  -8  524.63   23.84
  -1  -8  -8  495.68   35.81
  -1  -8  -8  468.29   35.42
  -1  -8  -8  535.71   23.23
  -1  -8  -8  552.08   23.42
  -1  -8  -8  530.83   23.82
  -1  -8  -8  540.33   24.19
  -1  -8  -8  644.96   24.64
  -1  -8  -8  446.26   34.65
   1   8   8  413.29   30.40
  -1  -8  -9    1.97    2.95
  -1  -8  -9    5.50    3.17
  -1  -8  -9    3.09    2.86
  -1  -8  -9    2.02    2.69
  -1  -8  -9    4.89    7.51
  -1  -8  -9    2.14    6.88
  -1  -8  -9    2.91    2.49
  -1  -8  -9   -2.11    7.38
   1   8   9   -3.74    7.00
  -1  -8  -9    4.37    4.30
  -1  -8  -9    4.50    3.15
  -1  -8 -10  651.62   27.82
  -1  -8 -10  678.24   27.68
  -1  -8 -10  624.28   27.01
  -1  -8 -10  666.62   28.49
   1   8  10  584.49   37.23
  -1  -8 -10  656.04   27.79
  -1  -8 -10  652.04   27.21
  -1  -8 -11  243.21   11.79
   1   8  11  167.35   17.28
  -1  -8 -11  203.28   11.27
  -1  -8 -11  244.87   11.84
  -1  -8 -11  203.43   10.82
  -1  -8 -12   24.71    3.54
  -1  -8 -12   25.53    3.95
  -1  -8 -12   34.00    4.17
   1   8  12   23.30    3.71
   1   8  12   28.84    3.95
  -1  -8 -12   27.51    4.29
   1   8  13  210.06   10.75
  -1  -8 -13  195.14   10.20
  -1  -8 -13  210.60   10.88
  -1  -8 -13  221.76   10.83
  -1  -8 -13  244.11   11.07
   1   8  13  216.01   10.76
   1   8  14   47.47    4.32
   1   8  14   49.64    4.38
  -1  -8 -14   42.59    3.97
  -1  -8 -14   57.58    4.58
  -1  -8 -14   59.18    4.94
   1   8  15  174.20    8.68
   1   8  15  175.11    8.78
  -1  -8 -15  189.56    8.96
  -1  -8 -15  187.46    8.69
  -1  -8 -16    6.43    2.39
  -1  -8 -16    3.77    1.80
   1   8  16    4.02    1.79
   1   8  16    5.82    1.79
  -1  -8 -17    1.02    1.71
  -1  -8 -18   33.48    2.09
  -1  -9   7   36.34    3.47
  -1  -9   7   30.47    4.25
  -1  -9   7   37.37    4.24
  -1  -9   6   97.32    5.75
  -1  -9   6   79.21    6.04
  -1  -9   5   19.34    4.85
  -1  -9   5   20.65    4.39
  -1  -9   5   25.37    4.14
  -1  -9   4  101.57    7.98
  -1  -9   4   98.79    7.14
  -1  -9   4   88.60    6.62
  -1  -9   4  102.88    6.75
  -1  -9   3   48.72    5.87
  -1  -9   3   40.61    4.97
  -1  -9   3   43.64    5.17
  -1  -9   3   40.01    5.21
  -1  -9   2  362.64   15.87
  -1  -9   2  368.46   15.66
  -1  -9   2  332.06   15.02
  -1  -9   2  331.67   15.70
  -1  -9   2  319.66   15.02
  -1  -9   2  342.42   15.65
  -1  -9   2  311.00   14.57
  -1  -9   2  395.13   16.16
  -1  -9   2  420.81   16.83
  -1  -9   1  208.40   10.01
  -1  -9   1  201.90   10.15
  -1  -9   1  184.56    9.78
  -1  -9   1  177.80    9.28
  -1  -9   1  197.54   10.39
  -1  -9   1  170.09    9.33
  -1  -9   1  253.62   12.04
  -1  -9   1  228.84   10.82
  -1  -9   1  196.46   10.00
  -1  -9   1  158.11    8.65
  -1  -9   0  138.39    8.08
  -1  -9   0  134.03    7.84
  -1  -9   0  153.56    9.31
  -1  -9   0  120.46    7.33
  -1  -9   0   93.77   14.56
  -1  -9   0  125.46    7.24
  -1  -9   0  108.42   15.22
  -1  -9   0   93.24   14.35
  -1  -9   0  142.33    8.25
  -1  -9  -1  844.97   35.15
  -1  -9  -1  883.74   35.09
  -1  -9  -1  770.56   34.35
  -1  -9  -1  987.83   36.51
  -1  -9  -1  817.62   34.40
  -1  -9  -1  622.30   45.54
  -1  -9  -1  647.30   46.09
  -1  -9  -1  574.20   44.75
  -1  -9  -1 1045.32   36.24
  -1  -9  -1  911.80   35.33
  -1  -9  -2  392.61   17.54
  -1  -9  -2  387.54   17.72
  -1  -9  -2  393.44   17.36
  -1  -9  -2  349.85   16.91
  -1  -9  -2  292.07   27.28
  -1  -9  -2  369.68   16.96
  -1  -9  -2  257.62   26.42
  -1  -9  -2  448.48   18.84
  -1  -9  -2  467.95   18.45
  -1  -9  -2  386.58   17.44
  -1  -9  -2  236.52   25.51
  -1  -9  -3  393.71   19.58
  -1  -9  -3  392.00   19.74
  -1  -9  -3  444.96   19.42
  -1  -9  -3  304.50   29.65
  -1  -9  -3  558.25   21.12
  -1  -9  -3  472.87   20.76
  -1  -9  -3  410.82   19.42
  -1  -9  -3  521.32   20.51
  -1  -9  -4   86.56    6.33
  -1  -9  -4   79.97    5.90
  -1  -9  -4   65.75    6.11
  -1  -9  -4   84.18    6.94
  -1  -9  -4   67.31    5.30
  -1  -9  -4   84.38    7.34
  -1  -9  -4   87.15    7.01
  -1  -9  -4   77.33    6.17
  -1  -9  -4   68.32    6.09
  -1  -9  -4   56.10    5.94
  -1  -9  -5   30.42   11.57
  -1  -9  -5   38.05   12.45
  -1  -9  -5   55.75    5.35
  -1  -9  -5   55.82    5.26
  -1  -9  -5   55.27    5.48
  -1  -9  -5   53.10    6.43
  -1  -9  -5   65.35    6.34
  -1  -9  -5   60.55    6.08
  -1  -9  -5   59.40    5.05
  -1  -9  -5   69.10    5.77
  -1  -9  -5   54.12    5.30
  -1  -9  -6   93.43    6.66
  -1  -9  -6   56.75    5.74
  -1  -9  -6  101.42    6.52
  -1  -9  -6   76.71    6.44
  -1  -9  -6   71.84    5.96
  -1  -9  -6   77.27    5.98
  -1  -9  -6   54.88   13.06
  -1  -9  -6   90.25    7.35
  -1  -9  -6   99.95    7.40
  -1  -9  -6   79.29    6.84
  -1  -9  -6   76.21    6.31
  -1  -9  -6   72.50    6.43
  -1  -9  -6   47.19   13.37
  -1  -9  -6   52.42   12.48
  -1  -9  -7    4.19    3.71
  -1  -9  -7    8.14    3.33
  -1  -9  -7    5.28    3.49
  -1  -9  -7    4.19    9.24
  -1  -9  -7    6.17    3.28
  -1  -9  -7    7.69    4.05
  -1  -9  -7   12.77    3.76
  -1  -9  -7    8.29    3.66
  -1  -9  -7   11.19    4.39
  -1  -9  -7    9.63    4.49
  -1  -9  -7    1.65   10.10
  -1  -9  -7    6.73    8.59
  -1  -9  -8   26.62    4.45
  -1  -9  -8   44.76    4.71
  -1  -9  -8   26.32    4.13
  -1  -9  -8   15.61    9.54
  -1  -9  -8   13.65   10.69
  -1  -9  -8   37.15    5.68
  -1  -9  -8   33.98    4.60
  -1  -9  -8   19.50   10.40
  -1  -9  -8   25.84    4.03
  -1  -9  -8   25.67    4.64
  -1  -9  -9   49.52    4.80
  -1  -9  -9   53.74    6.51
  -1  -9  -9   54.88    5.30
  -1  -9  -9   37.95    5.01
  -1  -9  -9   44.00    4.44
  -1  -9  -9   49.29    5.25
  -1  -9  -9   47.40    5.03
  -1  -9 -10    0.53    2.87
  -1  -9 -10   -0.36    2.92
  -1  -9 -10    4.14    3.17
  -1  -9 -10    7.41    4.72
  -1  -9 -10    0.35    3.48
  -1  -9 -10    4.59    2.98
  -1  -9 -10    0.86    2.54
  -1  -9 -11   -0.95    4.56
  -1  -9 -11    1.17    2.93
  -1  -9 -11    1.49    2.94
  -1  -9 -12  103.82    6.82
  -1  -9 -12  104.24    6.59
   1   9  12   84.15    6.20
  -1  -9 -12  106.76    6.93
   1   9  12   82.47    6.18
  -1  -9 -13   38.02    4.31
  -1  -9 -13   34.52    3.75
   1   9  13   24.95    3.32
  -1  -9 -13   33.51    3.86
   1   9  13   26.82    3.46
  -1  -9 -14  133.58    6.99
  -1  -9 -14  132.95    6.55
   1   9  14   96.25    6.14
   1   9  14   97.23    6.21
  -1  -9 -15   35.56    3.45
   1   9  15   30.04    2.85
   1   9  15   29.15    2.90
  -1  -9 -15   34.26    2.87
  -1  -9 -16   12.81    2.23
  -1  -9 -16    9.84    2.94
  -1  -9 -16   10.36    1.48
  -1 -10   8    7.13    1.21
  -1 -10   6    0.93    2.71
  -1 -10   5    0.43    3.18
  -1 -10   5    2.86    3.45
  -1 -10   4    4.41    3.78
  -1 -10   4    4.93    3.70
  -1 -10   4    3.19    3.86
  -1 -10   3   -2.15    4.12
  -1 -10   3    2.85    3.59
  -1 -10   3    0.13    3.94
  -1 -10   2   20.56    4.87
  -1 -10   2   19.72    4.80
  -1 -10   2   15.30    3.08
  -1 -10   2   17.80    4.02
  -1 -10   2   18.14    2.97
  -1 -10   1    0.86    2.70
  -1 -10   1    1.26    2.41
  -1 -10   1    1.56    2.88
  -1 -10   1    3.28    4.69
  -1 -10   1    3.70    3.48
  -1 -10   1    1.40    2.27
  -1 -10   0   14.82    3.12
  -1 -10   0   16.51    3.22
  -1 -10   0   21.64    3.93
  -1 -10   0   20.89    3.65
  -1 -10  -1    1.57    3.31
  -1 -10  -1    2.32    2.70
  -1 -10  -1    2.34    4.24
  -1 -10  -1    0.19    2.90
  -1 -10  -1    2.01    2.91
  -1 -10  -1    0.85    3.30
  -1 -10  -1   -0.10    4.73
  -1 -10  -2   55.27    6.23
  -1 -10  -2   39.95    4.55
  -1 -10  -2   43.33    4.57
  -1 -10  -2   47.82    5.96
  -1 -10  -2   47.38    5.19
  -1 -10  -2   48.59    5.29
  -1 -10  -2   33.57    4.44
  -1 -10  -2   51.17    5.52
  -1 -10  -2   51.41    4.84
  -1 -10  -3   24.58    3.78
  -1 -10  -3   24.91    4.43
  -1 -10  -3   20.26    3.54
  -1 -10  -3   30.73    5.26
  -1 -10  -3   19.85    3.91
  -1 -10  -3   22.24    5.15
  -1 -10  -3   25.88    4.52
  -1 -10  -3   27.26    4.52
  -1 -10  -4    3.42    3.30
  -1 -10  -4    0.38    3.51
  -1 -10  -4   -0.09    4.36
  -1 -10  -4    1.49    4.20
  -1 -10  -4    0.12    2.71
  -1 -10  -4    0.83    3.65
  -1 -10  -5    1.95    3.24
  -1 -10  -5   -0.24    4.20
  -1 -10  -5    0.60    3.87
  -1 -10  -5    0.22    3.34
  -1 -10  -5   -1.05    4.43
  -1 -10  -5    1.79    3.36
  -1 -10  -5   -1.30    4.19
  -1 -10  -5   -0.69    2.77
  -1 -10  -6   -0.56    3.89
  -1 -10  -6    1.49    2.78
  -1 -10  -6    4.21    3.26
  -1 -10  -6   -0.39    3.74
  -1 -10  -6    1.16    4.14
  -1 -10  -6    2.25    4.27
  -1 -10  -6    2.01    3.36
  -1 -10  -6    2.16    3.23
  -1 -10  -6    0.60    3.86
  -1 -10  -6    1.55    3.79
  -1 -10  -7   47.12    5.41
  -1 -10  -7   46.71    5.47
  -1 -10  -7   43.87    4.73
  -1 -10  -7   40.45    4.76
  -1 -10  -7   47.33    5.85
  -1 -10  -7   37.07    5.22
  -1 -10  -7   51.35    5.92
  -1 -10  -7   41.92    4.43
  -1 -10  -7   53.55    5.22
  -1 -10  -8   -0.73    3.53
  -1 -10  -8   -0.30    2.98
  -1 -10  -8    1.35    4.25
  -1 -10  -8   -0.10    3.18
  -1 -10  -8   -0.61    3.19
  -1 -10  -8    2.68    3.61
  -1 -10  -8    2.69    3.97
  -1 -10  -9   47.50    5.93
  -1 -10  -9   32.01    3.97
  -1 -10  -9   40.76    5.36
  -1 -10  -9   26.49    3.95
  -1 -10  -9   41.81    4.60
  -1 -10  -9   35.20    4.76
  -1 -10  -9   39.57    4.57
  -1 -10 -10    1.30    2.91
  -1 -10 -10   -2.64    3.03
  -1 -10 -10    0.77    2.61
  -1 -10 -10   -0.14    3.22
  -1 -10 -10    1.27    3.98
  -1 -10 -10    1.36    2.98
  -1 -10 -10   -2.43    4.39
  -1 -10 -10   -1.48    2.31
   1  10  11    4.97    2.43
  -1 -10 -11    5.42    3.27
  -1 -10 -11    5.46    3.78
   1  10  11    2.94    2.30
  -1 -10 -11    6.35    2.91
  -1 -10 -11    8.67    4.49
   1  10  12    2.18    2.01
  -1 -10 -12    0.45    2.87
  -1 -10 -12    2.45    2.36
   1  10  12    1.20    2.03
  -1 -10 -12    0.25    4.00
  -1 -10 -12    2.79    3.63
  -1 -10 -13   12.34    2.42
  -1 -10 -13   13.32    3.58
   1  10  13    9.96    2.18
  -1 -10 -13   13.82    3.92
  -1 -10 -13   13.27    3.19
   1  10  13    8.11    2.06
   1  10  14   18.47    2.22
  -1 -10 -14   20.83    3.31
  -1 -10 -14   19.66    2.23
  -1 -10 -14   21.97    3.73
   1  10  14   18.03    2.18
  -1 -10 -15    8.74    2.75
  -1 -10 -16    2.28    1.76
  -1 -11   5   42.77    3.00
  -1 -11   5   44.27    2.88
  -1 -11   4   28.90    3.05
  -1 -11   4   29.05    3.31
  -1 -11   3  134.56    7.44
  -1 -11   3  160.30    7.75
  -1 -11   2   55.98    4.69
  -1 -11   2   64.25    5.69
  -1 -11   2   70.45    5.47
  -1 -11   1   39.34    3.85
  -1 -11   1   51.46    3.96
  -1 -11   0   52.66    4.41
  -1 -11   0   48.51    4.55
  -1 -11  -1    0.39    3.09
  -1 -11  -1   -2.71    2.64
  -1 -11  -1    0.42    3.23
  -1 -11  -1   -0.71    2.45
  -1 -11  -1   -3.17    4.91
  -1 -11  -2   20.34    3.94
  -1 -11  -2   17.47    4.61
  -1 -11  -2   14.23    3.25
  -1 -11  -2   13.95    3.96
  -1 -11  -2   16.25    4.96
  -1 -11  -2   19.24    3.19
  -1 -11  -3    0.37    2.84
  -1 -11  -3    1.01    3.56
  -1 -11  -3   -0.39    4.06
  -1 -11  -3    0.61    3.70
  -1 -11  -3    0.31    2.65
  -1 -11  -3    0.19    2.97
  -1 -11  -4   -6.15    4.77
  -1 -11  -4   -1.45    4.24
  -1 -11  -4   -0.10    2.65
  -1 -11  -4    1.40    3.78
  -1 -11  -4   -4.35    4.28
  -1 -11  -4    0.82    3.27
  -1 -11  -5    2.06    3.02
  -1 -11  -5    1.81    2.61
  -1 -11  -5    3.16    4.20
  -1 -11  -5    9.52    3.50
  -1 -11  -5    1.84    4.15
  -1 -11  -6   80.49    6.76
  -1 -11  -6   83.03    6.67
  -1 -11  -6   62.15    5.56
  -1 -11  -6   72.62    5.35
  -1 -11  -6   83.67    6.04
  -1 -11  -6   68.13    5.47
  -1 -11  -7    0.64    2.99
  -1 -11  -7   -1.51    2.95
  -1 -11  -7    0.35    3.62
  -1 -11  -7   -1.52    2.67
  -1 -11  -7   -1.40    3.95
  -1 -11  -7   -1.70    3.86
  -1 -11  -7   -1.36    3.13
  -1 -11  -7   -0.52    4.13
  -1 -11  -8  183.83   10.00
  -1 -11  -8  204.72   11.09
  -1 -11  -8  200.82   10.80
  -1 -11  -8  224.49   11.43
  -1 -11  -8  181.97   10.20
  -1 -11  -8  227.69   11.51
  -1 -11  -8  238.10   10.79
  -1 -11  -9  111.62    7.15
  -1 -11  -9  136.94    8.24
  -1 -11  -9  138.84    7.95
  -1 -11  -9  161.67    8.86
  -1 -11  -9  175.21    9.16
  -1 -11  -9  157.34    7.89
  -1 -11  -9  113.22    7.32
  -1 -11 -10   75.64    5.61
  -1 -11 -10  118.09    7.14
  -1 -11 -10   78.20    5.31
  -1 -11 -10  125.39    7.38
  -1 -11 -10  118.85    6.23
   1  11  11  128.12    7.80
   1  11  11  122.35    7.74
  -1 -11 -11  193.64    8.27
  -1 -11 -11  229.83    9.81
  -1 -11 -11  208.48    9.38
  -1 -11 -12   41.85    4.04
   1  11  12   23.46    2.53
  -1 -11 -12   35.60    2.91
   1  11  12   22.44    2.48
  -1 -11 -12   38.53    4.14
  -1 -11 -13  174.51    8.44
  -1 -11 -13  165.14    7.53
  -1 -11 -13  184.59    8.76
  -1 -11 -14   43.75    3.46
  -1 -11 -15   44.65    2.77
  -1 -12   2   -1.04    2.32
  -1 -12   0   -1.46    1.68
  -1 -12   0    1.17    1.71
  -1 -12  -1   11.37    2.73
  -1 -12  -1   18.19    3.89
  -1 -12  -1   17.85    2.71
  -1 -12  -2   20.35    4.09
  -1 -12  -2   20.34    3.39
  -1 -12  -2   27.19    3.35
  -1 -12  -2   17.64    2.52
  -1 -12  -3    8.75    2.34
  -1 -12  -3    8.09    2.52
  -1 -12  -3   10.32    3.82
  -1 -12  -3    8.31    3.31
  -1 -12  -3   10.58    3.13
  -1 -12  -4    8.99    3.45
  -1 -12  -4    6.55    3.15
  -1 -12  -4    5.79    2.50
  -1 -12  -5    0.21    3.24
  -1 -12  -5    1.58    3.17
  -1 -12  -5    0.67    3.31
  -1 -12  -6   -1.00    2.46
  -1 -12  -6   -0.23    2.19
  -1 -12  -6   -0.10    3.24
  -1 -12  -7    0.58    2.12
  -1 -12  -7   -1.11    3.10
  -1 -12  -7    2.29    2.27
  -1 -12  -7    0.79    3.14
  -1 -12  -7    3.82    3.08
  -1 -12  -7   -0.10    2.96
  -1 -12  -8    1.45    2.94
  -1 -12  -8    1.75    3.11
  -1 -12  -8    0.64    2.98
  -1 -12  -8    1.14    2.78
  -1 -12  -8    0.13    2.00
  -1 -12  -9    0.48    2.60
  -1 -12  -9    3.26    1.95
  -1 -12  -9    4.42    2.79
  -1 -12  -9    3.33    2.83
  -1 -12 -10    3.47    1.72
  -1 -12 -10    2.36    2.42
  -1 -12 -10    3.27    2.66
  -1 -12 -11   -1.23    2.16
  -1 -12 -11   -1.85    2.26
  -1 -12 -12    5.80    2.01
  -1 -12 -13    4.17    1.25
  -1 -13  -4    5.22    1.80
  -1 -13  -4    5.51    1.96
  -1 -13  -5   18.03    2.57
  -1 -13  -5   21.43    2.49
  -1 -13  -6    4.57    1.99
  -1 -13  -7   63.57    3.96
  -1 -13  -7   70.21    4.04
  -1 -13  -8   29.61    2.47
  -1 -13  -8   28.92    2.59
  -1 -13  -8   34.60    2.48
   2 -12 -10   41.19    2.44
   2 -12 -10   33.18    2.39
   2 -12  -9   60.95    3.50
   2 -12  -9   59.11    3.64
   2 -12  -8   45.04    3.19
   2 -12  -8   43.40    3.36
   2 -12  -7   52.24    3.86
   2 -12  -7   49.97    3.88
   2 -12  -7   54.93    3.68
   2 -12  -6   -1.05    2.24
   2 -12  -6   -0.07    2.26
   2 -12  -6   -0.46    2.16
   2 -12  -6    0.36    1.47
   2 -12  -6   -0.37    1.66
   2 -12  -5    0.67    2.17
   2 -12  -5    1.65    1.57
   2 -12  -5    1.07    1.77
   2 -12  -4    1.28    2.19
   2 -12  -4    2.84    2.55
   2 -12  -4    0.34    2.37
   2 -12  -3   -1.06    2.39
   2 -12  -3    0.50    2.38
   2 -12  -3    2.31    2.23
   2 -12  -3   -1.27    1.60
   2 -12  -3   -0.45    1.77
   2 -12  -2    1.93    2.10
   2 -12  -2    2.92    2.20
   2 -12  -2    6.50    2.40
   2 -12  -1    4.18    2.12
   2 -12  -1    8.11    2.11
   2 -12  -1   10.39    2.23
   2 -12   0    0.23    1.73
   2 -12   0    1.54    1.47
   2 -12   0    2.20    1.40
   2 -12   1   13.34    2.31
   2 -12   2   36.09    2.51
   2 -11 -13    1.72    1.11
  -2  11  13   -0.21    0.77
   2 -11 -12   10.19    1.98
   2 -11 -12    6.05    1.53
  -2  11  11    0.89    1.26
   2 -11 -11    0.13    2.14
   2 -11 -11    0.12    1.80
  -2  11  11    1.19    1.26
  -2  11  10    1.69    1.53
  -2  11  10    1.23    1.52
   2 -11 -10    4.07    2.16
   2 -11 -10    3.04    2.56
   2 -11 -10    2.90    2.46
   2 -11  -9   27.68    2.40
   2 -11  -9   25.00    2.60
   2 -11  -9   33.85    3.94
   2 -11  -9   32.97    3.51
   2 -11  -9   26.34    2.86
   2 -11  -9   27.66    3.64
   2 -11  -8    9.93    2.78
   2 -11  -8    7.50    2.60
   2 -11  -8    5.93    2.26
   2 -11  -8    7.73    3.22
   2 -11  -8    3.79    2.25
   2 -11  -8    7.80    1.98
   2 -11  -8    4.44    2.77
   2 -11  -7   34.04    3.47
   2 -11  -7   42.00    4.45
   2 -11  -7   36.22    3.88
   2 -11  -7   37.35    4.04
   2 -11  -7   31.57    3.39
   2 -11  -7   30.03    3.19
   2 -11  -7   40.11    4.21
   2 -11  -6   21.69    3.61
   2 -11  -6   26.60    3.36
   2 -11  -6   30.69    4.24
   2 -11  -6   27.73    3.24
   2 -11  -6   34.25    3.97
   2 -11  -6   22.71    3.96
   2 -11  -5    1.56    2.61
   2 -11  -5    8.30    3.53
   2 -11  -5    7.20    2.82
   2 -11  -4   58.13    4.81
   2 -11  -4   69.70    5.68
   2 -11  -4   64.94    5.67
   2 -11  -4   62.60    4.77
   2 -11  -3    4.50    3.18
   2 -11  -3    8.41    3.52
   2 -11  -3    4.80    3.58
   2 -11  -3    5.92    3.50
   2 -11  -2   76.12    6.13
   2 -11  -2   90.33    5.53
   2 -11  -2   76.07    6.06
   2 -11  -2   77.14    5.46
   2 -11  -2   86.08    6.17
   2 -11  -1   10.71    3.28
   2 -11  -1    8.55    3.13
   2 -11  -1    8.93    3.75
   2 -11  -1    9.37    2.53
   2 -11  -1   10.31    3.18
   2 -11  -1   10.03    2.73
   2 -11  -1    3.56    3.20
   2 -11   0   15.19    3.49
   2 -11   0   18.53    3.18
   2 -11   0   20.23    3.32
   2 -11   0   15.84    2.63
   2 -11   0   15.80    2.76
   2 -11   0   17.99    4.03
   2 -11   1   97.55    6.74
   2 -11   1  120.51    6.32
   2 -11   1  115.55    6.36
   2 -11   1  118.80    6.81
   2 -11   2    6.04    2.69
   2 -11   2    2.83    1.83
   2 -11   4    2.51    2.67
   2 -11   4    0.09    2.64
   2 -11   5    4.19    2.02
   2 -11   5    1.09    1.96
   2 -10 -14   68.17    3.97
  -2  10  13   69.09    4.31
   2 -10 -13   95.69    4.96
   2 -10 -13   96.47    5.21
   2 -10 -13   80.27    4.27
  -2  10  13   68.78    4.28
  -2  10  12   22.75    2.59
   2 -10 -12   33.28    3.49
   2 -10 -12   34.21    3.77
   2 -10 -12   26.86    2.92
  -2  10  12   23.18    2.61
   2 -10 -11  117.86    6.69
  -2  10  11   76.26    5.30
  -2  10  11   74.73    5.26
   2 -10 -11  101.31    5.63
   2 -10 -10   26.84    3.54
   2 -10 -10   34.81    4.57
   2 -10  -9   18.30    4.06
   2 -10  -9   14.52    2.36
   2 -10  -9   14.60    3.25
   2 -10  -9   17.12    3.80
   2 -10  -9   15.27    2.66
   2 -10  -8   13.21    3.30
   2 -10  -8   13.09    2.95
   2 -10  -8   20.34    4.41
   2 -10  -8   16.11    3.17
   2 -10  -8   15.28    3.39
   2 -10  -8   14.59    3.89
   2 -10  -8   12.74    2.80
   2 -10  -7    3.96    3.19
   2 -10  -7   -0.09    2.94
   2 -10  -7    0.40    3.74
   2 -10  -7    3.66    2.95
   2 -10  -7    3.16    3.04
   2 -10  -7    3.26    3.30
   2 -10  -7    1.46    2.71
   2 -10  -6    1.41    3.34
   2 -10  -6    2.64    3.39
   2 -10  -6    0.14    3.24
   2 -10  -6    2.71    3.00
   2 -10  -6   -0.09    2.96
   2 -10  -6    1.23    3.61
   2 -10  -6    1.44    3.13
   2 -10  -5    6.81    3.61
   2 -10  -5    1.12    3.26
   2 -10  -5    1.58    3.08
   2 -10  -5    6.61    3.98
   2 -10  -5    5.60    3.37
   2 -10  -5    4.92    3.11
   2 -10  -4   34.29    4.44
   2 -10  -4   39.84    5.14
   2 -10  -4   31.32    4.36
   2 -10  -4   37.55    4.43
   2 -10  -4   41.09    4.49
   2 -10  -3   59.78    5.54
   2 -10  -3   51.75    5.55
   2 -10  -3   66.09    5.81
   2 -10  -3   56.81    5.54
   2 -10  -3   52.74    4.92
   2 -10  -3   41.77    4.81
   2 -10  -3   45.80    4.80
   2 -10  -2   88.78    6.34
   2 -10  -2   99.70    6.95
   2 -10  -2   98.49    6.82
   2 -10  -2   95.73    6.83
   2 -10  -2   84.33    6.97
   2 -10  -1   93.90    7.23
   2 -10  -1   98.04    6.92
   2 -10  -1  106.58    6.59
   2 -10  -1  107.36    7.25
   2 -10  -1   91.19    6.51
   2 -10  -1  109.92    7.26
   2 -10  -1  118.55    7.28
   2 -10   0  123.63    8.10
   2 -10   0  110.03    6.87
   2 -10   0  120.87    7.60
   2 -10   0  134.27    8.02
   2 -10   0  122.83    7.40
   2 -10   0  128.78    7.68
   2 -10   0  105.37    6.91
   2 -10   1   35.85    5.21
   2 -10   1   26.51    4.58
   2 -10   1   39.46    4.16
   2 -10   1   38.21    4.28
   2 -10   1   32.85    3.73
   2 -10   1   33.49    3.65
   2 -10   2   14.95    3.00
   2 -10   2    7.81    3.58
   2 -10   2   12.26    2.84
   2 -10   3   27.06    4.19
   2 -10   4   16.89    3.99
   2 -10   4    9.89    3.27
   2 -10   4   16.44    4.23
   2 -10   5   24.31    3.97
   2 -10   6    4.31    2.84
   2 -10   7    0.55    2.10
   2  -9 -16    2.58    1.07
   2  -9 -15   23.41    2.10
  -2   9  14   38.92    2.99
  -2   9  14   31.81    2.79
   2  -9 -14   36.05    3.18
   2  -9 -13    3.36    2.49
   2  -9 -13    0.77    2.38
  -2   9  13   -0.48    1.76
  -2   9  13    1.49    1.76
   2  -9 -12    1.36    2.85
   2  -9 -12    0.53    2.74
  -2   9  12   -1.24    2.10
  -2   9  12    0.75    2.01
   2  -9 -11   21.39    3.75
   2  -9 -11   23.70    3.90
  -2   9  11   14.80    3.04
  -2   9  11   13.91    2.93
   2  -9 -10    5.28    3.42
   2  -9  -9  129.58    7.05
   2  -9  -9  121.43    7.25
   2  -9  -9  120.20    8.31
   2  -9  -9  117.77    6.82
   2  -9  -9  117.52    6.60
   2  -9  -9  131.01    8.03
   2  -9  -8   54.58    4.94
   2  -9  -8   56.36    4.96
   2  -9  -8   67.27    6.04
   2  -9  -8   55.43    4.65
   2  -9  -8   55.04    4.44
   2  -9  -8   60.63    5.56
   2  -9  -7   18.13    3.64
   2  -9  -7   19.78    3.74
   2  -9  -7   24.78    4.27
   2  -9  -7   23.90    3.55
   2  -9  -7   16.71    3.76
   2  -9  -7   26.18    4.11
   2  -9  -6    5.94    3.95
   2  -9  -6   -1.83    3.63
   2  -9  -6    4.89    3.33
   2  -9  -6    3.48    3.10
   2  -9  -6    1.91    3.25
   2  -9  -6    2.39    3.34
   2  -9  -6    2.06    3.27
   2  -9  -5   62.30    5.25
   2  -9  -5   62.27    5.33
   2  -9  -5   60.20    5.98
   2  -9  -5   50.93    5.23
   2  -9  -5   49.15    5.21
   2  -9  -5   52.11    5.36
   2  -9  -5   52.48    5.34
   2  -9  -4    8.47    3.67
   2  -9  -4    4.13    3.55
   2  -9  -4    4.81    3.25
   2  -9  -4    5.35    3.12
   2  -9  -4    3.23    3.90
   2  -9  -4    2.00    3.29
   2  -9  -3  284.71   13.66
   2  -9  -3  310.93   15.26
   2  -9  -3  289.73   14.44
   2  -9  -3  319.08   14.89
   2  -9  -3  330.12   14.94
   2  -9  -3  306.93   14.82
   2  -9  -2   -3.59    3.99
   2  -9  -2   -1.74    3.37
   2  -9  -2    4.21    3.79
   2  -9  -2    2.73    3.38
   2  -9  -2   -4.41    4.12
   2  -9  -2   -0.37    2.61
   2  -9  -1    5.79    4.22
   2  -9  -1    9.23    3.53
   2  -9  -1    8.79    3.65
   2  -9  -1    6.09    3.44
   2  -9  -1    2.55    3.52
   2  -9  -1    5.60    3.46
   2  -9  -1    5.34    3.68
   2  -9   0   27.28    4.97
   2  -9   0   21.97    4.18
   2  -9   0   28.52    3.95
   2  -9   0   20.17    4.07
   2  -9   0   27.50    4.17
   2  -9   0   21.68    4.24
   2  -9   0   26.69    4.02
   2  -9   1  170.24    9.10
   2  -9   1  153.31    8.84
   2  -9   1  171.93    9.26
   2  -9   1  163.65    8.46
   2  -9   1  157.82    9.35
   2  -9   1  143.19    9.39
   2  -9   1  152.04    8.50
   2  -9   1  156.55    9.20
   2  -9   2   -2.38    2.79
   2  -9   2   -0.26    3.25
   2  -9   2    2.91    2.46
   2  -9   2    3.19    3.31
   2  -9   2   -0.08    2.68
   2  -9   2   -2.52    2.95
   2  -9   2   -0.13    3.41
   2  -9   2    0.10    2.77
   2  -9   3   87.05    5.99
   2  -9   3  106.58    6.83
   2  -9   3   95.11    7.07
   2  -9   3   81.56    5.48
   2  -9   3  100.24    5.95
   2  -9   3   89.23    6.05
   2  -9   4   73.39    5.87
   2  -9   4   90.55    6.47
   2  -9   4   71.93    6.26
   2  -9   4   67.63    5.37
   2  -9   5   27.68    3.95
   2  -9   5   28.77    3.90
   2  -9   5   25.74    4.33
   2  -9   5   30.73    4.70
   2  -9   6  103.99    6.61
   2  -9   6  114.69    6.64
   2  -9   6   95.39    6.33
   2  -9   7   11.07    2.81
   2  -9   7    9.05    3.38
   2  -9   7   10.77    3.77
   2  -9   7   10.34    3.05
   2  -9   8  174.18    7.87
   2  -9   8  164.06    8.40
   2  -9   8  176.62    8.36
   2  -9   8  169.54    8.24
   2  -9   9   41.75    3.12
   2  -9   9   37.53    3.42
   2  -8 -16    2.01    1.54
  -2   8  15  136.19    6.61
  -2   8  15  147.37    6.78
  -2   8  14    5.02    2.07
  -2   8  14    4.37    1.86
  -2   8  14    2.97    1.95
  -2   8  13   31.80    3.08
   2  -8 -13   37.30    3.92
  -2   8  13   27.81    3.37
  -2   8  13   25.50    3.31
  -2   8  12   81.06    5.58
  -2   8  12  102.04    6.52
  -2   8  12   89.27    6.33
   2  -8 -11    2.62    3.16
  -2   8  11    1.24    2.65
   2  -8 -10    5.93    3.41
   2  -8  -9   81.05    5.35
   2  -8  -9   74.29    5.29
   2  -8  -9   70.44    5.00
   2  -8  -9   70.77    4.78
   2  -8  -8   18.30    3.25
   2  -8  -8    7.71    6.46
   2  -8  -8   16.28    2.88
   2  -8  -8   20.30    4.08
   2  -8  -8   12.12    6.83
   2  -8  -8   11.23    7.43
   2  -8  -8   17.42    3.22
   2  -8  -8   19.72    3.16
   2  -8  -8   20.09    7.99
   2  -8  -7  157.74    8.09
   2  -8  -7  127.15   16.57
   2  -8  -7  114.51   15.87
   2  -8  -7  121.70   17.24
   2  -8  -7  130.81   16.12
   2  -8  -7  150.40    8.22
   2  -8  -7  157.41    8.53
   2  -8  -7  155.58    8.55
   2  -8  -7  153.15    9.17
   2  -8  -6  355.49   16.02
   2  -8  -6  316.43   27.01
   2  -8  -6  306.88   27.17
   2  -8  -6  336.07   29.09
   2  -8  -6  257.25   25.31
   2  -8  -6  374.83   16.18
   2  -8  -6  386.75   16.63
   2  -8  -6  367.85   16.45
   2  -8  -6  363.19   16.90
   2  -8  -5  106.09    6.48
   2  -8  -5   99.29   15.64
   2  -8  -5  102.20    6.64
   2  -8  -5   89.52   14.28
   2  -8  -5   88.00   14.57
   2  -8  -5   96.73   15.34
   2  -8  -5   97.07    6.94
   2  -8  -5  107.00    6.93
   2  -8  -5   98.11    6.76
   2  -8  -4  618.68   27.77
   2  -8  -4  706.24   28.09
   2  -8  -4  643.88   27.84
   2  -8  -4  682.84   27.53
   2  -8  -4  588.26   40.14
   2  -8  -4  526.32   39.58
   2  -8  -4  665.71   27.58
   2  -8  -4  587.54   40.23
   2  -8  -4  536.38   39.22
   2  -8  -4  714.38   28.88
   2  -8  -4  712.20   28.48
   2  -8  -3  117.46    7.33
   2  -8  -3  113.42   16.73
   2  -8  -3  140.70    7.99
   2  -8  -3  128.97    7.50
   2  -8  -3  102.84   15.20
   2  -8  -3  101.00   15.86
   2  -8  -3  124.00    8.26
   2  -8  -3  112.80    6.82
   2  -8  -2  618.70   25.37
   2  -8  -2  608.00   25.29
   2  -8  -2  482.78   36.87
   2  -8  -2  593.30   25.29
   2  -8  -2  647.51   25.63
   2  -8  -2  577.25   24.32
   2  -8  -2  473.12   35.89
   2  -8  -2  570.62   25.70
   2  -8  -1  482.74   37.12
   2  -8  -1  644.01   27.29
   2  -8  -1  731.47   27.94
   2  -8  -1  711.90   27.84
   2  -8  -1  637.19   28.16
   2  -8  -1  702.00   28.21
   2  -8  -1  534.58   38.64
   2  -8  -1  661.92   27.25
   2  -8  -1  555.30   39.42
   2  -8  -1  483.38   37.57
   2  -8   0   73.44    5.47
   2  -8   0   67.16    5.86
   2  -8   0   85.50    5.88
   2  -8   0   83.38    5.82
   2  -8   0   74.64    6.37
   2  -8   0   66.08   12.63
   2  -8   0   83.64   14.15
   2  -8   0   54.60   12.26
   2  -8   0   78.15    5.45
   2  -8   1  445.55   18.59
   2  -8   1  380.99   17.33
   2  -8   1  344.33   16.96
   2  -8   1  422.56   18.16
   2  -8   1  448.04   18.06
   2  -8   1  451.84   18.02
   2  -8   1  411.06   18.63
   2  -8   1  319.43   27.12
   2  -8   1  326.73   27.85
   2  -8   1  351.08   27.87
   2  -8   1  402.96   17.35
   2  -8   2   50.88    5.07
   2  -8   2   49.84    4.29
   2  -8   2   46.73    4.43
   2  -8   2   62.30    5.39
   2  -8   2   58.83    4.69
   2  -8   2   50.48    4.61
   2  -8   2   51.94    5.36
   2  -8   2   38.64    9.44
   2  -8   2   38.33    9.90
   2  -8   2   53.48    4.25
   2  -8   2   40.03   10.56
   2  -8   3   60.64    5.43
   2  -8   3   51.94    4.11
   2  -8   3   57.02    5.56
   2  -8   3   61.45    5.50
   2  -8   3   43.66    9.76
   2  -8   3   46.47    9.58
   2  -8   3   55.06    4.54
   2  -8   3   56.11    4.57
   2  -8   3   49.71    4.16
   2  -8   3   48.75    4.76
   2  -8   4   29.21    3.09
  -2   8  -4   28.34    3.58
  -2   8  -4   33.92    3.66
   2  -8   4   40.70    4.46
   2  -8   4   38.43    4.75
   2  -8   4   34.99    4.71
   2  -8   4   30.85    4.16
   2  -8   4   45.05    5.14
   2  -8   4   31.28    3.30
   2  -8   5    7.09    3.72
   2  -8   5    3.86    3.65
   2  -8   5    8.64    3.61
   2  -8   5    7.44    3.41
   2  -8   5   10.35    4.10
  -2   8  -5    6.44    2.49
   2  -8   6   28.02    4.17
   2  -8   6   27.55    4.25
   2  -8   6   26.82    4.50
   2  -8   6   22.51    4.20
   2  -8   6   34.43    4.58
   2  -8   7   11.21    3.60
   2  -8   7   12.12    3.83
   2  -8   7   10.44    3.53
   2  -8   8    3.11    3.37
   2  -8   8    3.65    3.81
   2  -8   8    4.21    3.23
   2  -8   8    2.87    2.97
   2  -8   9   10.27    3.16
   2  -8   9    8.87    3.50
   2  -8   9    3.13    2.75
   2  -8   9   10.15    2.90
   2  -8  10   12.05    3.07
   2  -8  10   16.23    2.64
  -2   8 -11   -2.42    1.81
  -2   7  17    1.94    0.99
  -2   7  16    7.41    1.76
  -2   7  15   63.03    4.21
  -2   7  14   15.50    2.76
   2  -7 -14   16.78    2.67
   2  -7 -14   17.21    3.52
  -2   7  13   63.27    4.90
   2  -7 -13   75.82    5.08
   2  -7 -13   62.39    5.71
   2  -7 -12   66.00    5.06
  -2   7  12   46.40    4.55
   2  -7 -11   -0.33    2.93
  -2   7  11   -1.51    2.65
   2  -7 -11   -0.99    2.46
   2  -7 -10    3.57    3.51
  -2   7  10    3.48    2.67
  -2   7  10    7.39    7.65
   2  -7 -10   17.61    8.08
   2  -7 -10   -0.29    2.99
   2  -7  -9   85.79    6.03
  -2   7   9   68.98    5.20
   2  -7  -9   85.57   15.47
  -2   7   9   75.35   13.55
   2  -7  -9   58.34    4.65
   2  -7  -8    6.89    6.59
   2  -7  -8   13.45    2.52
   2  -7  -8   13.37    2.65
   2  -7  -8   10.41    7.09
  -2   7   8    7.82    7.45
   2  -7  -8   13.98    2.73
   2  -7  -8   17.32    3.66
   2  -7  -8   11.77    2.69
   2  -7  -8   12.94    7.00
   2  -7  -8   15.40    7.61
   2  -7  -7   37.92   10.36
   2  -7  -7   32.84    9.32
   2  -7  -7   49.00   11.53
  -2   7   7   45.49   10.87
   2  -7  -7   37.87    3.80
   2  -7  -7   30.55    4.18
   2  -7  -7   32.77    3.78
   2  -7  -7   31.78    3.68
   2  -7  -7   27.53    9.12
   2  -7  -7   39.59    3.60
   2  -7  -6    0.78    2.54
   2  -7  -6    3.19    7.29
   2  -7  -6    3.16    2.52
   2  -7  -6    5.60    7.22
   2  -7  -6    4.86    7.64
   2  -7  -6    3.65    5.07
  -2   7   6    3.83    6.81
   2  -7  -6    1.45    2.67
   2  -7  -6    0.48    2.55
   2  -7  -6    1.00    2.93
   2  -7  -5   63.19   12.40
   2  -7  -5   65.49   12.22
   2  -7  -5   64.56    5.03
   2  -7  -5   61.30    5.29
   2  -7  -5   68.25    4.90
   2  -7  -5   58.12   12.04
   2  -7  -5   74.65   13.34
   2  -7  -4   89.43   14.12
   2  -7  -4   83.34   13.53
   2  -7  -4   88.03    5.56
   2  -7  -4   89.16   13.48
   2  -7  -4   78.31   13.59
   2  -7  -4   82.91    5.71
   2  -7  -3   67.12    4.79
   2  -7  -3   59.59    4.92
   2  -7  -3   60.65   12.27
   2  -7  -3   62.39   13.39
   2  -7  -3   53.48   10.47
   2  -7  -2   -1.96    8.44
   2  -7  -2    1.39    5.28
   2  -7  -1   36.98   10.81
   2  -7  -1   36.06    8.75
   2  -7   0  165.55   18.17
   2  -7   0  172.07   18.20
   2  -7   0  189.14   19.31
   2  -7   0  195.02   19.64
   2  -7   0  217.95    9.88
   2  -7   0  205.06    9.97
   2  -7   1    2.11    2.32
   2  -7   1    3.75    2.58
   2  -7   1   -0.52    2.40
   2  -7   1    1.20    6.94
   2  -7   1    0.59    6.70
   2  -7   1    1.16    7.52
   2  -7   1   -0.97    2.49
   2  -7   1   -0.45    2.34
   2  -7   2   87.26    6.26
   2  -7   2   93.39    5.42
   2  -7   2   89.35    5.23
   2  -7   2   83.13   12.75
   2  -7   2   76.00   11.58
   2  -7   2   85.20   12.51
   2  -7   2   96.81    6.19
   2  -7   2   75.03    5.44
   2  -7   2   76.35    5.35
   2  -7   3   12.12    2.54
   2  -7   3   11.47    2.63
   2  -7   3    8.16    6.33
   2  -7   3    9.01    6.91
   2  -7   3    8.69    3.21
   2  -7   3    9.76    3.07
   2  -7   3    8.91    6.88
   2  -7   3   13.92    2.49
   2  -7   3    8.08    2.53
   2  -7   4   20.22    2.58
   2  -7   4   17.07    3.34
   2  -7   4    9.51    6.36
   2  -7   4   13.86    6.20
   2  -7   4   17.27    2.67
   2  -7   4   18.30    3.70
  -2   7  -5   83.90    6.13
  -2   7  -5  103.73    5.98
   2  -7   5  100.26    6.27
   2  -7   5   97.40    6.99
   2  -7   5   79.81    5.17
   2  -7   6    3.05    2.29
   2  -7   6    3.13    3.32
   2  -7   6    5.19    3.72
  -2   7  -6    3.03    2.38
  -2   7  -6   -0.34    2.63
  -2   7  -7  175.69    8.98
   2  -7   7  191.78    9.59
  -2   7  -8    3.59    2.38
   2  -7   8    5.83    3.34
  -2   7  -8    6.97    2.43
   2  -7   8    1.71    3.95
   2  -7   9    5.61    3.42
   2  -7   9    6.60    3.74
   2  -7   9    4.12    4.18
   2  -7   9    5.05    3.02
   2  -7  10   12.92    4.19
   2  -7  10   15.72    3.36
   2  -7  10   16.82    3.69
   2  -7  11   10.53    2.66
   2  -7  11    3.65    3.17
   2  -7  11    5.79    2.87
   2  -7  12    7.71    2.34
  -2   7 -12    8.93    2.41
   2  -7  13    4.33    1.76
  -2   7 -13    4.30    1.34
   2  -7  13    5.18    1.37
  -2   6  17   41.25    2.85
   2  -6 -16  230.18   10.59
  -2   6  16  219.55   10.16
   2  -6 -15   49.85    4.61
  -2   6  15   47.64    4.11
  -2   6  14    3.13    2.73
   2  -6 -14    7.21    3.30
   2  -6 -14    6.64    2.57
  -2   6  13    4.04    2.94
   2  -6 -13    1.99    3.28
   2  -6 -13    2.20    2.66
   2  -6 -13    2.57    2.59
  -2   6  12  199.85   10.34
   2  -6 -12  182.42   10.65
   2  -6 -12  164.00    9.17
   2  -6 -11   79.56    5.76
  -2   6  11   73.81    5.80
   2  -6 -11   68.22   14.51
   2  -6 -11   69.56    6.30
   2  -6 -11   61.10    4.98
   2  -6 -10  821.50   30.38
  -2   6  10  756.61   30.26
   2  -6 -10  745.91   50.32
  -2   6  10  938.80   48.97
   2  -6 -10  737.78   30.87
   2  -6 -10  624.06   28.93
   2  -6  -9   23.02    3.64
  -2   6   9   21.63    3.47
   2  -6  -9   21.28    3.92
   2  -6  -9   16.27    3.17
   2  -6  -9   16.41    8.49
  -2   6   9   30.39   10.26
   2  -6  -8  482.57   21.95
   2  -6  -8  475.55   29.21
   2  -6  -8  487.71   29.59
   2  -6  -8  418.54   28.69
   2  -6  -8  561.15   21.78
  -2   6   8  413.90   27.37
  -2   6   8  535.06   35.71
   2  -6  -8  509.01   38.30
   2  -6  -7 1458.92   67.46
   2  -6  -7 1513.90   56.59
   2  -6  -7 1470.97   67.69
   2  -6  -7 1477.50   56.46
   2  -6  -7 1281.26   66.97
   2  -6  -7 1537.71   77.71
  -2   6   7 1237.59   64.02
  -2   6   7 1360.83   71.39
  -2   6   6   11.78    9.04
   2  -6  -6    1.78    5.39
   2  -6  -6    6.56    2.26
   2  -6  -6    3.10    8.15
   2  -6  -6    4.71    6.93
  -2   6   6    4.22    4.55
   2  -6  -6    6.87    2.46
   2  -6  -5 2185.40   91.32
  -2   6   5 2269.21   92.17
   2  -6  -5 2153.59   97.16
   2  -6  -5 2073.11   90.65
   2  -6  -5 2061.16   78.49
   2  -6  -5 1980.09   78.50
   2  -6  -4  143.28   16.39
   2  -6  -4  127.60   15.80
  -2   6   4  122.66   13.27
   2  -6  -4  127.55    6.90
   2  -6  -4  130.31   15.49
   2  -6  -4  132.22    6.82
   2  -6  -3  951.57   37.96
   2  -6  -3  926.78   51.17
   2  -6  -3 1067.34   51.05
   2  -6  -3 1043.09   50.69
   2  -6  -3  962.74   38.13
   2  -6  -2  716.79   28.27
   2  -6  -2  680.35   40.09
   2  -6  -2  698.48   39.40
   2  -6  -2  736.63   40.26
   2  -6  -2  692.66   28.32
   2  -6  -1   23.86    7.69
   2  -6   0  738.16   29.30
   2  -6   0  712.48   40.09
   2  -6   0  717.37   40.22
   2  -6   0  705.66   39.83
   2  -6   0  742.06   29.44
   2  -6   1  213.34    9.63
   2  -6   1  208.74   18.50
   2  -6   1  212.22    9.72
   2  -6   1  193.58   18.30
   2  -6   1  190.79   17.94
   2  -6   2  234.89   19.21
   2  -6   2  240.61   10.83
   2  -6   2  226.67   18.79
   2  -6   2  258.11   11.04
   2  -6   2  242.03   19.75
   2  -6   3    0.42    2.03
   2  -6   3   -1.84    5.87
   2  -6   3    3.15    6.39
   2  -6   3    1.40    1.82
   2  -6   3   -0.47    5.48
   2  -6   3   -0.57    5.77
   2  -6   4  434.28   17.51
   2  -6   4  401.22   25.60
   2  -6   4  428.84   17.41
   2  -6   4  378.38   26.02
   2  -6   4  491.21   31.21
   2  -6   4  354.09   24.86
   2  -6   5    1.20    1.88
   2  -6   5    2.78    6.55
   2  -6   5   -0.70    2.77
  -2   6  -6  696.22   28.28
   2  -6   6  756.34   28.87
  -2   6  -6  741.61   27.66
   2  -6   6  766.44   43.85
  -2   6  -7   37.26    3.79
   2  -6   7   36.13   10.81
   2  -6   7   26.02    3.26
   2  -6   7   33.59    4.62
   2  -6   7   42.30    4.72
  -2   6  -7   33.25    3.97
  -2   6  -8  187.96    9.80
  -2   6  -8  184.63   10.41
   2  -6   9  242.85   11.19
   2  -6   9  223.12   10.23
  -2   6  -9  221.43   10.56
   2  -6  10   -4.29    4.54
   2  -6  10   -0.24    3.32
  -2   6 -10    0.57    2.26
  -2   6 -10    0.93    2.23
   2  -6  11  353.18   14.87
  -2   6 -11  323.15   14.40
   2  -6  12   64.39    4.57
   2  -6  13  108.57    5.97
   2  -6  13  119.81    5.97
  -2   6 -13  111.37    6.49
  -2   6 -14   10.59    1.95
   2  -6  14   11.01    1.70
   2  -6  14   10.50    2.09
  -2   5  18   18.54    1.72
  -2   5  17  170.36    7.89
   2  -5 -17  170.43    8.11
  -2   5  16   22.29    3.03
   2  -5 -16   22.67    3.23
   2  -5 -15   97.92    5.82
  -2   5  15  118.67    6.79
   2  -5 -15  114.23    7.02
  -2   5  14  132.48    7.60
   2  -5 -14  113.11    6.61
   2  -5 -14  122.13    7.82
  -2   5  14  122.43    6.98
  -2   5  13    8.83    3.22
   2  -5 -13    5.86    2.94
   2  -5 -13    3.14    3.20
  -2   5  13    7.90    2.94
  -2   5  12  165.01    9.05
  -2   5  12  154.77    8.31
   2  -5 -12  154.58    9.33
   2  -5 -11  120.64    7.31
  -2   5  11  138.75    7.70
  -2   5  11  134.66    8.23
  -2   5  11  147.68   18.00
   2  -5 -11  127.51    8.45
  -2   5  11  119.16   13.12
   2  -5 -10  213.49   11.01
  -2   5  10  232.12   11.41
   2  -5 -10  245.19   12.54
   2  -5 -10  268.81   11.99
  -2   5  10  222.26   21.74
  -2   5  10  182.61   17.01
  -2   5  10  257.76   12.29
  -2   5  10  303.99   25.44
  -2   5   9   90.47   10.94
  -2   5   9  123.77   16.29
  -2   5   9   92.34   13.62
   2  -5  -9   93.37    6.72
  -2   5   8   39.97   10.71
  -2   5   8   37.59    9.34
  -2   5   8   35.80    7.18
   2  -5  -8   37.59    7.53
  -2   5   7   95.67   12.83
   2  -5  -7   89.32   11.17
  -2   5   7   98.96   14.84
  -2   5   7   77.50   10.33
   2  -5  -7   92.65   11.68
   2  -5  -6   54.79    3.75
   2  -5  -6   60.15    4.05
   2  -5  -6   69.59   12.63
  -2   5   6   57.34   11.79
  -2   5   6   57.93    8.34
   2  -5  -6   52.92   10.65
   2  -5  -6   57.73   10.22
   2  -5  -5   38.13    3.16
   2  -5  -5   32.02    3.30
   2  -5  -5   38.78    9.53
  -2   5   5   49.13   10.28
   2  -5  -5   44.11   10.27
   2  -5  -5   41.63    9.95
   2  -5  -4   19.49    9.10
   2  -5  -4   12.78    9.61
   2  -5  -4   22.41    7.63
  -2   5   4   21.31    7.47
   2  -5  -4   18.69    2.52
   2  -5  -3   52.18   11.28
   2  -5  -3   45.70   11.80
   2  -5  -3   43.52    3.63
  -2   5   3   65.11    9.12
   2  -5  -3   57.38   10.03
   2  -5  -2   66.39    4.28
  -2   5   2   67.49    8.29
   2  -5  -2   75.57   13.24
   2  -5  -2   58.68   11.77
   2  -5  -2   55.55    4.08
   2  -5  -2   81.73   10.85
   2  -5  -1    1.62    2.14
   2  -5  -1    0.52    4.72
   2  -5   0   26.99    6.23
   2  -5   0   29.61    3.01
   2  -5   0   31.90    7.22
   2  -5   0   40.83    3.26
   2  -5   1   62.63    8.96
   2  -5   1   89.20   12.41
   2  -5   1   67.77    9.71
   2  -5   1   79.92   12.77
   2  -5   1   79.60    4.68
   2  -5   2   31.47    7.43
   2  -5   2   32.75    8.41
   2  -5   2   18.37    8.38
   2  -5   2   35.24    7.02
   2  -5   2   18.28    2.65
   2  -5   2   24.31    2.53
   2  -5   3  104.65   12.13
   2  -5   3  123.98    6.01
   2  -5   3  105.04   12.92
   2  -5   3  111.96    5.73
   2  -5   4   22.25    6.97
   2  -5   4   32.07    7.09
   2  -5   4   30.41    2.49
   2  -5   4   40.95    9.12
   2  -5   4   32.96    2.78
   2  -5   5   -1.15    5.92
   2  -5   5   -0.10    2.20
   2  -5   5    0.97    2.12
   2  -5   5    2.01    4.84
   2  -5   5    0.68    4.10
   2  -5   5    1.75    4.55
   2  -5   6   87.50    5.99
   2  -5   6   98.27    6.17
   2  -5   6   69.35   11.74
   2  -5   6   99.04   14.07
   2  -5   7   12.16    2.50
   2  -5   7    9.51    3.17
  -2   5  -7   11.44    2.66
  -2   5  -7   14.13    2.72
   2  -5   7   13.62    3.09
   2  -5   7   13.83    3.16
   2  -5   7    8.97    2.32
   2  -5   7   12.75    8.85
   2  -5   7   19.38    8.60
   2  -5   8    7.76    2.60
   2  -5   8    0.61    4.10
   2  -5   8    6.93    3.03
   2  -5   8    4.83    2.51
  -2   5  -8    5.29    2.60
   2  -5   8    4.63    2.88
   2  -5   8    5.62    2.53
   2  -5   8   21.23    8.92
   2  -5   8    8.79    8.55
  -2   5  -8    3.66    2.65
  -2   5  -9    3.07    2.43
  -2   5  -9    2.72    2.45
   2  -5   9    4.15    2.55
   2  -5   9    0.73    8.78
   2  -5   9    2.24    2.44
   2  -5   9    0.14    2.77
   2  -5   9    3.25    3.02
   2  -5  10   28.81    3.50
  -2   5 -10   42.83    4.39
   2  -5  10   35.32    4.30
  -2   5 -10   43.42    3.96
   2  -5  10   26.58    3.65
   2  -5  10   39.68    4.70
   2  -5  10   43.64    4.80
  -2   5 -11   39.31    3.75
  -2   5 -11   34.39    4.03
   2  -5  11   33.25    4.04
   2  -5  11   23.42    3.59
   2  -5  11   33.31    4.32
   2  -5  11   40.46    4.57
   2  -5  12    7.24    2.91
  -2   5 -12    3.81    2.50
   2  -5  12    6.66    2.85
   2  -5  12    5.01    3.09
   2  -5  13    3.77    3.99
  -2   5 -13    6.46    2.17
  -2   5 -13    2.89    2.89
  -2   5 -14   65.10    4.89
   2  -5  15   31.04    2.26
  -2   5 -15   30.98    2.83
   2  -4 -18   92.96    4.65
   2  -4 -17   69.69    4.46
  -2   4  17   61.26    4.08
  -2   4  17   71.60    4.36
  -2   4  17   64.26    4.05
  -2   4  16  119.34    6.58
   2  -4 -16  107.13    6.54
  -2   4  16  118.06    6.49
  -2   4  16  107.51    6.16
   2  -4 -16   93.67    5.63
  -2   4  15    1.43    2.90
   2  -4 -15    0.67    2.64
  -2   4  15    2.78    2.70
   2  -4 -15    3.51    3.06
  -2   4  14    0.35    2.88
   2  -4 -14    0.46    3.06
  -2   4  14    1.95    2.92
   2  -4 -14    1.28    3.13
  -2   4  13  473.41   19.75
   2  -4 -13  439.18   19.89
  -2   4  13  457.88   19.00
   2  -4 -12    2.88    2.94
  -2   4  12    1.11    2.91
  -2   4  12    2.59    2.73
  -2   4  12    3.17    2.88
  -2   4  12    5.96    7.47
  -2   4  12    2.17    3.00
   2  -4 -12    2.93    3.14
  -2   4  12    4.75    7.03
  -2   4  12    2.71    4.63
  -2   4  11 1493.46   76.94
  -2   4  11 1924.41   68.97
  -2   4  11 1795.29   85.46
   2  -4 -11 1516.03   67.24
   2  -4 -11 1694.11   68.83
  -2   4  11 1876.53   68.98
  -2   4  11 1784.29   67.95
  -2   4  11 1908.95   68.91
  -2   4  10   30.64    3.85
  -2   4  10   30.35    9.16
  -2   4  10   30.69    3.86
  -2   4  10   26.83    3.57
  -2   4  10   28.88    3.95
   2  -4 -10   31.26    4.16
   2  -4 -10   25.21    3.46
  -2   4   9   71.33    9.78
  -2   4   9   85.86   13.43
  -2   4   9   71.24   12.35
   2  -4  -8 1133.80   56.51
  -2   4   8 1522.22   66.63
  -2   4   8 1678.76   68.38
  -2   4   8 1302.07   59.86
   2  -4  -7   61.41    9.09
   2  -4  -7   77.51    9.79
  -2   4   7   93.62   12.48
  -2   4   7   81.74   13.01
  -2   4   7   70.59    9.36
   2  -4  -6 1889.01   85.87
   2  -4  -6 1888.26   86.14
  -2   4   6 2232.73   90.70
  -2   4   6 2280.17   93.53
  -2   4   6 2165.43   86.81
   2  -4  -5  211.26   17.45
  -2   4   5  233.28   17.96
   2  -4  -5  207.54   18.02
  -2   4   4 1173.79   54.78
   2  -4  -3  460.27   29.23
  -2   4   3  506.23   26.87
   2  -4  -2  434.05   27.41
  -2   4   2  469.81   24.22
   2  -4  -1  588.94   30.09
  -2   4   1  539.56   25.01
   2  -4   0 1458.29   59.49
  -2   4   0 1333.98   57.14
   2  -4   1  734.24   36.13
   2  -4   1  698.71   33.13
   2  -4   2  102.81   10.84
   2  -4   2  108.99   10.34
   2  -4   3 2677.39  117.52
   2  -4   3 2615.99  117.39
   2  -4   3 3014.38  120.64
   2  -4   3 2860.84  115.64
   2  -4   4   56.46    8.57
   2  -4   4   65.51   10.26
   2  -4   4   41.74    8.11
   2  -4   4   39.68    7.95
   2  -4   4   55.10    3.82
   2  -4   4   58.40    3.91
   2  -4   5 1988.58   72.67
   2  -4   5 1907.27   80.88
   2  -4   5 2192.83   84.32
   2  -4   5 1531.82   77.12
   2  -4   5 1998.58   72.68
   2  -4   5 1401.04   76.85
   2  -4   6  124.35    6.69
   2  -4   6  134.81   14.78
   2  -4   6  120.63    6.65
   2  -4   6  112.56   13.79
   2  -4   7  569.82   33.30
   2  -4   7  505.45   21.71
   2  -4   7  521.44   21.81
   2  -4   8  714.45   28.34
   2  -4   8  731.27   28.40
   2  -4   8  717.15   41.36
  -2   4  -8  658.92   28.08
   2  -4   8  620.24   26.92
  -2   4  -8  691.22   27.41
   2  -4   9    2.95    2.46
  -2   4  -9    7.39    2.57
   2  -4   9    5.55    2.78
   2  -4   9    6.51    2.84
   2  -4   9    3.54    8.85
  -2   4  -9    5.70    2.62
   2  -4   9    4.40    2.46
   2  -4   9    5.77    2.82
   2  -4   9    2.71    6.73
   2  -4  10  723.90   30.28
   2  -4  10  747.74   46.50
   2  -4  10  791.31   45.26
   2  -4  10  651.95   30.65
   2  -4  10  823.75   31.83
   2  -4  10  795.06   31.73
  -2   4 -10  773.35   31.56
   2  -4  10  711.14   30.15
  -2   4 -10  835.31   30.73
  -2   4 -11    7.12    2.75
   2  -4  11    9.30    2.98
  -2   4 -11    6.67    2.81
   2  -4  11    4.36    2.91
   2  -4  11   10.34    3.13
   2  -4  11    3.26    3.97
   2  -4  11    7.10    3.09
   2  -4  11    9.22    3.25
   2  -4  12   38.74    4.06
  -2   4 -12   45.05    4.61
  -2   4 -12   51.35    4.38
   2  -4  12   50.88    4.96
   2  -4  12   51.42    4.90
   2  -4  12   50.60    5.32
   2  -4  13   -4.96    4.42
   2  -4  13    2.27    2.70
  -2   4 -13    0.65    2.48
   2  -4  13    0.71    2.60
   2  -4  13    1.89    2.64
   2  -4  13   -0.32    2.87
   2  -4  14   19.33    3.10
  -2   4 -14   19.47    2.83
  -2   4 -14   21.88    3.74
   2  -4  14   16.56    2.97
  -2   4 -15   90.92    5.08
   2  -4  15   98.18    5.16
  -2   4 -16   60.58    3.62
   2  -4  16   44.26    2.55
  -2   3  18  195.26    8.28
   2  -3 -18  190.15    8.36
   2  -3 -17    8.76    2.20
   2  -3 -17   11.88    2.46
  -2   3  17    8.74    1.88
  -2   3  17    8.46    1.90
  -2   3  16  288.20   13.06
   2  -3 -16  272.01   12.27
   2  -3 -16  284.93   13.15
  -2   3  16  296.81   12.71
  -2   3  16  273.52   12.79
  -2   3  15   97.92    6.48
   2  -3 -15   80.92    5.43
   2  -3 -15   85.24    6.20
  -2   3  15   80.54    5.65
  -2   3  15   79.12    5.67
  -2   3  14   10.01    3.19
   2  -3 -14    7.00    3.19
   2  -3 -14   10.45    3.46
  -2   3  14    7.27    3.22
  -2   3  14    7.95    2.86
  -2   3  13  499.70   21.68
  -2   3  13  516.44   21.33
  -2   3  13  441.16   34.93
  -2   3  13  533.91   22.08
  -2   3  13  413.26   32.63
   2  -3 -13  453.12   20.59
  -2   3  12   77.59   11.91
  -2   3  12   83.13   14.35
  -2   3  12   75.98   14.02
  -2   3  12   99.74    6.65
  -2   3  12   98.24    6.34
  -2   3  12   68.26   10.71
  -2   3  12   93.44    6.41
   2  -3 -12   71.15    5.67
   2  -3 -11   59.88    5.04
  -2   3  11   71.58    5.54
  -2   3  11   84.40   14.57
  -2   3  11   66.49    5.49
  -2   3  11   73.20    5.59
  -2   3  11   85.02    6.15
  -2   3  11   61.90   12.08
  -2   3  11   55.36   10.97
  -2   3  11   46.07    9.26
  -2   3  10  222.11   11.29
  -2   3  10  214.07   20.90
  -2   3  10  208.28   21.78
  -2   3  10  238.71   11.50
  -2   3  10  183.82   16.80
  -2   3   9  143.13   17.43
  -2   3   9  164.26    8.73
  -2   3   9  138.79   13.70
  -2   3   9  159.19    8.64
  -2   3   8    2.52    4.41
  -2   3   8    2.59    2.18
  -2   3   8    6.53    7.64
  -2   3   8    5.16    2.36
   2  -3  -7 2597.79  115.05
  -2   3   7 3710.75  125.97
  -2   3   7 3256.73  119.79
   2  -3  -7 2586.27  114.88
  -2   3   7 3494.71  126.12
   2  -3  -6    5.85    5.71
   2  -3  -6    6.69    6.37
  -2   3   6    7.15    4.92
  -2   3   6   13.25    7.69
  -2   3   6    7.46    6.84
  -2   3   5  543.60   32.74
  -2   3   5  587.99   29.50
  -2   3   5  601.85   32.10
  -2   3   4  579.17   30.35
  -2   3   4  507.13   28.69
  -2   3   3  445.39   23.63
  -2   3   3  376.99   22.89
  -2   3   2 3447.93  135.88
  -2   3   1   15.63    5.12
   2  -3  -1   14.74    3.47
   2  -3   0 2645.46  101.57
  -2   3   0 2554.56  101.55
   2  -3   1    8.37    4.33
   2  -3   2    6.47    4.70
   2  -3   2    6.09    4.41
   2  -3   3  307.93   17.58
   2  -3   3  241.96   15.12
   2  -3   4  332.76   19.87
   2  -3   4  274.99   17.57
   2  -3   5  165.36   13.74
   2  -3   5   83.91    9.52
   2  -3   5   79.40    9.70
   2  -3   5  140.10   12.50
   2  -3   6  117.17   13.33
   2  -3   6  134.01    6.51
   2  -3   6   76.21    9.03
   2  -3   6  140.05   13.96
   2  -3   6   81.65    8.69
   2  -3   6  138.51    6.56
   2  -3   7   50.92    3.92
   2  -3   7   46.87    3.90
   2  -3   7   52.08   10.88
   2  -3   8   65.12    4.74
   2  -3   8   73.87   12.74
   2  -3   8   58.93    4.64
   2  -3   9  193.40    9.65
   2  -3   9  229.74   10.91
   2  -3   9  231.82   10.92
   2  -3   9  222.17   21.94
   2  -3   9  230.95   20.40
   2  -3  10  395.98   28.52
   2  -3  10  358.72   16.37
   2  -3  10  377.51   16.40
   2  -3  10  382.89   16.99
   2  -3  10  398.77   17.48
  -2   3 -10  388.41   16.54
  -2   3 -10  374.67   17.32
   2  -3  10  387.68   17.40
   2  -3  10  420.60   32.00
   2  -3  11  125.05   15.48
  -2   3 -11  109.92    7.61
  -2   3 -11  132.04    7.21
   2  -3  11  115.20    7.34
   2  -3  11  147.39    7.90
   2  -3  11  131.85    7.99
   2  -3  11  124.06    7.12
   2  -3  11  134.76   18.61
   2  -3  11  117.07    7.71
   2  -3  12   95.62    6.06
  -2   3 -12   80.69    6.35
  -2   3 -12   92.46    5.98
   2  -3  12   89.26    6.45
   2  -3  12   84.54    6.28
   2  -3  12   92.48    6.62
   2  -3  12   96.80    6.69
   2  -3  13  178.97    8.91
   2  -3  13  160.20    8.98
  -2   3 -13  173.39    8.87
   2  -3  13  163.70    9.40
   2  -3  13  159.90    9.37
   2  -3  13  167.09    9.46
   2  -3  14    3.14    3.73
   2  -3  14    5.96    3.19
   2  -3  14    7.72    2.77
  -2   3 -14    7.49    3.39
  -2   3 -14    7.63    2.67
   2  -3  14    6.28    3.01
   2  -3  14   10.41    2.80
   2  -3  15   70.58    5.26
  -2   3 -15   84.82    5.10
  -2   3 -15   86.29    6.03
   2  -3  15   90.80    5.25
   2  -3  15   76.69    5.34
  -2   3 -16   -0.58    2.40
   2  -3  16    0.07    1.61
   2  -3  16   -0.07    1.59
  -2   3 -16   -1.73    1.91
   2  -2 -18    1.80    1.27
  -2   2  17    3.27    1.54
   2  -2 -17    1.36    2.05
  -2   2  17    2.14    1.91
  -2   2  17   -0.38    2.19
  -2   2  17    3.63    1.58
  -2   2  16    3.38    2.01
  -2   2  16    4.38    2.54
   2  -2 -16    3.26    2.75
  -2   2  16    2.84    2.72
  -2   2  16    2.85    2.15
  -2   2  15    8.29    2.61
  -2   2  15    8.95    3.05
  -2   2  15    8.40    2.92
   2  -2 -15    9.10    3.18
  -2   2  15    8.45    3.19
  -2   2  15    5.84    2.70
  -2   2  14  184.95    9.97
  -2   2  14  181.47   10.06
  -2   2  14  177.18    9.76
  -2   2  14  208.53   10.61
  -2   2  13    3.10    3.27
  -2   2  13    5.62    7.58
  -2   2  13    0.43    3.22
  -2   2  13   -0.13    2.82
  -2   2  13    3.02    3.07
  -2   2  13   -3.68    6.93
  -2   2  12   20.74    3.75
  -2   2  12   27.86   10.50
  -2   2  12   21.97    3.75
  -2   2  12   23.00    3.60
  -2   2  12   -0.59    8.33
  -2   2  12   20.05    3.87
  -2   2  12   25.27    8.24
  -2   2  12   15.02    8.10
  -2   2  12   21.76   10.85
  -2   2  11    6.43    6.78
  -2   2  11    4.73    6.70
  -2   2  11    2.14   10.28
  -2   2  11    6.24    2.83
  -2   2  11    3.55    8.36
  -2   2  11    4.24    2.84
  -2   2  11    7.10    3.23
   2  -2 -11    3.99    3.09
  -2   2  11    5.00    5.34
  -2   2  10   34.94    3.89
  -2   2  10   36.49    8.04
  -2   2  10   29.18    9.31
  -2   2  10   39.31    9.17
  -2   2  10   41.98    4.25
  -2   2  10   39.49   11.22
  -2   2   9  519.76   32.49
  -2   2   9  507.51   35.15
  -2   2   9  526.95   22.34
  -2   2   9  542.27   22.38
  -2   2   9  449.67   29.18
  -2   2   8    1.02    2.19
  -2   2   8   -0.19    2.20
  -2   2   8    2.02    7.49
  -2   2   8    0.42    4.75
  -2   2   8   -1.03    6.37
  -2   2   7  104.61    6.23
  -2   2   7  109.79    6.27
  -2   2   7  124.49   15.03
  -2   2   7  123.69   11.53
  -2   2   6   40.38    9.06
  -2   2   6   29.53    6.17
  -2   2   5   10.72    7.29
  -2   2   5    8.21    4.70
  -2   2   5    7.52    6.53
  -2   2   4  177.25   14.29
  -2   2   4  167.40   13.75
  -2   2   3 1275.26   57.93
  -2   2   3 1411.76   58.00
  -2   2   2   35.60    7.10
  -2   2   2   43.96    7.24
  -2   2   1  570.00   25.00
   2  -2  -1  499.63   21.33
   2  -2  -1  560.76   27.24
  -2   2   0  292.60   15.08
   2  -2   0  303.14   17.24
   2  -2   0  291.49   13.86
   2  -2   1 4429.07  174.96
   2  -2   1 5511.39  181.02
   2  -2   2 7800.13  306.16
   2  -2   2 8792.05  310.22
   2  -2   3  101.00    8.89
   2  -2   3  117.25    9.32
   2  -2   4 2274.85   76.42
   2  -2   4 1757.27   70.21
   2  -2   5  781.02   31.49
   2  -2   5  753.99   32.58
   2  -2   6 1495.83   65.99
   2  -2   7 1071.04   42.29
   2  -2   7 1072.77   42.27
   2  -2   8   67.37    4.56
   2  -2   8   51.42   11.70
   2  -2   8   62.63   10.25
   2  -2   8   64.36    4.50
   2  -2   9  979.95   39.65
   2  -2   9  992.68   39.67
   2  -2   9 1051.95   53.22
   2  -2   9 1020.92   50.26
   2  -2  10   16.56    7.66
   2  -2  10   15.24    2.88
  -2   2 -10   14.11    2.52
   2  -2  10    9.07    3.08
   2  -2  10   18.63    2.99
   2  -2  10   14.56    2.93
  -2   2 -10   12.91    2.75
   2  -2  10   15.53    2.93
   2  -2  10   23.10   11.38
   2  -2  11   78.64   12.41
   2  -2  11   87.03    5.81
   2  -2  11   86.40    5.92
   2  -2  11   75.57    5.97
   2  -2  11  109.46    6.73
  -2   2 -11  102.65    6.63
  -2   2 -11   98.31    5.90
   2  -2  11  113.58    6.77
   2  -2  11  104.20   16.93
   2  -2  12    4.93    5.28
  -2   2 -12   10.52    2.98
   2  -2  12    6.57    3.39
   2  -2  12    6.95    2.93
   2  -2  12    8.47    2.90
   2  -2  12    9.62    2.86
  -2   2 -12    4.96    2.55
   2  -2  12    4.91    9.38
   2  -2  12    9.08    2.92
   2  -2  13   89.95    5.96
  -2   2 -13   89.16    5.92
   2  -2  13   88.57    6.44
   2  -2  13   72.67    5.82
   2  -2  13   79.14    6.18
   2  -2  13   82.39    6.29
   2  -2  14   11.33    3.06
   2  -2  14    5.14    3.06
  -2   2 -14   12.49    3.00
   2  -2  14   10.12    3.20
   2  -2  14    9.18    2.93
   2  -2  15  229.21   11.80
   2  -2  15  228.88   11.80
  -2   2 -15  251.73   11.58
   2  -2  16    2.63    1.99
   2  -2  16    2.79    2.03
  -2   2 -16    4.70    2.39
   2  -2  16    5.41    2.56
   2  -2  17   59.89    3.71
   2  -2  17   55.78    3.63
   2  -2  17   59.06    3.69
  -2   2 -17   51.85    3.54
  -2   1  17  210.67    9.59
   2  -1 -17  233.32    9.87
  -2   1  17  205.85    9.55
  -2   1  16   -0.25    1.86
  -2   1  16    0.50    1.87
   2  -1 -16   -0.26    2.48
  -2   1  16    0.30    2.12
  -2   1  15   59.15    4.74
  -2   1  15   65.26    4.93
  -2   1  15   59.14    4.83
  -2   1  14  323.91   14.21
  -2   1  14  317.29   14.88
  -2   1  14  299.64   14.86
  -2   1  14  332.51   15.33
  -2   1  13  702.10   30.62
  -2   1  13  718.39   30.74
  -2   1  13  797.86   31.47
  -2   1  12  196.49   10.17
  -2   1  12  171.28   20.73
  -2   1  12  129.20   16.57
  -2   1  12  138.17   16.85
  -2   1  12  175.83   20.27
   2  -1 -12  152.93    9.32
   2  -1 -12  159.99    9.00
  -2   1  12  153.61    9.01
  -2   1  12  102.18   13.97
  -2   1  11  403.21   32.92
  -2   1  11  463.32   19.26
  -2   1  11  329.12   27.98
  -2   1  11  347.76   27.39
  -2   1  11  381.67   30.48
   2  -1 -11  446.08   19.26
   2  -1 -11  413.84   18.59
  -2   1  11  305.23   25.44
  -2   1  11  430.19   18.81
  -2   1  10  679.24   27.79
  -2   1  10  569.36   36.15
  -2   1  10  649.32   40.17
  -2   1  10  542.09   35.32
  -2   1  10  715.86   44.09
  -2   1  10  717.79   28.11
  -2   1  10  576.54   37.59
  -2   1   9    3.27    2.18
  -2   1   9    3.68    7.29
  -2   1   9    3.56    9.91
  -2   1   9    3.80    6.53
  -2   1   9    3.80    4.62
  -2   1   9    6.96    8.46
  -2   1   9    6.29    2.42
  -2   1   8 3281.36  124.78
  -2   1   8 2903.00  132.37
  -2   1   8 3330.80  124.86
  -2   1   8 3677.01  142.62
  -2   1   8 3287.48  134.94
  -2   1   8 3089.89  132.76
  -2   1   7  849.58   42.57
  -2   1   7  781.15   40.48
  -2   1   7  852.94   34.00
  -2   1   7  867.10   34.06
  -2   1   7  860.95   46.53
  -2   1   6 1496.85   59.77
  -2   1   6 1510.54   60.72
  -2   1   6 1367.06   57.90
  -2   1   6 1436.33   65.28
  -2   1   6 1629.33   64.46
  -2   1   5 1737.95   73.87
  -2   1   5 1800.99   75.24
  -2   1   4   25.23    7.43
  -2   1   4   23.04    5.29
  -2   1   3 3747.87  141.00
  -2   1   3 3376.12  139.33
  -2   1   2  523.81   25.68
  -2   1   2  556.33   26.63
  -2   1   1 3224.34  125.66
   2  -1   0 7827.52  288.33
  -2   1   0 7350.14  286.26
   2  -1   1 3853.48  149.26
   2  -1   2 2040.71   81.05
   2  -1   3 1671.64   67.49
   2  -1   4 1268.67   49.49
   2  -1   5  913.95   37.89
   2  -1   5  928.87   38.57
  -2   1  -5 1006.75   41.12
   2  -1   6    2.13    3.29
   2  -1   6    0.69    5.00
  -2   1  -6    1.40    2.08
   2  -1   7  127.88    9.49
   2  -1   7  102.26   10.46
   2  -1   8 2014.56   86.51
   2  -1   8 2206.84   81.38
   2  -1   8 2167.81   81.28
   2  -1   9  624.76   25.05
   2  -1   9  590.31   24.87
   2  -1  10  186.69   20.86
   2  -1  10  211.70   10.45
   2  -1  10  217.41   10.59
   2  -1  11   55.74    4.61
   2  -1  11   47.70   13.32
   2  -1  11   47.96    9.78
   2  -1  11   35.71    3.88
  -2   1 -11   49.55    4.44
  -2   1 -11   47.12    3.93
   2  -1  11   59.10    4.63
   2  -1  12   83.38    5.88
   2  -1  12   98.32   17.02
   2  -1  12   65.03    5.08
   2  -1  12   83.89   12.09
   2  -1  12   76.19    5.71
  -2   1 -12   64.88    5.62
  -2   1 -12   78.65    5.21
  -2   1 -13  270.04   13.14
   2  -1  13  235.50   11.48
   2  -1  13  269.62   26.66
   2  -1  13  259.56   12.62
   2  -1  13  264.45   12.66
  -2   1 -13  245.80   11.95
   2  -1  14  110.69    7.21
   2  -1  14  112.65    7.25
  -2   1 -14  120.81    6.92
   2  -1  14  101.94    6.52
   2  -1  15  155.62    8.95
   2  -1  15  157.95    8.93
  -2   1 -15  181.17    8.87
   2  -1  16   70.71    5.18
   2  -1  16   79.42    5.34
   2  -1  17    4.75    1.82
  -2   1 -17    5.80    2.23
   2  -1  17    4.69    1.82
  -2   1 -18   92.05    4.60
   2   0 -17    7.41    2.03
  -2   0  17    5.59    1.79
   2   0 -17    8.17    1.89
   2   0 -16   -2.54    2.55
   2   0 -16   -2.40    2.79
  -2   0  16   -0.38    1.74
  -2   0  16    0.08    1.76
  -2   0  16    0.76    2.36
  -2   0  15   20.37    3.45
   2   0 -15   24.40    3.67
  -2   0  15   22.70    3.04
  -2   0  15   20.93    3.04
  -2   0  15   21.88    3.09
  -2   0  14   54.10    4.97
  -2   0  14   61.04    5.04
   2   0 -14   59.10    5.05
  -2   0  14   50.20    4.68
  -2   0  14   57.00    5.01
  -2   0  13  164.46    8.93
  -2   0  13  157.54    9.01
   2   0 -13  143.41    9.13
  -2   0  13  167.29    8.37
   2   0 -13  162.20    8.65
   2   0 -13  139.77    8.43
  -2   0  13  151.72    8.75
  -2   0  13  164.83    9.28
  -2   0  12   54.27    5.13
   2   0 -12   49.88    5.08
  -2   0  12   42.65    4.74
  -2   0  12   48.86    4.74
  -2   0  12   45.05    4.47
   2   0 -12   32.22    4.18
  -2   0  12   33.60   10.07
  -2   0  12   38.83   11.93
  -2   0  11   40.29    4.64
   2   0 -11   47.17    4.74
  -2   0  11   39.34    9.16
  -2   0  11   39.00   10.43
  -2   0  11   27.28    9.09
  -2   0  11   44.65   12.96
  -2   0  11   45.36    4.49
  -2   0  11   52.23    5.01
  -2   0  10   22.26    3.72
  -2   0  10   13.18    3.38
  -2   0  10   15.94    6.60
  -2   0  10   17.68    3.13
  -2   0  10   12.63    8.38
  -2   0  10   17.80    7.62
  -2   0  10   20.31   10.57
  -2   0   9  370.55   16.06
  -2   0   9  286.09   23.61
  -2   0   9  353.66   15.73
  -2   0   9  362.15   26.97
  -2   0   9  294.53   23.71
  -2   0   8    7.68    2.42
  -2   0   8   11.66    2.49
  -2   0   8    7.61    7.44
  -2   0   8    1.91    5.82
  -2   0   8   12.41    9.97
  -2   0   7    6.78    2.12
  -2   0   7    8.48    7.46
  -2   0   7    5.98    6.13
  -2   0   7    2.84    9.41
  -2   0   7    5.77    2.02
  -2   0   7    5.99    3.67
  -2   0   6   12.84    7.15
  -2   0   6   10.88    6.43
  -2   0   6    7.62    4.04
  -2   0   5   70.19    9.89
  -2   0   5   71.63    5.90
  -2   0   5   64.94    5.45
  -2   0   5   71.04    9.69
  -2   0   5   96.67    7.49
  -2   0   5   76.89    6.37
  -2   0   4  317.95   14.03
  -2   0   4  251.21   16.26
  -2   0   4  269.42   17.30
  -2   0   4  273.66   14.49
  -2   0   4  283.96   15.12
  -2   0   3 1160.36   49.59
  -2   0   3 1228.69   50.99
  -2   0   3 1236.18   50.13
  -2   0   2  173.52   10.75
  -2   0   2  217.39   12.26
  -2   0   1 1830.98   72.74
  -2   0   1 1790.80   71.16
  -2   0   1 2018.62   75.06
  -2   0   0  391.45   18.04
  -2   0   0  476.02   21.37
   2   0   1  185.94   10.01
   2   0   2 2190.44   87.96
  -2   0  -2 2434.93   90.85
   2   0   3  607.42   26.45
  -2   0  -3  641.02   28.19
  -2   0  -4  653.87   29.05
  -2   0  -4  663.45   29.21
  -2   0  -5  897.48   38.85
  -2   0  -5  978.45   39.12
   2   0   6   41.96    5.34
  -2   0  -6   45.08    4.24
  -2   0  -6   40.90    4.04
   2   0   7  137.91    9.82
  -2   0  -7  113.99    6.86
  -2   0  -7  125.45    6.80
   2   0   8  140.56   11.48
   2   0   9  223.67   14.98
   2   0   9  191.80    9.53
   2   0   9  214.50    9.96
   2   0  10  160.97   14.04
   2   0  10  196.86   17.72
   2   0  10  185.11    9.27
   2   0  10  178.15    9.03
   2   0  11  137.36    7.73
   2   0  11  121.57    7.28
  -2   0 -12  527.23   23.12
   2   0  12  531.65   23.00
   2   0  12  605.90   24.25
   2   0  12  605.82   23.91
  -2   0 -12  537.27   24.11
   2   0  12  574.59   23.96
  -2   0 -13  676.90   27.23
   2   0  13  674.51   27.04
   2   0  13  587.69   26.32
  -2   0 -13  671.69   28.29
   2   0  13  701.57   27.98
   2   0  13  761.17   45.96
   2   0  13  674.42   27.78
   2   0  13  720.65   28.16
   2   0  14  252.98   12.43
  -2   0 -14  247.82   12.80
   2   0  14  243.99   11.72
   2   0  14  243.24   12.30
   2   0  14  247.51   12.47
  -2   0 -14  243.99   11.83
   2   0  15  216.57   11.11
  -2   0 -15  199.57   11.46
   2   0  15  231.10   10.81
   2   0  15  205.46   10.99
   2   0  15  225.19   11.50
  -2   0 -15  230.63   10.94
  -2   0 -16  326.42   15.61
   2   0  16  318.87   15.03
  -2   0 -16  349.14   15.00
   2   0  16  308.92   14.96
   2   0  16  364.70   14.93
  -2   0 -17   66.50    5.19
   2   0  17   70.43    4.69
   2   0  17   62.78    4.53
   2   0  17   76.13    4.84
  -2   0 -17   75.01    4.82
   2   0  18   68.74    4.35
  -2   0 -18   88.26    4.70
   2   0  18   73.69    4.42
   2   0  18   96.47    4.72
  -2   0 -19   82.15    4.12
   2   1 -17   14.33    1.86
   2   1 -16   98.28    5.22
  -2  -1  16   82.44    4.83
  -2  -1  16   85.68    4.88
  -2  -1  16   58.66    4.48
   2   1 -16  113.47    5.17
  -2  -1  15   15.51    2.63
  -2  -1  15   12.51    2.58
  -2  -1  15   14.44    2.98
   2   1 -15   20.09    3.38
  -2  -1  14  733.13   30.87
   2   1 -14  809.06   30.46
  -2  -1  14  724.51   30.36
  -2  -1  14  723.84   30.81
  -2  -1  13    2.96    2.70
   2   1 -13    2.60    2.86
  -2  -1  13    2.96    2.43
  -2  -1  13    3.92    3.09
  -2  -1  13    4.52    2.79
  -2  -1  12  477.28   37.46
  -2  -1  12  561.06   23.54
   2   1 -12  530.85   23.58
  -2  -1  12  499.61   22.61
  -2  -1  12  556.87   23.43
  -2  -1  12  548.06   22.23
  -2  -1  12  523.05   36.73
  -2  -1  12  459.52   34.48
  -2  -1  11 1293.25   71.29
  -2  -1  11 1456.67   54.42
   2   1 -11 1308.13   54.15
  -2  -1  11 1312.61   53.45
  -2  -1  11 1367.49   54.06
  -2  -1  11 1355.29   52.95
  -2  -1  11 1449.57   70.31
  -2  -1  11 1266.92   67.01
  -2  -1  10  217.22   10.69
  -2  -1  10  187.61   21.30
   2   1 -10  183.35   10.31
  -2  -1  10  187.43    9.64
  -2  -1  10  174.34   20.17
  -2  -1  10  192.47   19.84
  -2  -1  10  186.10    9.96
  -2  -1  10  206.07   10.36
  -2  -1   9 2154.74   99.02
  -2  -1   9 2303.93   82.35
  -2  -1   9 2048.47   81.68
  -2  -1   9 1947.30   92.98
  -2  -1   9 2183.28   95.71
  -2  -1   8   42.68    4.08
  -2  -1   8   36.28   10.66
  -2  -1   8   31.50    6.21
  -2  -1   8   33.94    3.45
  -2  -1   8   28.32    9.84
  -2  -1   8   23.70    7.47
  -2  -1   8   28.09   10.64
  -2  -1   7 2845.97   95.56
  -2  -1   7 2897.71  112.66
  -2  -1   7 2104.98  102.45
  -2  -1   7 2254.42  102.03
  -2  -1   7 2348.52  100.48
  -2  -1   7 2376.13   94.73
  -2  -1   7 2417.76  105.52
  -2  -1   7 2222.94  103.52
  -2  -1   6 1252.44   58.12
  -2  -1   6 1398.06   60.34
  -2  -1   6 1231.94   55.46
  -2  -1   6 1314.79   56.94
  -2  -1   6 1457.70   65.41
  -2  -1   6 1190.98   57.47
  -2  -1   5   23.92    9.68
  -2  -1   5   21.34    7.98
  -2  -1   5   24.17    7.01
  -2  -1   5   23.47    9.92
  -2  -1   5   11.38    2.62
  -2  -1   5   26.00    5.89
  -2  -1   5   24.69    5.58
  -2  -1   5    9.60    2.76
  -2  -1   4 2390.99   78.98
  -2  -1   4 1730.59   72.27
  -2  -1   4 1894.86   72.46
  -2  -1   4 1534.28   67.99
  -2  -1   4 1439.59   67.65
  -2  -1   4 1775.61   71.11
  -2  -1   4 2271.40   71.17
  -2  -1   4 1701.49   67.95
  -2  -1   3 1078.56   45.74
  -2  -1   3 1065.82   44.92
  -2  -1   3 1109.60   43.97
  -2  -1   3 1043.04   46.15
  -2  -1   3  955.84   43.51
  -2  -1   3 1023.86   43.61
  -2  -1   2  785.27   32.27
  -2  -1   2  734.21   32.61
  -2  -1   2  720.81   32.48
  -2  -1   2  807.26   34.59
  -2  -1   2  693.99   33.19
  -2  -1   2  727.48   32.23
  -2  -1   2  752.16   32.20
  -2  -1   1 1251.97   51.60
  -2  -1   1 1283.50   50.08
  -2  -1   1 1174.97   50.27
  -2  -1   1 1223.45   51.06
  -2  -1   1 1286.79   51.09
  -2  -1   0   44.67    5.86
  -2  -1   0   42.28    6.28
  -2  -1   0   52.23    5.50
  -2  -1   0   48.69    5.84
  -2  -1  -1 7784.96  256.42
  -2  -1  -1 7703.93  256.37
   2   1   2 3328.15  126.08
  -2  -1  -3    3.47    3.24
  -2  -1  -3    0.97    2.81
  -2  -1  -4 1986.91   76.12
  -2  -1  -4 1861.81   76.03
  -2  -1  -5  294.20   15.63
  -2  -1  -5  345.20   15.70
  -2  -1  -5  314.54   15.53
   2   1   6   90.25    7.42
  -2  -1  -6   78.54    6.48
  -2  -1  -6   77.08    6.21
  -2  -1  -6   89.83    6.23
  -2  -1  -7 1658.99   68.16
  -2  -1  -7 1738.31   68.48
   2   1   8 1635.35   67.99
   2   1   9  622.49   25.63
   2   1   9  680.85   25.95
   2   1  10    6.53    2.17
   2   1  10    8.86    2.51
   2   1  11    4.83    2.63
   2   1  11    3.50    2.19
   2   1  12  678.09   28.10
   2   1  12  806.77   29.71
  -2  -1 -12  729.07   29.52
   2   1  12  719.07   28.78
   2   1  12  541.69   35.52
   2   1  12  726.19   29.04
  -2  -1 -12  631.83   28.19
   2   1  13  449.75   19.80
   2   1  13  519.56   21.13
  -2  -1 -13  472.98   21.15
   2   1  13  493.39   20.64
   2   1  13  470.70   20.62
  -2  -1 -13  440.53   19.97
   2   1  14  165.06    9.01
   2   1  14  144.14   17.44
   2   1  14  197.93   10.05
  -2  -1 -14  186.23   10.34
   2   1  14  184.80    9.84
   2   1  14  143.39   20.54
   2   1  14  184.01    9.75
  -2  -1 -14  170.96    9.24
   2   1  15  173.37    9.35
  -2  -1 -15  166.53    9.80
   2   1  15  169.98    8.81
   2   1  15  164.99    9.40
   2   1  15  166.99    9.21
  -2  -1 -15  170.97    9.04
   2   1  16    0.57    2.62
  -2  -1 -16   -1.03    2.91
   2   1  16    3.05    2.37
   2   1  16    1.60    2.27
  -2  -1 -16    0.64    3.12
   2   1  17  102.91    6.42
   2   1  17  112.12    6.52
  -2  -1 -17  130.58    6.83
   2   1  17  121.20    6.50
   2   1  18  107.74    5.72
   2   1  18  134.27    5.99
  -2  -1 -18   83.93    5.37
   2   1  18  104.85    5.70
  -2  -1 -18  129.27    6.10
  -2  -1 -19  106.85    5.63
   2   1  19  104.93    5.44
   2   2 -16   68.19    3.69
   2   2 -16   49.77    3.34
  -2  -2  15   89.84    5.50
  -2  -2  15   85.82    5.44
  -2  -2  14  201.01   10.36
  -2  -2  14  191.95    9.84
  -2  -2  14  201.82   10.36
   2   2 -13   75.36    5.98
  -2  -2  13   64.59    5.17
  -2  -2  13   83.27    5.75
  -2  -2  13   76.31    5.65
  -2  -2  13   66.58    5.27
  -2  -2  12   60.53    4.95
  -2  -2  12   73.91    5.49
   2   2 -12   64.52    5.49
  -2  -2  12   65.52    5.32
  -2  -2  12   42.08    4.17
  -2  -2  12   52.45    4.83
  -2  -2  11   80.95    6.06
  -2  -2  11   53.85   12.74
   2   2 -11   80.36    6.16
  -2  -2  11   85.58    6.13
  -2  -2  11   78.55   14.94
  -2  -2  11   63.58   13.23
  -2  -2  11   70.40    5.50
  -2  -2  11   63.88    5.49
   2   2 -10  120.99    7.82
  -2  -2  10  108.80    7.21
  -2  -2  10  147.79   18.57
  -2  -2  10  140.44   17.66
  -2  -2  10  136.47    7.91
  -2  -2  10  118.80   17.43
  -2  -2  10  140.45    8.03
  -2  -2   9  698.90   42.46
  -2  -2   9  730.94   43.58
  -2  -2   9  724.71   30.25
  -2  -2   9  657.41   43.59
  -2  -2   9  750.22   30.40
  -2  -2   8   26.70    7.30
  -2  -2   8   30.41    6.94
  -2  -2   8   38.02   12.11
  -2  -2   8   30.27   10.79
  -2  -2   8   25.05    3.22
  -2  -2   8   33.22   10.29
  -2  -2   8   24.98    3.35
  -2  -2   7   71.03    9.63
  -2  -2   7   66.70    9.68
  -2  -2   7   67.02   12.44
  -2  -2   7   83.81   14.14
  -2  -2   7   86.33    5.32
  -2  -2   7   94.17   14.09
  -2  -2   7   88.15    5.46
  -2  -2   7   55.22   10.12
  -2  -2   6   87.23    9.75
  -2  -2   6   61.60    9.37
  -2  -2   6   73.52   12.01
  -2  -2   6   86.85   13.40
  -2  -2   6   95.92    5.34
  -2  -2   6   96.63    5.42
  -2  -2   6   98.60   14.48
  -2  -2   6   60.45    9.71
  -2  -2   5    4.43    8.82
  -2  -2   5    6.32    5.04
  -2  -2   5    4.53    4.40
  -2  -2   5    2.93    5.35
  -2  -2   5    3.18    7.93
  -2  -2   5    1.22    8.92
  -2  -2   5    3.55    2.84
  -2  -2   4 2492.64   81.63
  -2  -2   4 1990.06   75.62
  -2  -2   4 1911.54   75.33
  -2  -2   4 1821.16   72.26
  -2  -2   4 2355.82   74.78
  -2  -2   4 1518.28   69.57
  -2  -2   4 1411.23   68.81
  -2  -2   3  326.90   19.49
  -2  -2   3  285.30   18.07
  -2  -2   3  293.62   18.56
  -2  -2   3  272.46   15.41
  -2  -2   3  279.15   15.03
  -2  -2   3  249.12   14.39
  -2  -2   2 1886.85   70.34
  -2  -2   2 1894.33   70.25
  -2  -2   2 1719.10   67.32
  -2  -2   2 1584.70   67.76
  -2  -2   2 1599.33   67.70
  -2  -2   2 1561.07   67.25
  -2  -2   1 1128.65   46.23
  -2  -2   1 1194.58   47.15
  -2  -2   1  952.05   45.55
  -2  -2   1 1109.10   46.39
  -2  -2   1 1065.29   46.02
  -2  -2   1 1205.67   46.53
  -2  -2   1 1049.59   45.91
  -2  -2   1 1095.90   46.21
  -2  -2   1 1126.84   44.45
  -2  -2   0  718.87   32.66
  -2  -2   0  741.99   31.40
  -2  -2   0  902.06   34.81
  -2  -2   0  831.82   34.76
  -2  -2   0  767.77   34.32
  -2  -2   0  821.24   34.43
  -2  -2   0  803.16   34.28
  -2  -2  -1 2378.90   83.60
  -2  -2  -1 2200.65   83.00
  -2  -2  -2 1715.66   70.14
  -2  -2  -2 1737.20   70.18
  -2  -2  -3  196.88   11.42
  -2  -2  -3  169.57   12.26
  -2  -2  -3  170.66   12.09
  -2  -2  -3  171.90   10.77
  -2  -2  -3  166.32   11.86
  -2  -2  -3  158.82   10.69
  -2  -2  -4   43.00    5.86
  -2  -2  -4   42.72    7.35
  -2  -2  -4   40.72    4.95
  -2  -2  -4   38.47    4.82
  -2  -2  -4   35.05    6.76
  -2  -2  -4   38.31    7.10
  -2  -2  -5   99.98    7.78
  -2  -2  -5  121.31    8.05
  -2  -2  -6    6.00    3.65
  -2  -2  -6    6.21    3.13
   2   2   7  855.62   38.65
  -2  -2  -7  854.35   36.51
  -2  -2  -7  891.75   37.15
   2   2   8  113.30   10.51
   2   2   9  842.95   41.64
   2   2   9  920.53   35.91
   2   2   9  903.63   35.83
   2   2  10  771.58   37.27
   2   2  10  746.82   29.95
   2   2  10  723.48   29.80
   2   2  11  285.00   20.99
   2   2  11  288.90   13.58
   2   2  11  313.02   13.95
  -2  -2 -12 1333.40   53.51
   2   2  12 1385.50   52.74
   2   2  12 1211.77   61.03
   2   2  12 1332.04   52.93
   2   2  12 1250.81   51.93
  -2  -2 -13   10.18    3.18
   2   2  13    8.09    2.65
   2   2  13    7.06    2.64
   2   2  13    6.43    6.57
   2   2  13   11.63    3.25
   2   2  13    7.77    2.64
  -2  -2 -14  500.43   23.21
   2   2  14  499.20   21.86
   2   2  14  533.91   22.73
   2   2  14  534.48   22.74
   2   2  14  585.76   23.38
   2   2  14  461.56   33.37
  -2  -2 -15  313.27   15.45
   2   2  15  339.67   15.16
   2   2  15  320.01   14.88
  -2  -2 -15  304.99   14.54
   2   2  15  316.26   14.27
   2   2  16   55.15    4.58
   2   2  16   48.51    4.29
  -2  -2 -16   40.91    4.31
   2   2  16   46.31    4.14
   2   2  17  270.84   12.83
   2   2  17  267.44   12.79
  -2  -2 -17  299.98   13.04
   2   2  17  292.75   12.63
   2   2  18   14.61    2.48
  -2  -2 -18   17.74    2.80
  -2  -2 -18   17.83    2.59
   2   2  18   10.11    1.99
   2   2  18    9.93    2.00
  -2  -2 -19   11.41    2.08
   2   2  19   13.17    1.98
  -2  -3  16   12.07    1.27
   2   3 -15  137.73    6.54
  -2  -3  14   47.60    3.93
  -2  -3  14   45.87    3.88
   2   3 -14   53.89    4.14
  -2  -3  14   44.52    3.92
  -2  -3  13  108.78    6.76
   2   3 -13  109.12    7.02
  -2  -3  13  110.38    6.46
  -2  -3  13  107.69    6.77
  -2  -3  12  209.80   10.64
  -2  -3  12  219.54   10.79
   2   3 -12  189.62   10.63
  -2  -3  12  184.77    9.63
  -2  -3  12  194.36    9.88
  -2  -3  11   10.23    3.19
   2   3 -11    7.16    3.04
  -2  -3  11    6.84    2.98
  -2  -3  11    5.80    2.75
  -2  -3  11   11.70    4.00
   2   3 -10   19.47    3.52
  -2  -3  10   18.89    3.27
  -2  -3  10   32.65   11.59
  -2  -3  10   22.76   10.92
  -2  -3  10   22.54    3.69
  -2  -3  10   16.39    8.77
  -2  -3  10   23.99    3.73
  -2  -3   9    8.32    2.80
  -2  -3   9    7.42    2.86
  -2  -3   9    2.34    7.19
  -2  -3   9   17.84   11.12
  -2  -3   9    8.23    8.87
  -2  -3   9    9.30    2.93
  -2  -3   8  325.16   27.10
  -2  -3   8  356.71   16.27
  -2  -3   8  340.23   28.14
  -2  -3   8  362.60   28.30
  -2  -3   8  365.26   16.30
  -2  -3   7   59.35   11.86
  -2  -3   7   55.57    4.48
  -2  -3   7   55.04    9.62
  -2  -3   7   46.91   12.25
  -2  -3   7   71.57   13.65
  -2  -3   7   50.22    4.26
  -2  -3   6   74.51   12.62
  -2  -3   6   67.70    4.62
  -2  -3   6   40.81    8.55
  -2  -3   6   58.69   12.41
  -2  -3   6   66.36    4.54
  -2  -3   5    5.52    1.94
  -2  -3   5   -3.45    8.01
  -2  -3   5   -0.40    5.42
  -2  -3   5    2.72    9.18
  -2  -3   5    3.19    1.82
  -2  -3   4  744.78   33.18
  -2  -3   4  714.46   31.89
  -2  -3   4  827.84   37.25
  -2  -3   4  849.90   39.38
  -2  -3   3  194.12   13.10
  -2  -3   3  254.47   17.55
  -2  -3   3  218.62   13.97
  -2  -3   3  249.18   14.94
  -2  -3   3  256.39   17.34
  -2  -3   3  224.50   14.24
  -2  -3   3  235.70   14.35
  -2  -3   3  210.58   14.02
  -2  -3   2  645.82   30.86
  -2  -3   2  788.56   33.49
  -2  -3   2  662.55   32.93
  -2  -3   2  766.33   33.54
  -2  -3   2  655.99   32.31
  -2  -3   2  749.51   33.24
  -2  -3   2  798.90   34.25
  -2  -3   1  860.54   35.87
  -2  -3   1  738.33   34.89
  -2  -3   1  826.21   35.59
  -2  -3   1  842.22   35.91
  -2  -3   1  768.37   33.62
  -2  -3   0  553.37   25.69
  -2  -3   0  550.17   25.02
  -2  -3   0  547.09   25.72
  -2  -3   0  557.75   25.98
  -2  -3   0  500.96   24.26
  -2  -3  -1 4944.67  177.31
  -2  -3  -1 4196.78  175.31
  -2  -3  -2 1587.07   62.28
  -2  -3  -2 1412.88   62.27
  -2  -3  -3 3092.53  127.64
  -2  -3  -3 3347.38  125.93
  -2  -3  -3 3129.23  127.69
  -2  -3  -4 1249.94   54.49
  -2  -3  -4 1276.79   54.74
  -2  -3  -4 1314.77   52.91
  -2  -3  -4 1181.96   52.70
  -2  -3  -4 1239.93   54.40
  -2  -3  -5  771.66   37.06
  -2  -3  -5  787.98   37.26
  -2  -3  -5  824.97   35.36
  -2  -3  -5  770.14   36.98
  -2  -3  -5  795.08   35.73
  -2  -3  -6  935.86   42.80
  -2  -3  -6  872.49   41.16
  -2  -3  -6  946.21   42.84
  -2  -3  -6 1006.89   43.23
  -2  -3  -6  967.96   41.12
   2   3   6  960.39   41.17
  -2  -3  -7  151.35   12.13
  -2  -3  -7  139.24   10.83
  -2  -3  -7  129.89   11.58
  -2  -3  -7  168.63   11.15
  -2  -3  -7  130.54   12.00
  -2  -3  -8 1741.16   70.97
   2   3   9   49.36    3.81
   2   3   9   53.59    3.90
   2   3  10   29.33    3.14
   2   3  10   26.70    3.01
   2   3  11  307.74   13.86
   2   3  11  293.01   21.88
   2   3  11  299.17   13.75
  -2  -3 -12  266.83   13.32
   2   3  12  272.31   21.52
  -2  -3 -12  243.13   12.16
   2   3  12  289.06   12.94
   2   3  12  250.36   20.53
   2   3  12  265.66   12.58
  -2  -3 -13    5.47    3.00
   2   3  13    3.79    2.52
   2   3  13    3.81    2.34
   2   3  13   -1.22    5.15
   2   3  13    3.64    2.60
   2   3  13    6.97    2.68
   2   3  14  222.22   20.43
   2   3  14  294.37   13.71
   2   3  14  201.55   20.78
   2   3  14  350.70   14.77
   2   3  14  270.42   12.83
   2   3  15    2.74    2.47
   2   3  15    7.77    2.99
  -2  -3 -15    2.14    2.36
   2   3  15    4.17    2.53
   2   3  16    0.77    2.34
   2   3  16    1.15    2.23
   2   3  16    0.31    2.42
   2   3  17  111.12    6.59
   2   3  17  118.49    6.62
   2   3  17  112.04    6.22
   2   3  18   54.97    3.91
  -2  -3 -18   65.94    4.62
   2   3  18   60.96    3.96
   2   3  18   56.06    3.95
   2   3  19   50.59    3.04
   2   3  19   49.07    3.32
  -2  -3 -19   44.42    3.38
   2   3  20    5.44    0.92
  -2  -4  15   19.27    1.85
   2   4 -14   40.18    3.16
  -2  -4  14   39.53    3.47
  -2  -4  13    6.38    3.46
   2   4 -13    7.84    2.65
  -2  -4  13    3.23    2.22
  -2  -4  13    4.57    2.30
   2   4 -13    3.79    2.39
  -2  -4  12   26.86    3.53
   2   4 -12   26.04    3.65
  -2  -4  12   28.34    4.54
  -2  -4  12   22.84    3.45
  -2  -4  11  162.22    8.98
  -2  -4  11  147.52    7.71
   2   4 -11  146.04    8.78
  -2  -4  11  151.36    8.54
  -2  -4  11  157.63    8.94
  -2  -4  10   52.95    5.04
  -2  -4  10   53.03    4.97
   2   4 -10   56.00    5.07
  -2  -4  10   44.03    4.16
  -2  -4  10   52.75    4.96
  -2  -4   9  397.09   17.11
  -2  -4   9  363.09   17.35
  -2  -4   9  384.98   17.53
  -2  -4   8   68.52    5.76
  -2  -4   8   74.32    5.69
  -2  -4   8   55.22   11.48
  -2  -4   8   61.77    5.41
  -2  -4   7   13.42    3.65
  -2  -4   7   14.03    2.96
  -2  -4   7   12.72    2.91
  -2  -4   7   13.06    7.60
  -2  -4   7   16.47    4.20
  -2  -4   6  434.14   30.13
  -2  -4   6  474.47   20.18
  -2  -4   6  470.46   20.17
  -2  -4   5  747.20   29.42
  -2  -4   5  728.58   29.37
  -2  -4   4  392.33   26.33
  -2  -4   4  452.06   18.45
  -2  -4   4  402.71   23.49
  -2  -4   4  445.05   18.43
  -2  -4   3   89.65   10.02
  -2  -4   3   92.73    9.93
  -2  -4   3   74.40    9.82
  -2  -4   3  104.44   10.20
  -2  -4   2   27.59    7.30
  -2  -4   2   30.81    6.25
  -2  -4   2   34.31    7.77
  -2  -4   2   39.22    7.32
  -2  -4   1  341.32   19.35
  -2  -4   1  285.98   18.29
  -2  -4   1  313.09   18.85
  -2  -4   1  331.46   18.93
  -2  -4   1  286.46   18.75
  -2  -4   0  185.51   14.98
  -2  -4   0  219.60   16.00
  -2  -4   0  220.06   16.13
  -2  -4   0  219.13   16.29
  -2  -4   0  192.52   14.89
  -2  -4  -1 1310.44   62.92
  -2  -4  -1 1685.30   66.14
  -2  -4  -2  646.82   32.06
  -2  -4  -2  600.79   34.27
  -2  -4  -3  827.92   42.52
  -2  -4  -3  832.47   42.55
  -2  -4  -3  873.11   39.67
  -2  -4  -4  209.29   16.01
  -2  -4  -4  154.04   12.39
  -2  -4  -4  193.40   16.14
  -2  -4  -4  199.94   16.15
  -2  -4  -4  196.10   13.40
  -2  -4  -5  110.13   12.15
  -2  -4  -5   75.13    9.12
   2   4   5   89.51    8.33
  -2  -4  -5   97.60   12.18
  -2  -4  -5  111.66   12.57
  -2  -4  -5   97.44   10.13
   2   4   6 2663.42  114.47
  -2  -4  -6 3005.88  118.24
  -2  -4  -6 3036.50  118.42
  -2  -4  -6 3389.86  116.93
  -2  -4  -6 2982.99  117.25
  -2  -4  -6 2991.60  118.17
   2   4   6 2580.99  112.00
   2   4   7   11.12    5.76
  -2  -4  -7    6.32    6.69
  -2  -4  -7   25.32    6.63
  -2  -4  -7   11.60    6.53
  -2  -4  -7   14.28    7.52
   2   4   7   14.59    4.44
   2   4   8 1135.90   49.84
  -2  -4  -8 1037.57   49.91
  -2  -4  -8 1152.50   48.73
  -2  -4  -8 1118.60   50.75
  -2  -4  -8 1092.69   50.44
   2   4   8  997.41   48.35
   2   4   9  328.89   14.48
   2   4   9  334.26   14.48
  -2  -4  -9  286.80   19.86
   2   4   9  311.47   20.40
   2   4  10   20.07    2.94
   2   4  10   23.07    6.37
   2   4  10   17.94    2.83
   2   4  11 1943.29   75.41
   2   4  11 1804.46   84.30
   2   4  11 1975.13   75.50
   2   4  11 1938.49   84.59
   2   4  12   10.36    2.66
  -2  -4 -12    7.16    2.82
   2   4  12    6.87    5.64
   2   4  12    9.11    2.68
   2   4  12   18.20   10.17
  -2  -4 -13  499.87   23.51
   2   4  13  596.31   24.09
   2   4  13  472.01   33.17
   2   4  13  622.92   24.34
   2   4  14   19.38    3.16
   2   4  14   17.70    2.88
  -2  -4 -14   14.06    3.43
   2   4  15    7.83    2.70
   2   4  15    7.94    3.11
   2   4  15    6.38    2.53
  -2  -4 -15    5.47    3.10
   2   4  16  171.02    9.21
  -2  -4 -16  182.84    9.98
   2   4  16  167.69    8.68
   2   4  17  330.93   14.22
   2   4  17  309.82   13.99
  -2  -4 -17  315.65   14.67
   2   4  17  305.55   13.48
   2   4  18   72.05    4.44
   2   4  18   79.73    4.69
  -2  -4 -18   84.94    5.27
   2   4  18   79.63    4.65
   2   4  18   74.41    4.86
  -2  -4 -19   17.07    2.16
  -2  -4 -19   16.87    2.15
   2   4  19   14.54    1.70
   2   4  19   16.84    2.12
  -2  -5  14    2.67    1.50
  -2  -5  13   23.08    3.59
   2   5 -12   70.41    4.91
  -2  -5  12   76.96    4.41
   2   5 -12   71.59    4.56
  -2  -5  12   76.52    5.21
  -2  -5  12   71.59    5.12
  -2  -5  12   88.85    5.63
  -2  -5  11    0.22    2.44
  -2  -5  11   -1.51    4.22
  -2  -5  11   -0.32    2.43
   2   5 -11    1.37    2.37
  -2  -5  11    0.11    2.43
  -2  -5  10  100.75    7.07
  -2  -5  10  113.29    7.25
  -2  -5  10  105.14    7.10
  -2  -5  10  107.01    6.33
   2   5 -10   97.38    6.87
  -2  -5   9    1.32    2.71
  -2  -5   9   -0.26    2.75
  -2  -5   9   -0.81    3.88
  -2  -5   9   -1.53    2.98
  -2  -5   9   -1.29    3.13
  -2  -5   8   19.71    3.63
  -2  -5   8   20.86    3.66
  -2  -5   8   21.94    4.40
  -2  -5   8   18.81    3.46
  -2  -5   8   20.53    3.78
  -2  -5   7   27.07    3.91
  -2  -5   7   25.00    3.64
  -2  -5   7   24.44    3.86
  -2  -5   7   23.79    3.72
  -2  -5   7   22.10    4.38
  -2  -5   6  414.98   18.75
  -2  -5   6  433.28   18.58
  -2  -5   6  416.22   18.77
  -2  -5   5  149.10    8.24
  -2  -5   5  154.26    8.30
  -2  -5   4  416.38   17.73
  -2  -5   4  433.07   17.81
  -2  -5   4  362.92   23.92
  -2  -5   4  333.22   23.19
  -2  -5   3  333.71   14.35
  -2  -5   3  337.96   14.37
  -2  -5   3  348.25   21.43
  -2  -5   3  316.48   13.49
  -2  -5   3  319.44   21.15
  -2  -5   3  281.79   20.28
  -2  -5   2  293.87   13.35
  -2  -5   2  302.06   20.38
  -2  -5   2  325.58   12.99
  -2  -5   2  331.40   21.18
  -2  -5   2  304.82   20.58
  -2  -5   2  298.69   13.36
  -2  -5   1 1712.55   69.53
  -2  -5   1 1598.23   68.54
  -2  -5   1 1594.77   68.50
  -2  -5   0  697.74   35.07
  -2  -5   0  732.05   35.70
  -2  -5   0  702.29   35.14
  -2  -5  -1  893.23   44.66
  -2  -5  -1  889.97   44.91
  -2  -5  -1  827.95   42.77
  -2  -5  -1  901.97   44.46
  -2  -5  -2  674.91   35.67
  -2  -5  -2  493.16   30.98
  -2  -5  -3   91.61   12.78
  -2  -5  -3   98.83   16.19
  -2  -5  -3   89.24   15.13
   2   5   4  218.21   14.70
  -2  -5  -4  280.09   22.26
  -2  -5  -4  249.01   18.87
  -2  -5  -4  272.64   21.38
   2   5   5   25.35    6.40
  -2  -5  -5   28.39    8.91
  -2  -5  -5   31.21    9.85
  -2  -5  -5   34.09   11.10
  -2  -5  -5   31.84    9.43
   2   5   6   11.49    5.54
  -2  -5  -6   20.46    9.07
  -2  -5  -6   12.15    8.30
  -2  -5  -6   18.66    7.38
  -2  -5  -6   12.56    8.47
   2   5   7   11.76    6.61
  -2  -5  -7   37.06    9.34
  -2  -5  -7   23.23    2.63
  -2  -5  -7   11.84    6.36
  -2  -5  -7   33.23    9.43
  -2  -5  -7   25.84    8.23
  -2  -5  -7   25.74    2.93
   2   5   8   97.96   12.13
  -2  -5  -8  115.24    6.19
  -2  -5  -8  132.97   13.92
  -2  -5  -8  140.73   14.62
  -2  -5  -8  146.15   14.38
  -2  -5  -8  132.85    6.52
   2   5   9  166.11   14.97
  -2  -5  -9  180.70   15.83
  -2  -5  -9  141.46   14.60
  -2  -5  -9  172.16   15.84
   2   5  10  273.54   12.95
   2   5  10  285.18   20.88
   2   5  10  272.46   12.91
   2   5  11  476.84   20.61
   2   5  11  474.19   20.65
  -2  -5 -12  330.60   15.91
   2   5  12  372.32   16.25
  -2  -5 -12  337.39   16.72
   2   5  12  366.73   16.16
   2   5  13  124.79    7.28
  -2  -5 -13  105.44    7.14
  -2  -5 -13  115.39    7.99
   2   5  13  126.64    7.42
   2   5  14    9.07    2.85
  -2  -5 -14    5.71    3.10
   2   5  14    5.88    2.55
  -2  -5 -14    6.21    3.36
   2   5  15   60.70    4.99
   2   5  15   60.10    4.80
  -2  -5 -15   51.13    5.44
   2   5  16   93.35    6.17
   2   5  16   81.14    5.55
  -2  -5 -16   83.01    6.26
  -2  -5 -17    6.64    2.90
   2   5  17    5.24    2.15
   2   5  17    4.87    1.97
   2   5  17    5.01    2.37
   2   5  18   38.68    3.38
   2   5  18   42.53    3.18
   2   5  18   43.07    3.23
  -2  -5 -19    7.13    1.37
  -2  -5 -19    8.23    1.63
  -2  -5 -19    5.00    1.43
   2   5  19    7.56    1.58
  -2  -6  12   45.45    3.20
  -2  -6  12   49.72    4.26
  -2  -6  11    2.26    2.12
  -2  -6  11    3.04    3.87
  -2  -6  10  211.71    9.96
  -2  -6  10  202.87   10.45
  -2  -6   9    4.85    2.93
  -2  -6   8   47.40    4.64
  -2  -6   8   39.07    4.59
  -2  -6   8   48.66    5.56
  -2  -6   8   40.75    4.64
  -2  -6   7  273.39   12.61
  -2  -6   7  245.33   13.04
  -2  -6   7  271.58   12.93
  -2  -6   7  243.73   13.00
  -2  -6   6  186.27   10.26
  -2  -6   6  184.40   10.19
  -2  -6   6  198.32    9.99
  -2  -6   6  173.16    9.31
  -2  -6   5  118.56    7.55
  -2  -6   5  102.80    7.19
  -2  -6   5  113.31    6.84
  -2  -6   5  115.20    7.45
  -2  -6   5  137.35    8.29
  -2  -6   5  125.37    6.99
  -2  -6   4    3.74    2.85
  -2  -6   4   -3.50    3.41
  -2  -6   4    1.93    3.16
  -2  -6   4   -1.70    2.96
  -2  -6   4    1.45    2.36
  -2  -6   4    0.11    2.42
  -2  -6   3    5.69    5.96
  -2  -6   3    1.90    1.63
  -2  -6   3    5.03    5.98
  -2  -6   3    0.93    5.19
  -2  -6   3    2.51    1.80
  -2  -6   2    0.97    5.89
  -2  -6   2    0.92    1.68
  -2  -6   2    0.47    6.14
  -2  -6   2   -0.48    5.61
  -2  -6   2    0.56    1.89
  -2  -6   2    0.61    2.09
  -2  -6   1  152.63   15.17
  -2  -6   1  148.05   15.26
  -2  -6   1  147.46    7.37
  -2  -6   1  148.38   15.33
  -2  -6   1  154.06    7.49
  -2  -6   0  156.26   15.40
  -2  -6   0  153.43    7.44
  -2  -6   0  148.91   15.56
  -2  -6   0  162.76   16.53
  -2  -6   0  144.13    7.50
  -2  -6  -1  869.14   44.46
  -2  -6  -1  814.54   32.82
  -2  -6  -1  848.83   44.46
  -2  -6  -1  859.01   45.00
  -2  -6  -1  827.51   32.91
   2   6   2   64.33    7.61
  -2  -6  -2  102.17   14.99
   2   6   3    4.27    3.85
  -2  -6  -3   11.06   10.41
   2   6   4   56.57    8.14
  -2  -6  -4   73.28   13.79
  -2  -6  -4   77.98   14.61
  -2  -6  -4   67.11    4.97
  -2  -6  -4   78.45    5.31
  -2  -6  -5 1609.09   70.19
  -2  -6  -5 1430.24   55.25
  -2  -6  -5 1601.66   69.93
  -2  -6  -5 1599.42   70.42
  -2  -6  -5 1441.37   55.33
   2   6   6   37.04    7.78
  -2  -6  -6   50.62   11.85
  -2  -6  -6   51.68   11.13
  -2  -6  -6   49.93    4.09
  -2  -6  -6   50.61   11.48
  -2  -6  -6   53.63    4.38
  -2  -6  -7  277.46   22.01
  -2  -6  -7  241.67   11.17
  -2  -6  -7  266.21   22.14
  -2  -6  -7  282.12   22.55
  -2  -6  -7  244.11   11.28
   2   6   8   12.23    6.31
  -2  -6  -8   14.25    8.13
  -2  -6  -8   20.40    8.43
  -2  -6  -8   17.92    8.33
  -2  -6  -8   18.37    2.69
  -2  -6  -8   18.99    2.94
   2   6   9   27.52    8.93
  -2  -6  -9   44.18    3.80
  -2  -6  -9   43.45   10.64
  -2  -6  -9   43.25    9.77
  -2  -6  -9   43.04    3.60
  -2  -6  -9   38.77   10.02
   2   6  10  497.70   31.51
  -2  -6 -10  525.93   23.76
   2   6  11  231.81   12.26
  -2  -6 -11  255.01   12.51
   2   6  11  247.99   21.09
   2   6  11  231.10   12.28
  -2  -6 -11  237.63   11.30
  -2  -6 -11  195.34   12.33
  -2  -6 -11  247.68   12.88
   2   6  12   63.30   12.73
  -2  -6 -12   60.34    4.49
   2   6  12   61.65    5.14
   2   6  12   68.40    5.34
  -2  -6 -12   62.51    5.81
   2   6  13    7.01    2.69
   2   6  13    8.48    2.65
  -2  -6 -13    6.79    3.48
   2   6  14   23.24    3.39
   2   6  14   21.27    3.32
  -2  -6 -14   21.90    4.20
  -2  -6 -14   30.91    4.36
   2   6  15   10.36    2.69
   2   6  15   15.01    2.95
   2   6  15   16.15    2.84
  -2  -6 -15   18.49    3.69
  -2  -6 -15   14.00    3.64
   2   6  16  389.03   18.63
   2   6  16  499.23   19.55
   2   6  16  446.40   18.99
  -2  -6 -16  420.07   19.50
  -2  -6 -16  500.49   19.76
   2   6  17   22.49    2.81
  -2  -6 -17   32.49    3.45
   2   6  17   33.78    3.14
   2   6  17   28.58    2.82
   2   6  18  186.75    8.80
   2   6  18  179.06    8.68
  -2  -6 -18  204.42    9.02
  -2  -6 -18  240.85    9.11
   2   6  18  163.84    8.62
  -2  -6 -18  221.27    9.06
  -2  -6 -18  216.22    9.15
  -2  -6 -19  142.83    5.54
  -2  -6 -19  146.49    5.60
  -2  -7  12   22.35    2.06
  -2  -7  12   46.83    2.89
  -2  -7  11   -0.06    2.13
  -2  -7  11    2.49    3.06
  -2  -7  10   67.34    4.50
  -2  -7   9   60.35    4.71
  -2  -7   8   27.31    4.83
  -2  -7   8   26.11    3.91
  -2  -7   7  518.85   22.18
  -2  -7   6   45.79    4.87
  -2  -7   6   40.50    4.29
  -2  -7   5  415.67   17.99
  -2  -7   5  422.23   17.31
  -2  -7   4  296.31   13.71
  -2  -7   4  290.37   13.90
  -2  -7   4  332.56   15.01
  -2  -7   4  302.16   13.32
  -2  -7   3  160.28    8.63
  -2  -7   3  140.86    7.47
  -2  -7   3  130.43    7.49
  -2  -7   3  141.81    8.03
  -2  -7   3  168.20    8.94
  -2  -7   3  163.59    8.63
  -2  -7   3  166.62    9.38
  -2  -7   2  678.13   28.83
  -2  -7   2  635.30   39.04
  -2  -7   2  691.71   28.33
  -2  -7   2  601.03   38.47
  -2  -7   2  679.03   28.40
  -2  -7   2  645.80   28.53
  -2  -7   2  854.61   30.48
  -2  -7   2  861.78   30.33
  -2  -7   2  756.38   29.04
  -2  -7   2  485.73   36.72
  -2  -7   1   70.90    6.25
  -2  -7   1   77.64   11.98
  -2  -7   1  111.45    6.81
  -2  -7   1   88.47    5.65
  -2  -7   1  110.43    6.65
  -2  -7   1  120.43    6.72
  -2  -7   1   82.94   12.74
  -2  -7   1   87.69   12.81
  -2  -7   1   92.57    5.52
  -2  -7   0  438.63   31.13
  -2  -7   0  519.58   20.89
  -2  -7   0  480.13   32.25
  -2  -7   0  451.86   31.54
  -2  -7   0  497.17   20.88
  -2  -7  -1   60.12   11.74
  -2  -7  -1   55.30   11.95
  -2  -7  -1   83.13   13.09
  -2  -7  -1   65.13    4.74
  -2  -7  -1   65.63    4.79
  -2  -7  -2    5.27    8.62
  -2  -7  -2    5.36    8.17
  -2  -7  -2    5.39    8.21
  -2  -7  -2    4.63    2.60
  -2  -7  -2    7.45    2.88
  -2  -7  -3   19.22   10.15
  -2  -7  -4  234.50   22.86
  -2  -7  -4  244.37   11.52
  -2  -7  -4  232.54   23.58
  -2  -7  -4  232.51   11.63
  -2  -7  -5    1.20    2.67
  -2  -7  -5    0.71    9.26
  -2  -7  -5    2.19    7.78
   2   7   5   -0.37    4.47
  -2  -7  -5   -0.95    2.95
  -2  -7  -6  391.04   16.72
  -2  -7  -6  410.90   30.37
  -2  -7  -6  371.00   30.09
  -2  -7  -6  394.05   30.14
  -2  -7  -6  394.08   16.87
  -2  -7  -7  254.47   11.49
  -2  -7  -7  223.92   22.31
  -2  -7  -7  230.98   22.90
  -2  -7  -7  252.78   11.67
  -2  -7  -7  209.86   21.62
   2   7   8   97.14   12.51
  -2  -7  -8  109.96   15.85
  -2  -7  -8  138.05    8.55
  -2  -7  -8  133.67    7.47
  -2  -7  -8  119.85   17.19
  -2  -7  -8  113.07    7.34
  -2  -7  -8  106.41   15.87
  -2  -7  -8  131.07    7.71
  -2  -7  -8  118.83    7.81
   2   7   9  652.32   38.19
  -2  -7  -9 1069.61   31.92
  -2  -7  -9  617.02   41.88
  -2  -7  -9  877.11   32.04
  -2  -7  -9  673.14   30.00
  -2  -7  -9  616.39   41.77
  -2  -7  -9  638.41   42.40
  -2  -7  -9  674.73   30.10
  -2  -7  -9  770.79   31.10
  -2  -7  -9  648.32   30.57
  -2  -7  -9  675.79   30.48
  -2  -7  -9  741.03   29.87
  -2  -7  -9  600.08   30.59
  -2  -7  -9 1215.43   32.51
  -2  -7 -10   60.11   11.40
  -2  -7 -10   68.53    5.39
   2   7  10   55.42   10.23
  -2  -7 -10   79.74    6.02
  -2  -7 -10   84.65    6.24
  -2  -7 -10   60.18    5.68
   2   7  11  288.44   14.81
   2   7  11  256.78   22.33
   2   7  11  281.52   14.72
  -2  -7 -11  300.17   14.98
  -2  -7 -11  311.38   13.90
  -2  -7 -11  343.03   15.52
  -2  -7 -11  251.09   14.76
  -2  -7 -12   74.34    6.27
  -2  -7 -12  102.48    6.93
   2   7  12   60.21   11.83
  -2  -7 -12   75.25    5.35
   2   7  12   79.54    5.99
   2   7  12   82.81    6.05
  -2  -7 -12  104.83    6.49
  -2  -7 -12  113.28    6.75
   2   7  13   73.85    5.48
  -2  -7 -13   57.27    5.60
  -2  -7 -13   70.92    5.81
   2   7  13   67.37    5.28
   2   7  14  340.86   15.04
  -2  -7 -14  365.47   15.59
   2   7  14  324.88   14.85
   2   7  15   43.80    3.98
  -2  -7 -15   49.68    4.62
  -2  -7 -15   35.99    4.30
   2   7  15   40.56    3.78
   2   7  16  101.69    5.99
   2   7  16  104.47    6.26
  -2  -7 -16  114.21    6.49
  -2  -7 -16  104.59    6.48
  -2  -7 -16  114.71    6.57
   2   7  17    4.51    1.63
  -2  -7 -17    4.75    2.33
  -2  -7 -17    4.15    2.05
   2   7  17    4.91    1.79
  -2  -7 -17    5.68    2.11
  -2  -7 -18    6.22    1.54
  -2  -7 -18    5.03    1.83
  -2  -7 -18    3.19    1.41
  -2  -7 -19    1.45    0.95
  -2  -8  10   -0.07    2.08
  -2  -8   8    4.92    2.89
  -2  -8   8    5.22    4.04
  -2  -8   8    4.43    2.85
  -2  -8   7    6.40    3.42
  -2  -8   7    1.42    4.16
  -2  -8   7    5.92    3.21
  -2  -8   6   -0.60    3.63
  -2  -8   6   -1.76    4.24
  -2  -8   6   -1.04    3.29
  -2  -8   5    8.23    3.81
  -2  -8   5    6.59    3.90
  -2  -8   5   11.76    4.18
  -2  -8   4   25.18    4.87
  -2  -8   4   34.62    4.83
  -2  -8   4   32.26    4.38
  -2  -8   4   28.57    4.65
  -2  -8   3   93.69    6.73
  -2  -8   3   77.02    5.26
  -2  -8   3  103.10    6.89
  -2  -8   3   96.14    6.77
  -2  -8   3  106.14    7.59
  -2  -8   2   87.45    6.16
  -2  -8   2   98.10    6.13
  -2  -8   2   91.67    6.47
  -2  -8   2   82.79    5.59
  -2  -8   2   78.59    5.47
  -2  -8   2  106.43    7.11
  -2  -8   2  101.18    7.23
  -2  -8   2   84.52    6.33
  -2  -8   2   98.32    6.85
  -2  -8   1   19.34    4.78
  -2  -8   1   21.98    4.11
  -2  -8   1   20.29    3.43
  -2  -8   1   16.91    8.21
  -2  -8   1   17.85    7.71
  -2  -8   1   30.25    4.40
  -2  -8   1   20.97    3.57
  -2  -8   1   19.21    3.92
  -2  -8   1   21.39    3.38
  -2  -8   1   13.46    7.80
  -2  -8   1   15.48    2.95
  -2  -8   1   24.83    4.61
  -2  -8   1   20.41    3.29
  -2  -8   0   59.76    5.02
  -2  -8   0   49.84    6.19
  -2  -8   0   81.85    6.36
  -2  -8   0   51.78   11.28
  -2  -8   0   67.17   12.77
  -2  -8   0   79.88    6.64
  -2  -8   0   76.72    6.22
  -2  -8   0   64.79    5.35
  -2  -8   0   82.61    6.23
  -2  -8   0   63.74    5.50
  -2  -8   0   47.45   11.39
  -2  -8   0   72.91    5.25
  -2  -8   0   70.15    5.37
  -2  -8   0   69.52    5.59
  -2  -8   0   64.73    5.67
  -2  -8  -1   98.00    6.67
  -2  -8  -1  104.73    7.27
  -2  -8  -1   97.42    7.05
  -2  -8  -1  111.98    7.65
  -2  -8  -1   80.83   14.02
  -2  -8  -1  134.96    8.79
  -2  -8  -1  119.69    7.96
  -2  -8  -1   96.31   15.22
  -2  -8  -1   91.22    6.57
  -2  -8  -1  106.60   15.72
  -2  -8  -1   83.89    6.07
  -2  -8  -1   91.34    6.63
  -2  -8  -2    4.10    3.89
  -2  -8  -2    2.35    2.96
  -2  -8  -2    4.42    8.56
  -2  -8  -2    1.50    7.37
  -2  -8  -2    5.55    4.16
  -2  -8  -2    2.70    2.41
  -2  -8  -2    1.51    2.13
  -2  -8  -2    5.59    3.11
  -2  -8  -2    4.26    3.01
  -2  -8  -2    5.47    2.92
  -2  -8  -2    3.91    4.27
  -2  -8  -2    3.78    8.79
  -2  -8  -2    3.14    2.82
  -2  -8  -2    3.51    3.73
  -2  -8  -3   50.20    5.49
  -2  -8  -3   52.55    5.50
  -2  -8  -3   57.19    6.11
  -2  -8  -3   54.47    5.88
  -2  -8  -3   87.15    6.50
  -2  -8  -3   54.14    5.44
  -2  -8  -3   80.35    7.01
  -2  -8  -3   50.68    4.63
  -2  -8  -3   44.52    4.24
  -2  -8  -3   50.69   13.39
  -2  -8  -4    0.49    2.23
  -2  -8  -4    4.66    3.95
  -2  -8  -4    3.27    3.05
  -2  -8  -4    4.30    4.61
  -2  -8  -4    5.96    2.82
  -2  -8  -4    5.28    2.30
  -2  -8  -4    4.12    2.90
  -2  -8  -4    7.82    3.77
  -2  -8  -4    8.50    3.26
  -2  -8  -4    2.45    3.69
  -2  -8  -4    5.22    3.36
  -2  -8  -5   20.56    4.46
  -2  -8  -5   25.66    4.08
  -2  -8  -5   25.17   11.08
  -2  -8  -5   19.06   10.14
  -2  -8  -5   39.06    4.85
  -2  -8  -5   25.52    3.80
  -2  -8  -5   32.02    4.21
  -2  -8  -5   31.84    5.03
  -2  -8  -5   20.43    3.80
  -2  -8  -5   24.18    4.07
  -2  -8  -5   23.34    3.62
  -2  -8  -5   25.61    4.27
  -2  -8  -6   68.96    5.94
  -2  -8  -6   51.91    5.51
  -2  -8  -6   59.95    5.57
  -2  -8  -6   54.41   13.15
  -2  -8  -6   52.22   12.55
  -2  -8  -6   50.26    4.86
  -2  -8  -6   57.78    5.39
  -2  -8  -6   37.22   12.20
  -2  -8  -6   77.35    6.18
  -2  -8  -6   46.67    5.35
  -2  -8  -6   47.71    5.13
  -2  -8  -6   59.38    5.97
  -2  -8  -6   53.47    5.62
   2   8   7    5.31    5.32
  -2  -8  -7    7.26    8.75
  -2  -8  -7    4.95    8.57
  -2  -8  -7    4.22    3.45
  -2  -8  -7    2.10    2.92
  -2  -8  -7    2.29    3.27
  -2  -8  -7    2.38    2.97
  -2  -8  -7    4.93    8.77
  -2  -8  -7    2.36    3.00
  -2  -8  -7    2.25    3.20
  -2  -8  -7    3.73    3.16
  -2  -8  -7    0.26    2.84
  -2  -8  -7    2.10    4.11
   2   8   8   41.56    9.00
  -2  -8  -8   36.51   12.90
  -2  -8  -8   52.70   13.03
  -2  -8  -8   50.65   13.25
  -2  -8  -8   55.35    5.04
  -2  -8  -8   53.89    5.26
  -2  -8  -8   77.85    6.09
  -2  -8  -8   61.72    5.76
  -2  -8  -8   58.09    5.56
  -2  -8  -8   55.06    5.31
  -2  -8  -8   66.97    6.41
  -2  -8  -8   80.31    5.93
  -2  -8  -8   53.88    5.18
   2   8   9   48.82    9.16
  -2  -8  -9   46.78   12.20
  -2  -8  -9   43.09   11.00
  -2  -8  -9   55.46    4.78
  -2  -8  -9   62.26   12.57
  -2  -8  -9   46.46    4.78
  -2  -8  -9   58.81    5.41
  -2  -8  -9   63.56    5.40
  -2  -8  -9   64.05    5.66
  -2  -8  -9   60.35    5.54
  -2  -8  -9   80.15    6.47
  -2  -8  -9   79.68    6.29
  -2  -8 -10  122.83    7.72
  -2  -8 -10   69.87   13.21
  -2  -8 -10   80.43    5.82
  -2  -8 -10   88.40    6.14
   2   8  10   61.10   11.58
  -2  -8 -10   99.38    6.96
  -2  -8 -10   88.73    6.54
  -2  -8 -10   86.41    6.68
  -2  -8 -10   96.07    6.68
  -2  -8 -10   91.31    6.89
  -2  -8 -10  140.07    8.13
   2   8  11   22.53    3.51
   2   8  11   26.00    3.77
  -2  -8 -11   34.01    4.68
   2   8  11   18.93    7.69
  -2  -8 -11   30.15    4.08
  -2  -8 -11   31.84    4.33
  -2  -8 -11   30.62    4.91
   2   8  12   44.62    4.73
  -2  -8 -12   63.25    5.42
  -2  -8 -12   68.98    5.96
   2   8  12   54.76    4.90
  -2  -8 -12   52.75    5.21
  -2  -8 -13   16.13    3.29
   2   8  13   14.92    3.02
  -2  -8 -13   16.19    3.88
  -2  -8 -13   14.56    3.01
   2   8  13   12.67    2.85
  -2  -8 -14   33.44    4.37
   2   8  14   27.12    3.38
  -2  -8 -14   25.19    3.65
  -2  -8 -14   30.64    4.12
   2   8  14   25.19    3.25
   2   8  15  154.85    8.16
  -2  -8 -15  152.57    8.31
  -2  -8 -15  171.36    8.79
   2   8  15  145.02    7.97
  -2  -8 -16    5.84    2.65
   2   8  16    3.23    1.69
  -2  -8 -16    6.99    2.43
  -2  -8 -16    5.38    2.02
   2   8  16    2.99    1.57
  -2  -8 -17  164.22    7.48
  -2  -8 -17  149.36    7.22
  -2  -8 -18    0.89    1.06
  -2  -8 -18    5.58    1.51
  -2  -8 -18    4.88    1.96
  -2  -9   9    6.91    1.42
  -2  -9   9    7.05    1.74
  -2  -9   6   98.65    5.84
  -2  -9   5    7.96    3.09
  -2  -9   5    7.78    3.72
  -2  -9   5    6.94    3.94
  -2  -9   4   14.06    3.68
  -2  -9   4   24.76    4.43
  -2  -9   4   25.66    4.52
  -2  -9   3  146.28    8.67
  -2  -9   3  141.33    7.92
  -2  -9   2   -2.54    2.29
  -2  -9   2   -0.74    3.85
  -2  -9   2   -4.10    2.98
  -2  -9   2    3.05    2.51
  -2  -9   2   -1.03    3.84
  -2  -9   2   -0.66    3.06
  -2  -9   2   -2.24    4.64
  -2  -9   1    8.94    4.83
  -2  -9   1   10.46    3.12
  -2  -9   1   10.98    3.91
  -2  -9   1   11.63    3.12
  -2  -9   1    9.76    2.81
  -2  -9   1   11.06    4.14
  -2  -9   1   14.79    3.40
  -2  -9   1    9.52    2.88
  -2  -9   0  113.98    7.55
  -2  -9   0  122.74    7.55
  -2  -9   0   95.72    6.95
  -2  -9   0  143.25    8.97
  -2  -9   0  111.35    6.94
  -2  -9   0  117.66    6.93
  -2  -9   0  130.27    8.37
  -2  -9   0  107.34    6.40
  -2  -9   0  110.57    8.05
  -2  -9  -1   28.80    3.48
  -2  -9  -1   19.06    9.35
  -2  -9  -1   23.27    9.27
  -2  -9  -1   32.57    3.90
  -2  -9  -1   30.16    4.51
  -2  -9  -1   29.28    4.33
  -2  -9  -1   29.93   10.38
  -2  -9  -1   26.15    3.80
  -2  -9  -1   27.88    3.95
  -2  -9  -1   41.88    5.48
  -2  -9  -1   43.13    5.09
  -2  -9  -2    8.92    4.92
  -2  -9  -2    8.33    2.67
  -2  -9  -2   14.39    9.86
  -2  -9  -2    4.88    8.07
  -2  -9  -2   10.01    3.68
  -2  -9  -2   10.98    3.52
  -2  -9  -2    8.15    2.83
  -2  -9  -2    5.08    3.61
  -2  -9  -2    7.63    3.67
  -2  -9  -2   11.14    4.39
  -2  -9  -2    9.02    9.25
  -2  -9  -2    9.32    3.39
  -2  -9  -2   11.70    5.43
  -2  -9  -3  259.75   11.59
  -2  -9  -3  186.97    9.98
  -2  -9  -3  200.21   10.87
  -2  -9  -3  184.42   10.98
  -2  -9  -3  283.32   12.91
  -2  -9  -3  238.82   11.86
  -2  -9  -3  206.76   10.67
  -2  -9  -3  189.22   10.41
  -2  -9  -3  162.48   20.46
  -2  -9  -3  158.51   20.31
  -2  -9  -3  209.98   11.18
  -2  -9  -3  141.91   19.47
  -2  -9  -3  206.85   10.96
  -2  -9  -3  152.13    8.74
  -2  -9  -4    4.06    4.69
  -2  -9  -4    2.06    4.00
  -2  -9  -4   -0.89    8.83
  -2  -9  -4   -0.20    2.87
  -2  -9  -4    8.56    3.74
  -2  -9  -4    5.49    3.64
  -2  -9  -4   -8.02    6.70
  -2  -9  -4    8.89    3.19
  -2  -9  -4   16.74    4.44
  -2  -9  -4    6.13    4.13
  -2  -9  -4    6.76    3.99
  -2  -9  -5  420.98   19.72
  -2  -9  -5  368.08   19.09
  -2  -9  -5  394.63   19.10
  -2  -9  -5  347.74   31.91
  -2  -9  -5  529.46   21.19
  -2  -9  -5  367.86   18.69
  -2  -9  -5  406.70   19.08
  -2  -9  -5  629.07   20.66
  -2  -9  -5  289.98   30.75
  -2  -9  -5  484.05   17.83
  -2  -9  -5  528.29   20.43
  -2  -9  -5  353.11   18.43
  -2  -9  -6  192.80   11.48
  -2  -9  -6  208.41   11.87
  -2  -9  -6  185.70   22.33
  -2  -9  -6  201.07   10.98
  -2  -9  -6  163.41   21.57
  -2  -9  -6  194.68   10.86
  -2  -9  -6  297.16   12.19
  -2  -9  -6  184.84   11.02
  -2  -9  -6  194.52   10.52
  -2  -9  -6  275.31   13.21
  -2  -9  -6  196.65   10.46
  -2  -9  -6  270.79   12.33
  -2  -9  -6  169.81   21.57
  -2  -9  -6  227.06   11.77
  -2  -9  -7  242.51   26.10
  -2  -9  -7  256.55   13.48
  -2  -9  -7  234.85   25.35
  -2  -9  -7  229.56   25.28
  -2  -9  -7  270.74   13.75
  -2  -9  -7  274.14   13.73
  -2  -9  -7  391.41   14.58
  -2  -9  -7  244.57   13.13
  -2  -9  -7  348.26   14.88
  -2  -9  -7  281.53   14.22
  -2  -9  -7  268.02   14.16
  -2  -9  -7  264.65   14.32
  -2  -9  -8  628.56   28.25
  -2  -9  -8  653.48   28.66
  -2  -9  -8  585.27   27.46
  -2  -9  -8  473.98   40.07
  -2  -9  -8  500.74   40.62
  -2  -9  -8  588.14   27.62
  -2  -9  -8  677.54   28.18
  -2  -9  -8  828.08   28.30
  -2  -9  -8  798.36   29.56
  -2  -9  -8  603.19   28.37
  -2  -9  -8  797.97   29.22
  -2  -9  -8  490.46   40.29
  -2  -9  -8  672.67   28.67
  -2  -9  -9   44.12    4.78
  -2  -9  -9   41.11    4.91
  -2  -9  -9   71.10    5.82
  -2  -9  -9   66.84    6.04
  -2  -9  -9   75.90    6.17
  -2  -9  -9   54.26    5.68
  -2  -9  -9   57.87    5.65
  -2  -9  -9   60.28    5.77
  -2  -9  -9   73.29    6.80
  -2  -9 -10  277.88   14.19
  -2  -9 -10  284.45   15.13
  -2  -9 -10  310.48   15.08
  -2  -9 -10  310.46   14.76
  -2  -9 -10  273.29   13.98
  -2  -9 -11   51.25    5.20
  -2  -9 -11   64.18    5.56
   2   9  11   36.99    4.24
   2   9  11   40.13    4.38
  -2  -9 -11   51.72    5.14
   2   9  12   75.10    5.68
  -2  -9 -12   91.87    6.51
   2   9  12   76.50    5.71
   2   9  13  147.06    8.14
   2   9  13  134.95    7.96
   2   9  14    1.98    1.80
  -2  -9 -14    2.79    2.63
   2   9  14    2.74    1.82
  -2  -9 -15   50.10    4.24
  -2  -9 -15   48.85    3.95
  -2  -9 -16   43.69    4.29
  -2  -9 -16   50.73    3.70
  -2  -9 -16   37.93    3.18
  -2  -9 -17   -0.17    2.05
  -2  -9 -17    2.87    1.64
  -2  -9 -17    2.23    1.11
  -2 -10   7   26.79    2.42
  -2 -10   6   33.39    3.21
  -2 -10   6   28.66    2.60
  -2 -10   5   18.37    3.23
  -2 -10   4   74.29    5.36
  -2 -10   3   13.98    3.84
  -2 -10   3   14.46    4.26
  -2 -10   2   41.50    5.34
  -2 -10   1   14.95    4.95
  -2 -10   1   16.46    4.32
  -2 -10   1   11.75    3.25
  -2 -10   1   17.12    3.20
  -2 -10   0   19.04    3.53
  -2 -10   0    9.07    2.83
  -2 -10   0   13.64    3.10
  -2 -10   0   19.06    4.46
  -2 -10   0   11.36    3.52
  -2 -10  -1   74.25    5.75
  -2 -10  -1  103.55    7.36
  -2 -10  -1   73.49    5.83
  -2 -10  -1  110.41    7.91
  -2 -10  -1   96.80    6.87
  -2 -10  -1   88.41    6.51
  -2 -10  -1   68.99    6.36
  -2 -10  -2   11.69    3.91
  -2 -10  -2   13.71    3.87
  -2 -10  -2   10.79    3.27
  -2 -10  -2   20.46    4.44
  -2 -10  -2   11.84    5.20
  -2 -10  -2   12.44    3.37
  -2 -10  -2   17.82    3.93
  -2 -10  -2   24.34    5.00
  -2 -10  -3    3.42    4.18
  -2 -10  -3    0.53    3.21
  -2 -10  -3    0.52    2.49
  -2 -10  -3    1.08    3.45
  -2 -10  -3   -2.68    3.82
  -2 -10  -3   -1.57    3.57
  -2 -10  -3    2.52    3.65
  -2 -10  -3   -1.21    5.06
  -2 -10  -3    1.88    3.15
  -2 -10  -3    3.06    3.86
  -2 -10  -4   21.44    3.32
  -2 -10  -4   28.32    4.68
  -2 -10  -4   20.50    4.46
  -2 -10  -4   27.33    5.28
  -2 -10  -4   26.18    4.56
  -2 -10  -4   22.30    5.45
  -2 -10  -4   21.95    4.70
  -2 -10  -4   35.27    6.01
  -2 -10  -4   18.33    3.73
  -2 -10  -5    8.51    3.74
  -2 -10  -5    3.49    2.93
  -2 -10  -5    5.87    5.16
  -2 -10  -5    9.10    3.92
  -2 -10  -5    5.83    3.61
  -2 -10  -5    5.42    4.53
  -2 -10  -5    4.26    3.58
  -2 -10  -5    4.49    4.36
  -2 -10  -5    2.90    2.54
  -2 -10  -6   44.29    5.90
  -2 -10  -6   38.49    5.99
  -2 -10  -6   37.91    4.97
  -2 -10  -6   29.88    4.43
  -2 -10  -6   26.72    4.89
  -2 -10  -6   25.39    4.46
  -2 -10  -6   41.09    4.92
  -2 -10  -6   31.86    3.64
  -2 -10  -7   15.73    3.01
  -2 -10  -7   30.68    4.63
  -2 -10  -7   25.08    5.11
  -2 -10  -7   14.73    3.94
  -2 -10  -7   15.47    4.50
  -2 -10  -7   24.25    5.41
  -2 -10  -7   27.23    4.67
  -2 -10  -7   21.23    4.43
  -2 -10  -7   18.52    4.65
  -2 -10  -7   16.69    3.97
  -2 -10  -8    4.45    3.58
  -2 -10  -8    4.58    3.77
  -2 -10  -8    3.37    4.74
  -2 -10  -8    2.88    3.20
  -2 -10  -8    3.40    3.40
  -2 -10  -8    5.05    3.74
  -2 -10  -8    7.94    4.23
  -2 -10  -8    7.93    4.56
  -2 -10  -9   52.90    6.13
  -2 -10  -9   30.62    4.10
  -2 -10  -9   28.73    4.25
  -2 -10  -9   50.14    5.10
  -2 -10  -9   43.61    4.99
  -2 -10  -9   37.54    5.13
  -2 -10  -9   41.73    5.11
  -2 -10 -10    3.44    2.92
  -2 -10 -10    5.42    3.37
  -2 -10 -10    5.10    3.19
  -2 -10 -10    1.79    2.61
  -2 -10 -10    2.73    4.46
  -2 -10 -10    5.69    3.64
  -2 -10 -10    5.19    3.53
  -2 -10 -10    3.69    3.49
   2  10  11   -1.99    2.10
  -2 -10 -11   -6.99    4.80
   2  10  11   -0.29    2.04
  -2 -10 -11   -1.88    3.51
  -2 -10 -11   -2.69    3.35
  -2 -10 -11    0.85    3.27
  -2 -10 -12    3.94    3.20
  -2 -10 -12    9.87    3.44
  -2 -10 -12    7.51    3.04
  -2 -10 -13    3.67    2.52
  -2 -10 -14   11.11    2.45
  -2 -10 -14    5.21    2.92
  -2 -10 -15    0.88    1.61
  -2 -10 -16    1.26    0.99
  -2 -11   5    5.22    1.43
  -2 -11   4    7.56    2.25
  -2 -11   4    8.70    2.48
  -2 -11   3   13.57    2.88
  -2 -11   3   10.93    3.27
  -2 -11   2    0.64    2.81
  -2 -11   2   -5.40    3.83
  -2 -11   1   27.56    3.88
  -2 -11   1   33.09    4.57
  -2 -11   1   36.50    4.84
  -2 -11   1   21.45    3.00
  -2 -11   1   28.21    3.01
  -2 -11   0    6.13    3.17
  -2 -11   0    5.19    3.67
  -2 -11   0    3.65    2.72
  -2 -11   0    3.43    2.54
  -2 -11  -1   25.26    3.91
  -2 -11  -1   30.15    4.67
  -2 -11  -1   19.92    3.03
  -2 -11  -1   18.20    3.84
  -2 -11  -1   27.04    3.77
  -2 -11  -2  123.05    8.12
  -2 -11  -2  110.56    7.02
  -2 -11  -2  130.66    8.10
  -2 -11  -2  107.60    6.68
  -2 -11  -2  117.10    7.66
  -2 -11  -2  140.07    7.74
  -2 -11  -2   99.72    6.72
  -2 -11  -3   78.68    6.66
  -2 -11  -3   80.06    7.05
  -2 -11  -3   80.42    6.40
  -2 -11  -3   57.67    5.05
  -2 -11  -3   86.21    6.19
  -2 -11  -3   68.50    6.19
  -2 -11  -3   53.64    5.13
  -2 -11  -4  280.02   13.77
  -2 -11  -4  253.68   13.06
  -2 -11  -4  300.46   13.33
  -2 -11  -4  216.39   12.87
  -2 -11  -4  248.66   12.89
  -2 -11  -4  249.09   12.76
  -2 -11  -5  128.99    8.75
  -2 -11  -5  126.95    8.16
  -2 -11  -5  108.09    7.93
  -2 -11  -5  100.37    8.08
  -2 -11  -5  103.09    7.63
  -2 -11  -6  144.10    8.75
  -2 -11  -6  129.73    7.93
  -2 -11  -6  176.37    9.03
  -2 -11  -6  107.96    7.84
  -2 -11  -6  170.13    9.74
  -2 -11  -7   97.14    7.33
  -2 -11  -7   99.09    6.96
  -2 -11  -7   96.01    6.66
  -2 -11  -7   63.24    5.46
  -2 -11  -7   99.69    6.48
  -2 -11  -7   73.83    6.46
  -2 -11  -7   82.33    6.89
  -2 -11  -7   52.14    5.50
  -2 -11  -8   30.43    4.12
  -2 -11  -8   24.89    4.32
  -2 -11  -8   13.53    3.47
  -2 -11  -8   25.89    4.25
  -2 -11  -8   22.98    4.76
  -2 -11  -8   32.29    4.83
  -2 -11  -8   14.49    3.61
  -2 -11  -8   26.37    5.06
  -2 -11  -9  209.40   10.65
  -2 -11  -9  200.07    9.76
  -2 -11  -9  180.78    9.69
  -2 -11  -9  165.73    9.46
  -2 -11  -9  174.14    9.89
  -2 -11  -9  197.64    9.61
  -2 -11 -10   10.87    3.36
  -2 -11 -10   12.43    4.21
  -2 -11 -10   10.65    3.09
  -2 -11 -10    9.69    3.74
  -2 -11 -10    5.41    3.25
  -2 -11 -11   17.67    3.03
  -2 -11 -11   14.07    3.25
  -2 -11 -11   20.05    3.52
  -2 -11 -11   19.12    4.20
  -2 -11 -12    6.82    2.35
  -2 -11 -13   39.94    3.19
  -2 -11 -14    0.23    1.32
  -2 -12   2   -1.18    2.07
  -2 -12   1    4.44    2.73
  -2 -12   0   21.87    3.22
  -2 -12  -1    0.06    2.15
  -2 -12  -1    1.88    2.08
  -2 -12  -1    2.88    2.81
  -2 -12  -2    3.32    3.77
  -2 -12  -2    2.04    2.72
  -2 -12  -2    3.95    2.57
  -2 -12  -2    8.17    3.04
  -2 -12  -3   10.22    3.32
  -2 -12  -3   10.74    3.16
  -2 -12  -3    8.11    4.10
  -2 -12  -3   10.66    3.37
  -2 -12  -4    3.52    3.04
  -2 -12  -4    2.74    3.24
  -2 -12  -4    2.31    3.05
  -2 -12  -5   -0.82    3.37
  -2 -12  -5    1.40    3.09
  -2 -12  -5   -2.87    3.05
  -2 -12  -5   -1.60    3.51
  -2 -12  -6   21.14    3.62
  -2 -12  -6   27.42    4.28
  -2 -12  -7    3.91    2.80
  -2 -12  -7    3.70    2.93
  -2 -12  -7   10.18    3.67
  -2 -12  -8   18.76    3.78
  -2 -12  -8   20.31    3.60
  -2 -12  -8   18.71    3.41
  -2 -12  -8   20.23    3.25
  -2 -12  -8   17.10    3.68
  -2 -12  -9   28.84    3.87
  -2 -12  -9   22.47    3.26
  -2 -12  -9   22.03    3.56
  -2 -12  -9   23.68    3.34
  -2 -12  -9   25.02    3.11
  -2 -12 -10   27.38    3.68
  -2 -12 -10   22.95    2.78
  -2 -12 -11   12.36    2.05
  -2 -12 -11   10.91    2.82
  -2 -12 -12    1.65    1.29
  -2 -12 -12    1.67    2.03
  -2 -12 -13    6.15    1.60
  -2 -13  -4    0.43    1.58
  -2 -13  -5    9.62    2.10
  -2 -13  -5    8.04    2.16
  -2 -13  -6    2.90    1.91
  -2 -13  -6    3.11    2.06
  -2 -13  -8    0.99    1.71
  -2 -13  -8   -0.39    1.57
   3 -12  -7   18.34    1.94
   3 -12  -6   19.52    2.15
   3 -12  -6   19.90    2.17
   3 -12  -6   18.20    2.24
   3 -12  -6   15.67    1.79
   3 -12  -5   29.98    2.46
   3 -12  -5   43.35    3.06
   3 -12  -4   19.10    2.48
   3 -12  -4   21.22    2.56
   3 -12  -4   14.15    1.87
   3 -12  -3   57.32    3.69
   3 -12  -3   55.78    3.81
   3 -12  -2   39.58    2.99
   3 -12  -2   40.29    3.05
   3 -12  -1   27.30    2.24
   3 -12  -1   24.01    2.22
  -3  11  12   17.21    1.29
   3 -11 -11    2.96    1.38
  -3  11  11    1.95    1.10
   3 -11 -11    1.12    1.45
   3 -11 -10    6.60    1.92
  -3  11  10    5.52    1.51
   3 -11 -10    6.16    1.99
   3 -11  -9    1.04    2.03
   3 -11  -9    0.85    1.94
  -3  11   9    1.23    1.53
   3 -11  -8    6.44    1.78
   3 -11  -8    3.21    2.32
   3 -11  -8    6.80    2.45
   3 -11  -8    8.79    2.44
   3 -11  -8    6.57    1.53
  -3  11   8    1.95    1.66
   3 -11  -7    0.07    2.46
   3 -11  -7    4.10    2.35
   3 -11  -7    4.70    2.03
   3 -11  -7    2.64    2.32
   3 -11  -7    3.22    2.51
   3 -11  -7    3.44    2.38
   3 -11  -7    5.25    1.85
  -3  11   7    1.14    1.57
   3 -11  -6   18.98    3.29
   3 -11  -6   22.08    3.16
   3 -11  -6   18.92    2.69
   3 -11  -6   16.40    2.86
   3 -11  -6   17.16    3.12
   3 -11  -6   22.11    3.27
  -3  11   6    9.43    1.93
   3 -11  -6   16.63    2.54
   3 -11  -5    3.61    2.63
   3 -11  -5    0.55    2.24
   3 -11  -5    2.91    2.25
   3 -11  -5    0.33    2.53
   3 -11  -4    0.54    2.61
   3 -11  -4   -1.24    2.29
   3 -11  -4   -2.20    2.70
   3 -11  -4    0.07    2.43
   3 -11  -3    5.24    2.76
   3 -11  -3    6.01    3.21
   3 -11  -3    6.57    2.76
   3 -11  -3    7.80    3.17
   3 -11  -2    8.43    3.07
   3 -11  -2    6.62    2.53
   3 -11  -2    6.53    3.14
   3 -11  -2    5.61    2.62
   3 -11  -2    5.74    2.73
   3 -11  -2    3.96    2.34
   3 -11  -1    1.01    2.16
   3 -11  -1    2.41    2.24
   3 -11  -1    3.17    2.69
   3 -11  -1    0.84    2.47
   3 -11  -1   -2.02    2.93
   3 -11   0   31.33    3.07
   3 -11   0   22.83    3.19
   3 -11   0   36.93    3.49
   3 -11   0   33.62    3.56
   3 -11   0   25.10    3.64
   3 -11   0   30.33    2.91
   3 -11   1    2.50    2.08
   3 -11   1    0.17    2.08
   3 -11   1    0.65    3.16
   3 -11   1    0.30    2.14
   3 -11   2    7.76    3.07
   3 -11   2    9.73    1.73
   3 -11   4    3.79    2.17
   3 -11   5   33.37    2.21
   3 -10 -13    2.87    1.52
   3 -10 -13    1.08    1.25
   3 -10 -12   59.70    4.00
   3 -10 -11   48.16    4.00
   3 -10 -10  149.23    8.08
   3 -10 -10  154.38    8.27
   3 -10  -9  276.81   12.78
   3 -10  -9  257.96   12.82
   3 -10  -8   48.83    4.70
   3 -10  -8   34.11    3.26
   3 -10  -8   53.05    4.79
   3 -10  -8   45.69    3.81
   3 -10  -8   42.87    3.95
   3 -10  -8   35.94    3.50
   3 -10  -7  215.77   11.06
   3 -10  -7  197.34    9.79
   3 -10  -7  225.60   11.08
   3 -10  -7  228.62   10.59
   3 -10  -7  213.57   10.31
   3 -10  -7  188.98    9.87
   3 -10  -6   92.24    6.47
   3 -10  -6   84.05    5.58
   3 -10  -6   95.64    6.39
   3 -10  -6   92.06    6.24
   3 -10  -6   93.34    6.57
   3 -10  -6   77.88    5.63
   3 -10  -5  113.08    7.25
   3 -10  -5  111.94    7.21
   3 -10  -5  114.65    7.18
   3 -10  -5  108.12    6.51
   3 -10  -5  114.35    7.40
   3 -10  -5  105.19    7.27
   3 -10  -5   96.33    6.59
   3 -10  -4  211.59   11.17
   3 -10  -4  228.20   10.91
   3 -10  -4  226.37   11.57
   3 -10  -4  249.01   11.73
   3 -10  -4  201.76   10.89
   3 -10  -3   58.55    5.23
   3 -10  -3   45.12    4.45
   3 -10  -3   61.11    5.55
   3 -10  -3   52.96    5.37
   3 -10  -3   49.38    5.06
   3 -10  -2  136.01    7.91
   3 -10  -2  163.03    9.02
   3 -10  -2  167.80    9.14
   3 -10  -2  168.65    9.16
   3 -10  -2  149.27    8.83
   3 -10  -1   25.16    3.70
   3 -10  -1   27.45    4.36
   3 -10  -1   23.47    3.82
   3 -10  -1   14.95    3.65
   3 -10  -1   20.07    4.10
   3 -10  -1   26.50    4.26
   3 -10  -1   17.05    3.78
   3 -10   0    6.33    2.80
   3 -10   0    8.99    3.43
   3 -10   0    5.18    2.95
   3 -10   0    4.23    3.12
   3 -10   0    5.57    3.27
   3 -10   0    4.26    3.11
   3 -10   0    5.79    3.95
   3 -10   1   12.14    3.23
   3 -10   1    6.26    2.77
   3 -10   1    8.05    2.61
   3 -10   1    6.12    3.02
   3 -10   1    5.38    2.98
   3 -10   1   11.19    4.24
  -3  10  -2   17.02    2.67
   3 -10   2   27.07    4.55
  -3  10  -2   22.26    2.73
   3 -10   2   32.80    3.41
   3 -10   2   28.95    3.41
   3 -10   2   21.44    3.49
   3 -10   3    3.55    2.05
   3 -10   3   -0.42    2.62
   3 -10   3    4.26    2.08
  -3  10  -3    1.52    1.80
   3 -10   5    2.01    3.28
   3 -10   6   13.81    2.89
   3 -10   7   24.04    2.33
   3 -10   7   22.41    2.58
   3  -9 -15   16.39    1.53
  -3   9  14    3.29    1.27
   3  -9 -13   52.25    3.67
  -3   9  13   42.48    3.17
  -3   9  13   44.00    3.24
   3  -9 -12    1.82    2.35
  -3   9  12   -0.75    1.72
  -3   9  12   -2.07    1.85
   3  -9  -9    1.39    2.26
   3  -9  -9    3.93    3.37
   3  -9  -8   10.37    3.71
   3  -9  -8    8.59    2.89
   3  -9  -8    5.60    2.29
   3  -9  -8    7.08    2.77
   3  -9  -8    3.39    2.46
   3  -9  -7   21.41    3.56
   3  -9  -7   21.79    4.17
   3  -9  -7   23.83    3.67
   3  -9  -7   18.38    4.17
   3  -9  -7   22.01    3.23
   3  -9  -7   20.49    3.44
   3  -9  -6   20.20    3.82
   3  -9  -6   18.35    4.07
   3  -9  -6   25.32    4.07
   3  -9  -6   24.75    4.35
   3  -9  -6   23.21    3.57
   3  -9  -6   21.13    3.68
   3  -9  -5   17.21    3.90
   3  -9  -5   20.11    3.78
   3  -9  -5   20.57    4.11
   3  -9  -5   20.04    3.74
   3  -9  -5   22.40    4.07
   3  -9  -5   22.40    4.19
   3  -9  -4    2.00    2.90
   3  -9  -4    2.95    3.51
   3  -9  -4    5.09    3.48
   3  -9  -4    4.49    3.53
   3  -9  -3   20.76    3.52
   3  -9  -3   19.53    3.96
   3  -9  -3   17.17    3.56
   3  -9  -3   21.38    4.31
   3  -9  -3   26.17    4.37
   3  -9  -2    2.98    3.34
   3  -9  -2    2.67    2.51
   3  -9  -2    3.38    3.47
   3  -9  -2    7.42    3.74
   3  -9  -2    3.65    3.67
   3  -9  -2    2.85    3.56
   3  -9  -1   24.30    4.35
   3  -9  -1   28.12    4.58
   3  -9  -1   25.47    4.26
   3  -9  -1   25.44    4.09
   3  -9  -1   18.56    3.84
   3  -9  -1   28.53    4.24
   3  -9  -1   25.85    4.47
   3  -9   0    8.34    3.54
   3  -9   0    5.85    3.67
   3  -9   0    4.72    3.31
   3  -9   0    4.24    3.22
   3  -9   0    7.13    3.34
   3  -9   0    7.79    4.34
   3  -9   0    5.40    3.30
   3  -9   1   35.97    5.23
   3  -9   1   29.83    3.87
   3  -9   1   31.12    4.04
   3  -9   1   34.45    4.51
   3  -9   1   34.06    4.44
   3  -9   1   40.23    4.50
   3  -9   1   33.33    4.32
   3  -9   2   47.29    4.19
   3  -9   2   48.92    4.42
   3  -9   2   54.33    4.74
   3  -9   2   47.41    4.64
   3  -9   2   43.51    4.83
   3  -9   2   52.72    5.66
   3  -9   2   45.75    4.86
   3  -9   3   12.48    3.42
   3  -9   3    8.94    2.87
   3  -9   3   11.94    2.53
  -3   9  -3    4.56    2.75
  -3   9  -3    5.24    2.72
   3  -9   3    7.50    2.74
   3  -9   4   53.72    5.06
  -3   9  -4   49.39    4.40
  -3   9  -4   52.14    4.21
  -3   9  -5   -0.46    2.08
  -3   9  -5   -0.13    2.10
   3  -9   5    3.31    4.09
   3  -9   6    3.84    3.69
  -3   9  -6    2.21    1.90
   3  -9   7   -1.64    3.31
   3  -9   7    0.39    3.23
   3  -9   8   -1.89    2.60
   3  -9   8    0.90    2.83
   3  -9   9   -0.55    2.11
  -3   8  16    1.86    0.99
  -3   8  15   31.31    2.00
   3  -8 -14   11.32    2.15
  -3   8  14   13.10    2.02
  -3   8  14    8.69    1.80
  -3   8  14   13.79    1.99
   3  -8 -13  280.04   12.00
  -3   8  13  237.88   11.44
  -3   8  13  251.83   11.92
  -3   8  13  256.61   11.99
  -3   8  12   26.83    3.18
  -3   8  12   28.92    3.05
  -3   8  12   25.59    3.19
  -3   8  11   51.24    4.59
  -3   8  11   58.03    4.78
  -3   8  11   57.46    4.33
   3  -8 -10   90.26    5.65
  -3   8  10   92.45    5.80
   3  -8  -9   21.41    3.85
   3  -8  -9   22.33    3.04
   3  -8  -9   18.70    2.74
   3  -8  -8  588.76   24.37
   3  -8  -8  600.06   24.32
   3  -8  -8  602.40   23.95
   3  -8  -8  583.24   24.02
   3  -8  -8  540.78   24.32
   3  -8  -7   31.73    3.92
   3  -8  -7   25.07    3.74
   3  -8  -7   29.25    3.47
   3  -8  -7   25.84    8.40
   3  -8  -7   29.17    9.42
   3  -8  -7   28.79    3.16
   3  -8  -7   27.88    3.62
   3  -8  -6  109.02    6.69
   3  -8  -6  109.73    7.06
   3  -8  -6  109.48    7.01
   3  -8  -6  102.77   15.84
   3  -8  -6   92.07    6.13
   3  -8  -6  121.57    6.70
   3  -8  -6  103.48   15.18
   3  -8  -6   83.99   13.99
   3  -8  -6  105.07   15.31
   3  -8  -5  270.18   12.26
   3  -8  -5  194.14   21.86
   3  -8  -5  226.69   22.84
   3  -8  -5  267.74   12.12
   3  -8  -5  258.53   12.45
   3  -8  -5  263.74   12.58
   3  -8  -5  251.96   24.93
   3  -8  -5  213.60   22.33
   3  -8  -5  210.12   11.42
   3  -8  -4    4.74    1.89
   3  -8  -4    7.51    3.44
   3  -8  -4   10.79    3.59
   3  -8  -4    9.98    3.54
   3  -8  -4    7.89    3.55
   3  -8  -4    8.28    6.76
   3  -8  -4   10.12    9.67
   3  -8  -4    9.52    8.88
   3  -8  -4    6.20    3.40
   3  -8  -4    8.10    8.85
   3  -8  -3   32.42   11.53
   3  -8  -3   26.25   11.69
   3  -8  -3   46.90    4.77
   3  -8  -3   33.86    4.52
   3  -8  -3   42.50   12.76
   3  -8  -3   36.24    4.19
   3  -8  -3   30.82    3.79
   3  -8  -3   28.25    4.43
   3  -8  -3   23.25    2.97
   3  -8  -2  259.97   26.35
   3  -8  -2  327.29   15.53
   3  -8  -2  335.93   15.77
   3  -8  -2  370.51   16.06
   3  -8  -2  271.35   26.07
   3  -8  -2  328.27   15.84
   3  -8  -1   50.00   12.43
   3  -8  -1   45.66    4.99
   3  -8  -1   48.83   12.78
   3  -8  -1   24.89   10.49
   3  -8  -1   50.86    5.16
   3  -8  -1   57.26    5.34
   3  -8  -1   28.37    9.57
   3  -8  -1   45.93    4.71
   3  -8   0   25.77    4.08
   3  -8   0   18.50    3.93
   3  -8   0   13.67    9.97
   3  -8   0   13.23    8.67
   3  -8   0   19.05    3.75
   3  -8   0   20.32    3.69
   3  -8   0   19.95   10.30
   3  -8   0   18.74    3.68
   3  -8   0   20.84    3.89
   3  -8   1  116.92    7.04
   3  -8   1   96.20   15.09
   3  -8   1   75.38   13.70
   3  -8   1  103.75    7.28
   3  -8   1  119.49    6.88
   3  -8   1   79.53   14.52
   3  -8   1   93.07    6.98
   3  -8   1  124.47    7.43
   3  -8   1  122.30    7.42
   3  -8   2   12.07    3.18
   3  -8   2    8.48    2.96
   3  -8   2   13.75    8.65
   3  -8   2    7.64    3.21
   3  -8   2    5.99    3.08
   3  -8   2   14.79    7.95
   3  -8   2    2.06    7.57
   3  -8   2    7.50    3.13
   3  -8   2    9.14    3.14
   3  -8   3  421.22   18.05
   3  -8   3  361.03   17.81
   3  -8   3  460.93   18.74
   3  -8   3  470.72   18.77
   3  -8   3  462.06   19.38
   3  -8   3  408.70   19.08
   3  -8   3  415.52   18.11
   3  -8   4   50.22    4.02
   3  -8   4   60.33    4.55
   3  -8   4   57.41    5.38
   3  -8   4   59.92    5.01
   3  -8   4   53.38    4.22
   3  -8   4   47.52    4.55
  -3   8  -5  154.38    8.49
   3  -8   5  146.25    9.19
  -3   8  -5  165.20    9.18
  -3   8  -6  260.46   14.38
  -3   8  -6  293.27   14.02
  -3   8  -7   30.34    3.63
   3  -8   7   36.84    4.09
  -3   8  -7   30.88    3.36
   3  -8   8  212.41    8.78
  -3   8  -8  137.45    8.34
   3  -8   8  181.60    9.04
  -3   8  -8  159.88    8.08
   3  -8   8  186.82    8.91
   3  -8   9    5.29    2.74
   3  -8   9    5.88    2.73
   3  -8   9    6.79    3.22
   3  -8  10   43.35    3.46
   3  -8  10   45.68    3.73
  -3   8 -11   37.55    2.97
   3  -8  11   43.49    2.87
  -3   7  16   -0.49    1.12
  -3   7  15   40.80    3.08
  -3   7  15   39.46    3.01
  -3   7  15   42.55    3.21
  -3   7  14    2.78    2.17
  -3   7  14    1.94    1.89
  -3   7  14    3.80    1.97
  -3   7  13    2.97    2.38
  -3   7  13    2.94    2.14
  -3   7  13    5.23    2.31
  -3   7  12    2.05    2.53
   3  -7 -12   -0.31    2.49
  -3   7  12   -1.21    2.38
  -3   7  12    1.45    2.33
  -3   7  11    7.89    2.89
  -3   7  11    8.42    2.81
   3  -7 -11    4.66    2.74
  -3   7  11    7.05    2.74
  -3   7  10   -0.45    2.81
   3  -7 -10    3.49    3.20
   3  -7 -10    2.44    2.76
  -3   7   9  202.62   10.78
  -3   7   9  183.22   21.78
   3  -7  -9  205.78   24.12
   3  -7  -9  234.23   11.46
   3  -7  -8    0.82    2.15
   3  -7  -8    0.43    2.32
  -3   7   8    1.21    2.65
   3  -7  -8    8.99    7.64
  -3   7   8   -2.62    8.32
   3  -7  -8   -0.17    2.24
   3  -7  -8    0.41    1.96
   3  -7  -8   -3.99    5.87
   3  -7  -7    4.78    2.64
   3  -7  -7    6.20    2.75
   3  -7  -7   10.83    7.05
  -3   7   7    6.44    7.24
  -3   7   7    5.33    2.55
   3  -7  -7    1.40    2.41
   3  -7  -7    4.02    2.45
   3  -7  -7    5.62    7.41
   3  -7  -7    3.58    6.87
   3  -7  -7    7.31    6.77
   3  -7  -6  146.99    8.36
   3  -7  -6  166.14   18.18
   3  -7  -6  186.60    8.52
   3  -7  -6  143.82    8.44
   3  -7  -6  142.58    8.44
  -3   7   6  135.69   14.18
   3  -7  -6  165.17   20.56
   3  -7  -6  176.03    8.58
   3  -7  -6  132.18   16.86
   3  -7  -6  152.99   18.32
   3  -7  -5    6.77    2.04
   3  -7  -5   11.79    8.67
   3  -7  -5   16.43    9.88
   3  -7  -5    9.39    2.99
   3  -7  -5   11.07    3.33
   3  -7  -5   13.15    3.29
   3  -7  -5    9.81    6.82
   3  -7  -4   89.70    6.28
   3  -7  -4   89.51   15.50
   3  -7  -4   81.62   14.49
   3  -7  -4   91.04    6.24
   3  -7  -4   93.89    5.98
   3  -7  -4   71.20   13.48
   3  -7  -4   78.79    5.40
   3  -7  -3   53.20   13.40
   3  -7  -3   49.26   12.42
   3  -7  -3   47.17    4.41
   3  -7  -3   47.32    4.70
   3  -7  -3   25.56    9.09
   3  -7  -3   27.56    3.18
   3  -7  -2   27.67    3.93
   3  -7  -2   27.30    4.13
   3  -7  -2   13.76    2.36
   3  -7  -2   28.86    3.92
   3  -7  -2   21.15    3.59
   3  -7  -2   15.83    7.44
   3  -7  -2   25.59   10.83
   3  -7  -1    5.38    2.85
   3  -7  -1    5.23    3.06
   3  -7  -1    5.03    1.75
   3  -7  -1    2.40    5.21
   3  -7  -1    7.02    3.04
   3  -7   0   61.68    5.24
   3  -7   0   65.10    5.24
   3  -7   0   61.56    5.01
   3  -7   0   67.33    5.01
   3  -7   0   55.27    4.96
   3  -7   0   57.70    5.00
   3  -7   0   55.89   10.91
   3  -7   0   50.98   12.51
   3  -7   0   56.17   13.71
   3  -7   1   56.79    4.91
   3  -7   1   58.85    4.81
   3  -7   1   47.23   11.97
   3  -7   1   37.54   10.38
   3  -7   1   46.69    4.65
   3  -7   1   51.86    4.45
   3  -7   1   34.05    9.24
   3  -7   1   45.29    4.66
   3  -7   1   47.13    4.46
   3  -7   2    0.10    2.62
   3  -7   2   -0.82    2.66
   3  -7   2    2.02    7.64
   3  -7   2    1.65    2.71
   3  -7   2    2.92    2.86
   3  -7   2    0.42    2.97
   3  -7   2    0.65    8.23
   3  -7   2    7.31    7.94
   3  -7   2   -1.01    2.68
   3  -7   2    1.88    2.43
   3  -7   3    5.58    2.63
   3  -7   3   -0.64    6.74
   3  -7   3    3.35    2.58
   3  -7   3    6.71    2.70
   3  -7   3    9.70    3.07
   3  -7   3    5.08    2.66
   3  -7   3    7.88    2.71
   3  -7   3    3.74    2.02
   3  -7   3    8.46    2.88
   3  -7   3    6.69    3.36
   3  -7   3    1.22    7.40
   3  -7   3    4.99    6.71
   3  -7   4   52.51   10.32
   3  -7   4   48.04    9.58
   3  -7   4   56.65    4.19
   3  -7   4   60.20    5.40
   3  -7   4   61.21    4.63
   3  -7   4   55.68    4.08
   3  -7   4   52.23    4.43
   3  -7   4   59.46    5.09
   3  -7   4   58.55    4.40
   3  -7   4   61.88    5.22
   3  -7   5    1.84    1.88
   3  -7   5   -2.46    3.20
   3  -7   5    2.20    6.61
   3  -7   5   -2.53    3.58
   3  -7   5   -0.07    2.06
   3  -7   5   -3.68    2.48
  -3   7  -6    5.42    2.65
  -3   7  -6    6.15    2.68
   3  -7   6    3.86    2.49
   3  -7   6    3.05    3.74
   3  -7   6    4.68    3.73
   3  -7   6    2.86    3.06
   3  -7   7   17.80    4.21
  -3   7  -7   14.41    3.20
  -3   7  -7   10.35    2.97
   3  -7   7    7.08    2.77
   3  -7   8    6.30    4.00
  -3   7  -8    4.79    2.62
  -3   7  -8    5.26    2.71
   3  -7   8    9.82    3.64
   3  -7   9   63.14    4.79
   3  -7   9   61.16    5.18
  -3   7  -9   55.39    4.78
  -3   7  -9   57.78    4.36
   3  -7   9   61.51    5.51
   3  -7  10    2.49    3.20
  -3   7 -10   -1.87    2.27
  -3   7 -10   -1.39    2.20
   3  -7  10   -0.81    3.89
   3  -7  10   -0.43    2.73
   3  -7  11   18.44    3.77
   3  -7  11   22.62    3.10
  -3   7 -11   18.85    2.23
  -3   7 -12    9.91    2.30
   3  -7  13    4.26    1.21
  -3   7 -13    4.50    1.17
  -3   6  17   -0.24    1.14
  -3   6  17   -0.17    0.96
  -3   6  16   80.33    4.41
  -3   6  16   86.89    4.66
  -3   6  16   74.56    4.27
  -3   6  15    5.90    2.25
  -3   6  15    4.93    1.77
   3  -6 -15    6.24    2.44
  -3   6  15    5.86    1.94
  -3   6  14  272.53   12.20
  -3   6  14  273.61   12.12
  -3   6  14  269.93   12.16
   3  -6 -14  267.91   12.51
   3  -6 -14  233.20   11.20
  -3   6  13   25.22    3.36
  -3   6  13   25.78    3.39
   3  -6 -13   19.60    3.14
   3  -6 -13   22.17    3.75
  -3   6  13   25.96    3.64
  -3   6  12   75.22    5.73
  -3   6  12   73.10    5.49
  -3   6  12   71.78    5.53
   3  -6 -12   70.91    5.99
   3  -6 -12   63.84    4.93
  -3   6  11  203.66   10.48
  -3   6  11  212.06   10.69
  -3   6  11  198.31   10.52
   3  -6 -11  172.76    9.40
   3  -6 -11  187.11   10.81
  -3   6  10   14.11    3.49
  -3   6  10   29.91   11.10
   3  -6 -10   16.81    8.84
  -3   6  10   12.06    3.30
   3  -6 -10   12.38    3.80
   3  -6 -10   13.03    3.28
  -3   6  10   14.41    3.35
   3  -6  -9  708.79   25.88
  -3   6   9  619.44   25.48
  -3   6   9  747.97   45.23
   3  -6  -9  524.54   24.20
   3  -6  -9  626.25   45.28
  -3   6   9  484.75   32.34
   3  -6  -9  577.51   25.77
   3  -6  -8    3.25    2.64
   3  -6  -8   -0.50    5.63
   3  -6  -8    6.29    3.29
  -3   6   8    4.07    2.77
  -3   6   8   -0.51    4.50
   3  -6  -8    5.72    6.55
  -3   6   8   -0.93    9.87
   3  -6  -8    4.66    3.24
  -3   6   7   24.51   10.83
   3  -6  -7   28.23    9.68
  -3   6   7   21.19    3.41
   3  -6  -7   14.83    2.78
  -3   6   7   16.10    5.94
   3  -6  -7   22.20    8.40
   3  -6  -7   25.69    7.93
   3  -6  -7   22.45    3.08
   3  -6  -7   20.45    3.72
   3  -6  -7   20.50    3.11
   3  -6  -7   20.43    2.73
   3  -6  -7   31.71    4.13
   3  -6  -6   16.90    3.26
   3  -6  -6   22.18    3.00
   3  -6  -6   21.40    8.75
  -3   6   6   25.49   10.36
  -3   6   6   14.55    5.75
   3  -6  -6   13.98    8.08
   3  -6  -6   19.63    8.84
   3  -6  -5  212.98   21.20
  -3   6   5  229.59   21.11
   3  -6  -5  230.99   23.45
   3  -6  -5  233.10   10.44
   3  -6  -5  225.41   21.01
   3  -6  -5  204.83   10.47
   3  -6  -4   60.58   11.94
  -3   6   4   46.01    9.66
   3  -6  -4   59.99    4.62
   3  -6  -4   60.26   13.19
   3  -6  -4   51.30   12.13
   3  -6  -4   56.15    4.82
   3  -6  -3  539.42   22.26
   3  -6  -3  491.91   34.43
   3  -6  -3  537.83   35.54
   3  -6  -3  511.98   35.72
   3  -6  -2    8.94    9.68
   3  -6  -2    2.74   10.10
   3  -6  -2    5.02    2.95
   3  -6  -2   -3.07    8.78
   3  -6  -1  187.52   19.81
   3  -6  -1  218.80   10.44
   3  -6   0  813.44   46.60
   3  -6   0  908.74   33.91
   3  -6   0  774.50   46.96
   3  -6   0  791.43   33.71
   3  -6   1   86.75    5.99
   3  -6   1  105.19    6.05
   3  -6   1  102.77   13.64
   3  -6   1  108.72    6.29
   3  -6   1   84.37   14.77
   3  -6   1   90.66   14.41
   3  -6   2 1296.79   69.29
   3  -6   2 1360.46   70.18
   3  -6   2 1420.87   57.13
   3  -6   2 1541.63   56.89
   3  -6   2 1379.36   71.03
   3  -6   2 1288.99   65.93
   3  -6   2 1496.13   56.99
   3  -6   3  140.27   16.28
   3  -6   3  129.12   16.46
   3  -6   3  173.50    8.23
   3  -6   3  170.60    8.38
   3  -6   3  140.56   15.45
   3  -6   3  164.68    8.80
   3  -6   4  398.97   28.95
   3  -6   4  415.81   29.49
   3  -6   4  513.41   20.30
   3  -6   4  513.85   21.19
   3  -6   4  512.53   20.11
   3  -6   4  438.05   20.02
   3  -6   4  497.85   32.54
   3  -6   4  526.13   21.32
   3  -6   4  506.61   20.44
   3  -6   5  490.14   31.74
   3  -6   5  588.53   23.38
   3  -6   5  595.35   23.48
   3  -6   5  600.00   37.71
   3  -6   5  613.13   23.56
   3  -6   5  528.55   23.46
   3  -6   5  483.03   31.55
   3  -6   5  621.32   24.79
   3  -6   6   22.22    3.91
  -3   6  -6   20.36    3.32
  -3   6  -6   15.17    3.03
   3  -6   6   12.49    2.72
   3  -6   6   19.37    3.32
  -3   6  -7  208.86   10.61
   3  -6   7  180.62    9.52
  -3   6  -7  214.98    9.94
   3  -6   7  205.80   21.44
   3  -6   7  171.15    9.23
   3  -6   8    1.04    2.78
  -3   6  -8    4.43    2.67
   3  -6   8    1.02    2.67
  -3   6  -8    4.63    2.59
   3  -6   8    5.94    3.99
   3  -6   8    3.66    2.52
  -3   6  -9   97.51    6.24
  -3   6  -9   89.75    6.68
   3  -6   9  110.86    7.01
  -3   6 -10    0.24    2.42
   3  -6  10    0.15    3.29
  -3   6 -10   -0.24    2.51
   3  -6  10   -0.31    2.83
   3  -6  10   -2.18    3.17
   3  -6  10   -1.85    4.27
  -3   6 -11   83.68    5.25
   3  -6  11   82.83    5.52
   3  -6  12    7.35    2.67
   3  -6  12    7.14    2.67
  -3   6 -12    5.75    2.15
  -3   6 -13   99.18    6.18
   3  -6  13  119.32    5.96
   3  -6  14   -0.95    1.39
  -3   6 -14   -2.23    1.48
   3  -6  14    0.56    1.71
  -3   5  17   11.60    1.66
  -3   5  16  107.87    6.00
  -3   5  16  122.48    6.32
  -3   5  16  127.30    6.37
   3  -5 -16  124.88    6.45
  -3   5  16  135.91    6.23
  -3   5  15  171.22    8.42
  -3   5  15  194.75    8.92
  -3   5  15  187.95    8.78
   3  -5 -15  178.31    8.87
  -3   5  14    9.86    2.60
  -3   5  14    9.90    2.71
  -3   5  14   14.42    3.36
   3  -5 -14   12.19    3.39
   3  -5 -14   11.73    2.91
  -3   5  13   30.41    3.61
  -3   5  13   32.62    3.84
  -3   5  13   30.21    4.15
   3  -5 -13   32.05    4.38
   3  -5 -13   23.08    3.52
  -3   5  12  181.68    9.63
  -3   5  12  177.02    9.85
  -3   5  12  186.55    9.74
   3  -5 -12  171.62    9.99
   3  -5 -12  155.77    8.74
  -3   5  11    6.33    8.60
   3  -5 -11    6.03    3.62
  -3   5  11    4.51    3.25
  -3   5  11    9.34    2.91
  -3   5  11    5.85    2.87
  -3   5  11    3.83    4.75
   3  -5 -11    6.51    3.11
  -3   5  10  555.19   23.44
  -3   5  10  578.57   23.62
  -3   5  10  571.78   23.73
   3  -5 -10  472.94   22.15
  -3   5  10  404.47   29.87
   3  -5 -10  559.93   23.88
  -3   5  10  536.24   37.50
  -3   5  10  658.06   41.51
  -3   5   9    0.80    6.79
  -3   5   9    1.78    2.97
  -3   5   9   -5.48   11.06
   3  -5  -9    2.52    2.91
   3  -5  -9    4.41    3.30
  -3   5   9    2.13    4.62
  -3   5   8  527.52   21.31
  -3   5   8  547.83   38.66
   3  -5  -8  492.15   21.32
  -3   5   8  476.57   29.17
   3  -5  -8  434.55   19.91
  -3   5   7  398.81   32.68
   3  -5  -7  492.99   36.10
  -3   5   7  412.59   25.81
   3  -5  -7  384.38   26.11
   3  -5  -7  380.70   25.77
  -3   5   6   55.36    9.00
   3  -5  -6   67.00   13.42
  -3   5   6   69.82   13.93
   3  -5  -6   55.06   10.63
   3  -5  -6   49.68   11.09
   3  -5  -6   49.02    3.76
   3  -5  -5  811.52   33.11
   3  -5  -5  834.17   45.33
   3  -5  -5  763.99   44.12
   3  -5  -4   42.19   10.22
  -3   5   4   49.98   10.01
   3  -5  -4   33.25    3.48
   3  -5  -4   36.24   11.20
   3  -5  -4   36.13   12.73
   3  -5  -3  628.05   37.06
   3  -5  -3  514.34   21.88
  -3   5   3  594.96   31.73
   3  -5  -2   58.87   10.69
   3  -5  -2   56.79    4.45
  -3   5   2   65.27    9.03
   3  -5  -2   62.52    4.47
   3  -5  -1   12.00    2.68
   3  -5  -1   12.13    6.58
   3  -5   0  940.59   45.22
   3  -5   0 1029.41   40.32
   3  -5   1  277.31   20.85
   3  -5   1  231.29   16.51
   3  -5   1  262.83   11.41
   3  -5   1  230.65   11.09
   3  -5   2    2.35    2.49
   3  -5   2    2.71    4.58
   3  -5   2    2.89    4.32
   3  -5   2    4.56    2.39
   3  -5   2  -15.51   12.58
   3  -5   2  -13.85   11.30
   3  -5   3   19.00    2.83
   3  -5   3   15.06    2.79
   3  -5   3   26.29   10.36
   3  -5   3   20.46    8.77
   3  -5   3   10.29    5.89
   3  -5   3   19.55    6.81
   3  -5   4   61.87   11.69
   3  -5   4   64.62   11.06
   3  -5   4   63.98   10.81
   3  -5   4   66.99    4.31
   3  -5   5    5.00    1.82
   3  -5   5    4.10    6.41
   3  -5   5    5.10    2.08
   3  -5   5    1.32    6.49
   3  -5   5    3.53    5.84
   3  -5   6  150.56   17.19
   3  -5   6  152.86    7.13
   3  -5   6  124.78    7.09
   3  -5   7  106.89    6.77
  -3   5  -7  139.27    7.15
   3  -5   7   85.65    6.35
  -3   5  -7  139.25    7.71
   3  -5   7  153.86   18.10
   3  -5   7  120.10    6.47
   3  -5   7  134.49    6.77
   3  -5   8   21.02    3.27
   3  -5   8   28.81    4.09
   3  -5   8   13.80    3.15
  -3   5  -8   30.70    3.64
   3  -5   8   14.07    3.29
  -3   5  -8   31.63    3.95
   3  -5   8   21.79    9.37
   3  -5   8   34.31    4.18
   3  -5   9    1.61    2.68
   3  -5   9    0.21    2.68
   3  -5   9    0.94    2.81
  -3   5  -9    3.52    2.69
   3  -5   9    0.33    2.87
  -3   5  -9    0.13    2.66
   3  -5   9    1.48    2.87
   3  -5   9    0.78    6.19
   3  -5  10   67.94    5.25
   3  -5  10   82.65    5.83
  -3   5 -10   72.30    6.00
   3  -5  11   10.69    2.92
  -3   5 -11   15.19    3.08
   3  -5  11   12.62    3.02
  -3   5 -11   16.35    3.37
   3  -5  11   17.02    3.41
  -3   5 -12   44.18    4.49
  -3   5 -12   56.79    4.38
   3  -5  13   -2.49    4.01
  -3   5 -13    0.39    2.30
   3  -5  14   27.31    2.84
  -3   5 -14   20.12    2.40
   3  -5  15    1.83    1.41
   3  -4 -17    0.40    1.40
  -3   4  16   -1.59    1.79
  -3   4  16    0.32    1.58
   3  -4 -16    2.88    2.12
  -3   4  16    2.15    2.32
   3  -4 -16    0.57    2.18
  -3   4  15   19.93    3.09
  -3   4  15   16.93    2.60
   3  -4 -15   17.28    2.99
   3  -4 -15   16.69    3.25
  -3   4  14    1.10    2.97
  -3   4  14    2.46    2.28
  -3   4  14    4.43    2.58
   3  -4 -14    4.32    2.90
   3  -4 -14    1.16    2.98
  -3   4  13    8.53    2.81
  -3   4  13   11.37    3.57
  -3   4  13    5.77    3.41
  -3   4  13    8.52    2.87
   3  -4 -13   11.32    3.23
   3  -4 -13   11.31    3.61
  -3   4  12   10.28    2.98
  -3   4  12   10.40    3.69
  -3   4  12    9.22    3.48
  -3   4  12   10.94    3.05
   3  -4 -12    8.61    3.27
   3  -4 -12   10.52    3.59
   3  -4 -11   11.39    3.46
  -3   4  11   12.94    3.61
  -3   4  11   15.16    3.30
  -3   4  11   14.96    3.72
  -3   4  11   18.42    9.49
  -3   4  11   17.32    3.36
   3  -4 -11   14.42    3.79
  -3   4  11   13.15    6.17
  -3   4  10   73.83    6.10
  -3   4  10   77.63    5.88
   3  -4 -10   67.61    6.09
  -3   4  10   78.73    6.41
  -3   4  10   81.43    5.99
  -3   4  10   90.68   15.37
  -3   4  10   87.18   15.41
  -3   4  10   70.52   10.96
   3  -4 -10   69.40    5.53
   3  -4  -9   34.99    3.99
  -3   4   9   38.66    4.15
  -3   4   9   37.27    4.21
  -3   4   9   37.73    4.16
  -3   4   9   40.35    4.53
  -3   4   9   45.61   11.87
   3  -4  -9   37.37    4.53
  -3   4   9   34.14    7.89
  -3   4   9   53.83   13.13
  -3   4   8   81.58   13.53
  -3   4   8   71.07   14.25
  -3   4   8   48.76    8.82
  -3   4   7  201.37   22.01
  -3   4   7  211.24   19.59
   3  -4  -7  120.82   13.62
   3  -4  -7  123.97   13.73
  -3   4   7  178.13   15.07
  -3   4   6  175.78   20.02
  -3   4   6  207.22   18.33
   3  -4  -6  122.22   13.93
  -3   4   6  187.63   14.63
   3  -4  -6  121.02   14.07
   3  -4  -6  117.88    6.40
  -3   4   5    7.17    8.91
   3  -4  -5    2.62    1.98
  -3   4   4 1944.50   67.13
   3  -4  -4 1264.80   50.24
  -3   4   3  478.30   26.26
   3  -4  -3  383.89   16.03
  -3   4   2  738.06   36.75
  -3   4   1 1270.30   53.59
   3  -4  -1 1184.98   49.92
   3  -4   0  615.21   28.47
   3  -4   1 2294.22   85.95
   3  -4   1 2083.60   90.91
   3  -4   2  458.01   17.92
   3  -4   2  414.25   18.00
   3  -4   2  484.25   24.61
   3  -4   3  324.58   20.08
   3  -4   3  299.19   12.79
   3  -4   4    7.80    6.07
   3  -4   4   -0.47    2.19
   3  -4   5   -0.42    6.44
   3  -4   5    5.47    5.95
   3  -4   5    0.98    4.75
   3  -4   5    2.99    1.72
   3  -4   5    2.00    5.80
   3  -4   5    3.48    1.92
   3  -4   5    0.58    1.84
   3  -4   6   91.70    5.55
   3  -4   6   61.17    9.50
   3  -4   6   56.62    8.81
   3  -4   6   79.84   10.52
   3  -4   6   88.67    5.48
   3  -4   6   90.88   12.53
   3  -4   7   52.93    4.57
   3  -4   7   73.98   12.40
   3  -4   7   65.98   10.63
   3  -4   7   58.78    4.70
   3  -4   8   13.23    2.93
   3  -4   8   22.37    3.37
   3  -4   8   15.18    3.04
  -3   4  -8   20.42    3.06
   3  -4   8   23.68    3.43
   3  -4   8   17.76    2.76
  -3   4  -8   24.71    3.44
   3  -4   8   15.00    7.86
   3  -4   8   24.56    8.55
  -3   4  -9   50.63    4.73
   3  -4   9   44.96    4.67
   3  -4   9   52.87   11.60
   3  -4   9   48.64    4.77
  -3   4  -9   49.21    4.31
   3  -4   9   44.25    4.34
   3  -4   9   44.41    4.04
   3  -4   9   53.42    4.65
   3  -4  10  169.13    8.88
  -3   4 -10  159.14    9.59
  -3   4 -10  178.17    9.02
   3  -4  10  174.97    9.15
   3  -4  10  165.62    9.60
   3  -4  10  161.49    9.53
   3  -4  10  164.91    8.66
   3  -4  10  190.06    9.53
   3  -4  11   30.56    3.86
  -3   4 -11   26.27    3.59
  -3   4 -11   28.22    4.02
   3  -4  11   33.95    4.67
   3  -4  11   29.50    4.08
   3  -4  11   28.13    4.07
   3  -4  11   25.34    3.84
   3  -4  12  656.69   26.31
  -3   4 -12  695.37   26.62
  -3   4 -12  590.49   27.18
   3  -4  12  693.71   26.57
   3  -4  12  623.28   27.20
   3  -4  12  613.73   27.14
   3  -4  12  586.29   26.74
   3  -4  13  133.62    7.12
   3  -4  13  115.17    7.38
   3  -4  13  139.81    7.71
   3  -4  13  108.69    7.23
   3  -4  13  126.56    7.54
  -3   4 -13  127.63    7.14
  -3   4 -14   75.66    4.83
   3  -4  14   87.47    5.61
  -3   4 -15   74.93    4.33
   3  -4  16    5.19    1.34
   3  -3 -17   53.90    3.45
  -3   3  17   60.34    3.48
  -3   3  16  458.39   19.62
  -3   3  16  520.46   19.92
   3  -3 -16  505.36   19.98
  -3   3  16  442.35   19.52
  -3   3  15   10.22    2.43
  -3   3  15    9.70    2.93
  -3   3  15    9.29    3.10
   3  -3 -15    9.05    2.98
  -3   3  15    8.71    2.25
  -3   3  14  168.97    9.23
   3  -3 -14  178.20    9.80
  -3   3  14  197.22   10.02
  -3   3  14  176.78    9.47
  -3   3  13  424.70   19.54
   3  -3 -13  435.84   20.11
  -3   3  13  453.01   19.95
  -3   3  13  467.44   19.79
  -3   3  12    0.11    3.40
  -3   3  12   -1.96    7.91
  -3   3  12    1.67    2.61
   3  -3 -12   -0.70    3.29
  -3   3  12    3.04    2.52
  -3   3  12   -1.18    4.61
  -3   3  12   -0.83    7.15
  -3   3  11 1285.13   49.55
  -3   3  11 1241.08   66.39
  -3   3  11 1296.85   49.67
  -3   3  11 1280.18   69.29
   3  -3 -11 1202.72   50.06
  -3   3  11 1249.10   49.48
  -3   3  11 1177.67   64.00
  -3   3  10    3.50    3.21
  -3   3  10    3.24    2.59
  -3   3  10    2.85    8.34
   3  -3 -10    3.66    3.11
  -3   3  10    6.28    5.98
  -3   3  10    0.80    7.25
  -3   3  10    3.30    2.54
  -3   3   9 1545.26   60.26
  -3   3   9 1602.85   78.84
  -3   3   9 1540.34   60.19
  -3   3   9 1356.48   69.14
  -3   3   8  439.57   31.72
  -3   3   8  392.72   17.51
  -3   3   8  394.92   17.57
  -3   3   8  382.00   25.14
  -3   3   7   97.66   15.34
  -3   3   7   93.28   11.10
  -3   3   7  103.66   15.36
  -3   3   6 2236.91   92.95
  -3   3   6 2344.08   98.71
  -3   3   5 1061.90   50.75
  -3   3   5 1214.59   57.04
  -3   3   5 1056.36   54.22
  -3   3   4 1426.72   63.13
  -3   3   4 1253.99   61.52
  -3   3   3   15.04    7.58
   3  -3  -2  998.89   50.12
  -3   3   2 1010.46   46.69
   3  -3  -1  244.35   17.86
  -3   3   1  217.61   14.74
   3  -3  -1  186.92   10.32
  -3   3   0 2958.50  122.73
   3  -3   0 3082.20  120.74
   3  -3   1   17.97    5.51
   3  -3   1   18.58    4.48
   3  -3   2  363.46   22.34
   3  -3   2  359.49   19.81
   3  -3   3  620.07   31.90
   3  -3   3  684.23   30.56
   3  -3   4   45.22    6.93
   3  -3   4   55.45    8.40
   3  -3   4   57.43    9.03
   3  -3   5 1192.19   46.41
   3  -3   5 1203.16   46.42
   3  -3   5 1306.90   56.57
   3  -3   6  541.90   22.07
   3  -3   6  515.39   29.03
   3  -3   6  522.87   21.98
   3  -3   7  701.70   28.73
   3  -3   7  664.03   37.21
   3  -3   7  706.73   28.75
   3  -3   8   10.55    2.51
   3  -3   8    9.73    7.32
   3  -3   8    9.59    2.51
   3  -3   8   20.12    8.32
  -3   3  -9  169.18    9.39
   3  -3   9  180.17    9.47
   3  -3   9  156.93    8.35
   3  -3   9  197.11   19.71
   3  -3   9  183.60    9.49
   3  -3   9  206.14    9.41
  -3   3  -9  171.83    8.80
   3  -3   9  178.28    8.88
   3  -3  10  436.10   18.88
   3  -3  10  441.10   32.07
   3  -3  10  445.46   19.66
  -3   3 -10  439.59   19.76
  -3   3 -10  446.76   18.95
   3  -3  10  440.98   19.63
   3  -3  10  445.08   19.35
   3  -3  11  184.32   19.63
  -3   3 -11  173.38    9.78
  -3   3 -11  180.42    9.08
   3  -3  11  182.50   20.06
   3  -3  11  168.25    9.40
   3  -3  11  174.85    9.15
   3  -3  11  171.05    9.67
   3  -3  11  168.59    9.62
   3  -3  11  178.05    9.11
   3  -3  12   89.72    6.03
  -3   3 -12   80.30    6.35
  -3   3 -12   92.92    5.98
   3  -3  12   88.20    6.22
   3  -3  12   90.86    6.47
   3  -3  12   89.11    6.48
   3  -3  12   90.67    6.44
   3  -3  13   72.52    5.33
   3  -3  13   69.32    5.68
   3  -3  13   75.67    5.76
  -3   3 -13   73.48    5.93
  -3   3 -13   75.14    5.38
   3  -3  13   65.49    5.59
   3  -3  13   73.98    5.77
   3  -3  14   -0.33    2.45
   3  -3  14   -1.74    3.68
   3  -3  14   -2.05    2.54
   3  -3  14    0.55    2.98
  -3   3 -14   -3.17    3.23
  -3   3 -14   -0.76    2.74
   3  -3  14   -1.42    2.91
   3  -3  15   85.25    5.07
   3  -3  15   65.42    4.89
   3  -3  15   62.34    4.80
  -3   3 -15   76.84    4.88
   3  -3  15   71.21    5.32
   3  -3  15   82.77    5.18
  -3   3 -15   73.19    5.51
  -3   3 -16   87.66    5.25
   3  -3  16   76.95    4.62
  -3   3 -16   82.25    4.64
   3  -2 -17    9.36    1.63
   3  -2 -16   46.25    3.64
  -3   2  16   35.01    3.05
  -3   2  16   30.75    2.96
  -3   2  16   48.23    3.52
  -3   2  15    5.02    3.12
  -3   2  15    5.07    2.21
  -3   2  15    0.52    1.89
   3  -2 -15    3.00    2.78
  -3   2  15    3.16    2.57
  -3   2  15    4.75    2.64
  -3   2  14    7.63    3.43
  -3   2  14    9.77    2.87
  -3   2  14   10.61    2.71
   3  -2 -14   10.96    3.43
  -3   2  14    7.60    3.17
  -3   2  14    6.63    3.13
  -3   2  13   33.30    3.97
  -3   2  13   45.04    4.79
  -3   2  13   38.25    4.68
   3  -2 -13   41.68    4.91
  -3   2  13   38.66    4.89
  -3   2  12   23.19    3.53
  -3   2  12   22.70    9.13
  -3   2  12   23.88    4.24
  -3   2  12   22.73    4.14
  -3   2  12   23.88    3.74
  -3   2  12   14.35    9.03
  -3   2  12   12.77    6.14
  -3   2  11   30.17    3.89
  -3   2  11   28.02    9.55
  -3   2  11   31.51    4.50
  -3   2  11   41.29    4.82
  -3   2  11   24.46    3.87
  -3   2  11   34.92   11.98
  -3   2  11   23.90    7.37
  -3   2  10    7.46    2.69
  -3   2  10    7.83    6.48
  -3   2  10   11.95    8.17
  -3   2  10    8.92    3.54
  -3   2  10   15.88    3.85
  -3   2  10    4.60    5.48
  -3   2  10   14.86   10.11
  -3   2  10    7.08    2.72
  -3   2   9   33.71    8.35
  -3   2   9   26.02   10.08
  -3   2   9   30.76   11.35
  -3   2   9   36.49    3.83
  -3   2   9   20.01    6.99
  -3   2   9   34.29    3.67
  -3   2   8  111.67   13.15
  -3   2   8  129.40   13.70
  -3   2   8  144.93   18.80
  -3   2   8  135.98    7.53
  -3   2   8  132.68   16.78
  -3   2   8  138.63    7.54
  -3   2   7    7.86    6.13
  -3   2   7    1.33    5.01
  -3   2   7    7.49    8.32
  -3   2   7    3.69    2.16
  -3   2   7    3.28    2.11
  -3   2   6  368.60   21.55
  -3   2   6  325.23   20.41
  -3   2   5  219.27   18.45
  -3   2   5  220.06   19.14
  -3   2   5  232.36   15.80
  -3   2   5  164.00   12.84
  -3   2   4  597.59   31.98
  -3   2   4  602.58   31.52
  -3   2   3  182.37   15.14
  -3   2   3  175.61   15.09
  -3   2   3  149.80    8.49
  -3   2   2  171.60   13.80
   3  -2  -1  706.37   32.85
  -3   2   1  653.81   29.68
   3  -2   0   52.26    7.64
  -3   2   0   45.78    6.78
   3  -2   1  195.30   14.11
   3  -2   2  176.71    9.21
   3  -2   2  229.32   14.51
   3  -2   3  115.55    8.53
   3  -2   3  145.51   11.34
   3  -2   4   81.13    8.64
   3  -2   4  128.56   10.69
   3  -2   5   38.24    7.56
   3  -2   6  135.42   13.29
  -3   2  -6  153.06   13.23
   3  -2   7  451.04   18.21
   3  -2   7  438.32   18.17
   3  -2   7  420.39   27.03
   3  -2   8  832.60   31.61
   3  -2   8  847.64   31.63
   3  -2   9  615.54   24.33
   3  -2   9  684.60   37.81
   3  -2   9  634.05   24.40
   3  -2  10  578.48   25.52
   3  -2  10  722.63   26.71
   3  -2  10  690.80   26.89
   3  -2  10  656.67   26.06
   3  -2  10  678.03   26.84
   3  -2  10  565.10   25.31
  -3   2 -10  675.45   27.01
  -3   2 -10  638.21   26.05
   3  -2  10  720.59   41.34
   3  -2  10  738.23   40.71
   3  -2  11  146.23   16.93
   3  -2  11  146.24    7.75
   3  -2  11  133.14    8.01
   3  -2  11  141.02    8.17
  -3   2 -11  135.64    7.50
  -3   2 -11  138.55    8.27
   3  -2  11  139.90   18.46
   3  -2  11  135.84    7.92
   3  -2  12  154.54   17.49
  -3   2 -12  136.59    8.51
  -3   2 -12  149.44    7.90
   3  -2  12  134.82    8.26
   3  -2  12  131.73    8.25
   3  -2  12  158.52    8.01
   3  -2  12  138.60    7.70
   3  -2  12  132.94    8.19
   3  -2  12  151.71   19.81
   3  -2  13  125.04    7.28
   3  -2  13  125.59    7.75
  -3   2 -13  121.23    7.95
  -3   2 -13  129.90    7.36
   3  -2  13  127.76    7.76
   3  -2  13  114.56    7.62
   3  -2  13  127.69    7.30
   3  -2  14  108.80    6.44
   3  -2  14   89.19    6.40
   3  -2  14   93.21    6.49
  -3   2 -14  107.74    6.46
  -3   2 -14   97.97    7.01
   3  -2  14  100.44    6.84
   3  -2  14   94.89    6.32
   3  -2  15  159.57    8.03
   3  -2  15  142.23    8.09
   3  -2  15  135.35    7.97
  -3   2 -15  163.83    8.10
  -3   2 -15  162.55    8.84
   3  -2  15  129.74    8.28
   3  -2  15  154.40    7.90
   3  -2  16   31.53    3.17
   3  -2  16   32.92    3.25
  -3   2 -16   41.44    4.00
   3  -2  16   36.58    3.53
  -3   2 -16   36.26    3.44
  -3   2 -17   17.46    2.59
  -3   2 -17   23.81    2.43
   3  -2  17   23.40    2.49
   3  -1 -17  194.89    8.24
   3  -1 -16    1.46    2.32
  -3   1  16    1.38    1.43
  -3   1  16    1.84    1.51
   3  -1 -16    1.14    1.96
  -3   1  15  145.13    8.04
   3  -1 -15  183.60    8.42
  -3   1  15  153.23    8.16
  -3   1  15  166.42    8.34
   3  -1 -15  168.01    8.64
  -3   1  14  315.62   15.24
   3  -1 -14  370.42   15.39
  -3   1  14  366.60   15.01
  -3   1  14  320.67   15.39
  -3   1  14  320.47   15.36
   3  -1 -14  352.47   15.89
  -3   1  13   53.47    4.79
   3  -1 -13   53.57    5.07
  -3   1  13   47.56    4.88
  -3   1  13   46.44    4.51
  -3   1  13   49.40    4.75
  -3   1  12 1380.20   56.22
  -3   1  12 1464.45   77.79
  -3   1  12 1108.59   68.67
  -3   1  12 1608.24   57.32
  -3   1  12 1481.75   56.69
   3  -1 -12 1436.49   55.96
  -3   1  12  993.04   64.84
  -3   1  12 1329.74   70.84
  -3   1  11    5.43    2.69
  -3   1  11    1.05    8.66
  -3   1  11    5.57    2.95
  -3   1  11    4.16    3.25
   3  -1 -11    0.49    3.61
  -3   1  11   -4.28    8.19
  -3   1  11    3.40    6.24
  -3   1  11    6.62    7.50
  -3   1  11    5.12    9.02
  -3   1  10  478.25   21.24
  -3   1  10  504.86   38.87
  -3   1  10  533.49   21.77
  -3   1  10  408.31   32.85
  -3   1  10  547.56   22.30
  -3   1  10  426.09   30.03
   3  -1 -10  483.59   21.09
  -3   1  10  361.45   28.59
  -3   1   9   28.24    8.80
  -3   1   9   26.13    9.20
  -3   1   9   21.37   11.31
  -3   1   9   22.01    3.21
  -3   1   9   20.97    3.10
  -3   1   9   22.73    7.10
  -3   1   8  133.46   14.56
  -3   1   8  167.31   20.47
  -3   1   8  132.08   16.37
  -3   1   8  167.13    8.45
  -3   1   8  161.99    8.32
  -3   1   8  143.32   14.48
  -3   1   7  500.74   20.91
  -3   1   7  442.31   27.57
  -3   1   7  505.34   20.98
  -3   1   7  479.09   31.24
  -3   1   6 1244.59   52.98
  -3   1   6 1050.58   52.73
  -3   1   6 1254.95   57.10
  -3   1   6 1105.38   57.29
  -3   1   5  249.49   16.05
  -3   1   5  212.74   15.48
  -3   1   4  879.72   39.73
  -3   1   4  942.61   44.16
  -3   1   3 2485.34   97.99
  -3   1   3 2260.19   91.90
  -3   1   3 2380.15   98.35
  -3   1   3 2512.96   99.72
  -3   1   2   74.78    9.53
  -3   1   2   71.59    9.76
  -3   1   1 4913.56  187.86
  -3   1   1 4866.04  190.66
   3  -1   0   41.97    6.94
  -3   1   0   39.79    5.29
   3  -1   1 2797.57  111.83
   3  -1   2 1620.84   67.01
   3  -1   3   68.62    6.92
  -3   1  -4 2198.87   84.54
   3  -1   4 1855.81   80.76
  -3   1  -5  374.44   21.53
  -3   1  -6  759.78   34.79
   3  -1   6  708.82   31.31
  -3   1  -7    1.21    2.74
  -3   1  -7    2.25    2.55
   3  -1   7   -0.19    3.60
   3  -1   8   30.86    2.97
   3  -1   8   30.42    2.96
   3  -1   9  805.43   32.33
   3  -1   9  801.97   32.29
   3  -1  10  636.36   26.40
   3  -1  10  638.28   26.38
   3  -1  11  105.35    6.53
   3  -1  11  106.03    6.51
  -3   1 -11   95.00    5.92
  -3   1 -11  103.45    6.64
   3  -1  11  109.01   16.56
   3  -1  12  222.33   21.76
   3  -1  12  275.91   12.89
   3  -1  12  248.10   11.75
   3  -1  12  288.60   13.02
   3  -1  12  250.35   25.35
  -3   1 -12  262.99   12.24
  -3   1 -12  252.22   12.98
  -3   1 -13    9.57    3.05
  -3   1 -13   16.51    3.15
   3  -1  13   14.65    3.25
   3  -1  13   17.13    3.32
   3  -1  13   12.77    3.30
  -3   1 -13   13.83    3.45
   3  -1  13   19.89   10.66
   3  -1  13   11.05    7.01
   3  -1  14  256.71   12.68
  -3   1 -14  277.80   12.45
  -3   1 -14  260.54   13.19
   3  -1  14  247.49   11.75
   3  -1  14  249.80   12.59
  -3   1 -14  261.67   12.27
   3  -1  15  391.21   18.20
  -3   1 -15  453.99   18.21
  -3   1 -15  430.82   18.98
   3  -1  15  410.35   17.41
   3  -1  15  396.36   18.22
   3  -1  16  163.46    8.86
   3  -1  16  165.08    8.89
  -3   1 -16  182.29    9.60
  -3   1 -17   75.30    4.53
  -3   1 -17   70.92    4.83
   3  -1  17   63.03    4.18
   3  -1  17   61.82    4.13
  -3   1 -18   -1.08    1.67
   3   0 -17   67.50    3.35
   3   0 -16   44.24    3.29
   3   0 -16   35.82    2.91
   3   0 -15    1.54    2.30
  -3   0  15    3.39    1.83
  -3   0  15    3.49    1.84
  -3   0  15    2.38    2.53
   3   0 -15    1.99    2.78
  -3   0  14   72.52    5.45
  -3   0  14   71.05    5.10
  -3   0  14   74.81    5.22
  -3   0  14   71.15    5.11
   3   0 -14   87.46    5.75
  -3   0  13  168.04    9.10
  -3   0  13  149.25    8.68
  -3   0  13  149.77    8.77
  -3   0  13  145.85    8.66
  -3   0  13  175.03    8.55
   3   0 -13  181.57    9.09
  -3   0  12   18.22    4.06
   3   0 -12   19.61    4.20
  -3   0  12   23.41    3.97
  -3   0  12   27.77    3.66
  -3   0  12   26.94    3.92
  -3   0  12   26.76    3.78
  -3   0  11  275.47   13.17
  -3   0  11  246.60   12.66
  -3   0  11  253.67   12.36
   3   0 -11  274.53   12.78
  -3   0  11  253.72   22.68
  -3   0  11  285.19   25.52
  -3   0  11  278.04   28.26
  -3   0  11  290.04   13.39
  -3   0  11  239.04   12.80
  -3   0  10  139.72    8.41
  -3   0  10  137.83    7.94
   3   0 -10  156.03    8.81
   3   0 -10  128.53    8.08
  -3   0  10  105.20   15.79
  -3   0  10  149.03    8.64
  -3   0  10  131.84    8.39
  -3   0  10  110.07   14.90
  -3   0  10  126.72   17.73
  -3   0   9   57.13   11.02
  -3   0   9   41.01   10.51
  -3   0   9   46.46   12.47
  -3   0   9   72.84    5.33
  -3   0   9   68.13    4.98
  -3   0   8  317.33   23.87
  -3   0   8  294.78   24.96
  -3   0   8  346.29   15.69
  -3   0   7  174.04   17.03
  -3   0   7  243.19   10.95
  -3   0   7  169.09   18.06
  -3   0   7  239.42   10.80
  -3   0   6  579.70   31.86
  -3   0   6  625.49   34.81
  -3   0   5  445.69   22.65
  -3   0   5  435.77   23.03
  -3   0   5  468.49   25.19
  -3   0   5  455.22   27.82
  -3   0   4   92.60    8.64
  -3   0   4   98.87    9.55
  -3   0   4   96.45   12.25
  -3   0   4   92.77    9.91
  -3   0   4  103.89   10.02
  -3   0   4   99.38   11.83
  -3   0   3  178.44   12.71
  -3   0   3  160.56   13.25
  -3   0   3  193.50   12.90
  -3   0   3  169.30   13.97
  -3   0   3  161.91   11.60
  -3   0   2 1449.05   62.79
  -3   0   2 1467.81   60.46
  -3   0   1  422.65   21.79
  -3   0   1  421.03   23.36
  -3   0   0  839.88   36.70
  -3   0   0  710.84   31.54
  -3   0  -1  636.16   30.55
   3   0   1  571.15   27.27
   3   0   2 3255.44  126.64
  -3   0  -3   50.63    7.00
   3   0   3   35.98    4.52
  -3   0  -4 1993.60   80.51
  -3   0  -4 1889.17   79.99
  -3   0  -5   23.29    5.09
  -3   0  -5   18.82    4.47
  -3   0  -6 2114.53   86.61
  -3   0  -6 2183.87   86.75
  -3   0  -7  689.82   31.09
  -3   0  -7  673.42   31.14
   3   0   7  718.48   31.46
   3   0   8   11.61    5.18
   3   0   9 2245.75   85.05
   3   0   9 2343.64   85.23
   3   0  10   11.20    2.49
   3   0  10   10.79    2.38
   3   0  11 1153.72   45.34
   3   0  11 1212.75   45.54
   3   0  11 1142.68   45.04
   3   0  11 1082.77   44.49
   3   0  12  356.43   15.91
   3   0  12  386.77   16.74
  -3   0 -12  395.59   17.28
   3   0  12  382.48   16.76
   3   0  12  356.70   16.36
  -3   0 -12  344.34   16.80
   3   0  13    5.97    2.76
  -3   0 -13    6.56    2.70
   3   0  13   10.98    2.90
  -3   0 -13    5.46    3.01
   3   0  13    5.65    8.96
   3   0  13    7.21    2.77
   3   0  13    4.70    2.75
   3   0  13    3.14    5.66
   3   0  14  387.86   17.51
  -3   0 -14  376.65   18.00
   3   0  14  395.22   16.91
   3   0  14  381.13   17.49
   3   0  14  385.73   17.56
  -3   0 -14  390.79   17.16
  -3   0 -15   30.11    3.83
   3   0  15   17.59    3.21
  -3   0 -15   19.89    3.95
   3   0  15   24.66    3.72
   3   0  15   20.08    3.31
   3   0  15   24.38    3.99
  -3   0 -15   24.62    3.61
   3   0  16   85.75    5.65
  -3   0 -16   83.83    5.60
  -3   0 -16   91.81    6.37
   3   0  16   90.22    5.80
   3   0  16   86.24    5.67
   3   0  16   81.60    6.14
  -3   0 -16   99.91    5.97
  -3   0 -17   56.98    4.80
   3   0  17   54.25    4.18
  -3   0 -17   83.30    4.54
   3   0  17   80.84    4.81
  -3   0 -17   79.78    4.87
   3   0  17   54.41    4.19
   3   0  18   58.81    3.76
  -3   0 -18   55.45    3.76
   3   0  19    0.35    1.14
   3   1 -16   88.61    4.59
  -3  -1  15   41.49    3.76
   3   1 -15   52.68    3.89
  -3  -1  14   18.18    3.26
  -3  -1  14   19.70    2.81
   3   1 -14   24.75    3.80
  -3  -1  14   21.45    2.88
  -3  -1  13   39.58    4.42
  -3  -1  13   46.62    4.21
   3   1 -13   50.07    4.79
  -3  -1  13   41.24    4.08
  -3  -1  12   90.62    5.68
   3   1 -12   91.44    6.23
  -3  -1  12   84.28    5.81
  -3  -1  12   74.48    5.79
  -3  -1  12   76.72    5.71
  -3  -1  11    5.61    3.23
   3   1 -11    2.08    3.54
  -3  -1  11    2.20    3.30
  -3  -1  11    2.48    2.50
   3   1 -11    3.41    2.94
  -3  -1  11    1.54    9.12
  -3  -1  11    3.99    7.50
  -3  -1  11   -0.54    2.50
  -3  -1  11    2.19    2.58
  -3  -1  11    5.06    9.22
  -3  -1  10    6.19    5.70
  -3  -1  10    8.77    3.34
  -3  -1  10    9.78    3.60
  -3  -1  10    8.33    2.72
   3   1 -10    6.64    3.00
  -3  -1  10   20.11   10.81
  -3  -1  10    8.74    2.96
  -3  -1  10    7.57    3.73
  -3  -1  10    7.06    7.93
  -3  -1  10   11.16   10.74
  -3  -1  10    6.95    2.83
  -3  -1   9  119.27    6.91
  -3  -1   9   92.92   12.32
  -3  -1   9  109.82    6.78
  -3  -1   9  104.11   14.71
  -3  -1   9  113.16   16.70
  -3  -1   9  105.40    7.37
  -3  -1   9  141.02   19.53
  -3  -1   9  122.00    7.12
  -3  -1   9   87.84   13.52
  -3  -1   8   46.63   10.67
  -3  -1   8   40.63    9.49
  -3  -1   8   48.79   12.50
  -3  -1   8   39.64    8.50
  -3  -1   8   46.42    4.02
  -3  -1   8   52.21   13.62
  -3  -1   8   50.96    4.39
  -3  -1   7  593.13   37.74
  -3  -1   7  716.88   40.81
  -3  -1   7  655.21   37.07
  -3  -1   7  712.76   29.35
  -3  -1   7  613.18   38.69
  -3  -1   7  659.73   45.71
  -3  -1   6  284.97   22.23
  -3  -1   6  302.67   21.06
  -3  -1   6  276.48   22.67
  -3  -1   6  375.45   29.81
  -3  -1   6  393.89   15.37
  -3  -1   6  328.59   14.68
  -3  -1   5  974.56   40.28
  -3  -1   5 1108.95   46.30
  -3  -1   5 1113.37   45.25
  -3  -1   5  775.37   39.47
  -3  -1   5  809.11   39.91
  -3  -1   5 1066.90   47.63
  -3  -1   4 1179.14   50.36
  -3  -1   4 1129.27   49.48
  -3  -1   4 1084.68   51.59
  -3  -1   4 1180.83   48.16
  -3  -1   4  995.30   47.29
  -3  -1   4  993.75   46.90
  -3  -1   3  714.10   32.28
  -3  -1   3  655.17   32.33
  -3  -1   3  805.19   37.27
  -3  -1   3  603.74   33.70
  -3  -1   3  731.71   32.80
  -3  -1   3  629.25   31.69
  -3  -1   3  663.97   31.71
  -3  -1   2 1854.19   72.47
  -3  -1   2 1636.12   72.96
  -3  -1   2 1746.68   72.08
  -3  -1   2 1891.39   75.71
  -3  -1   2 1729.68   73.50
  -3  -1   2 1799.88   73.40
  -3  -1   1   15.67    6.76
  -3  -1   1    9.15    4.10
  -3  -1   1   18.56    4.90
  -3  -1   1   13.73    5.11
  -3  -1   1   12.02    6.12
  -3  -1   0 3772.99  138.73
  -3  -1   0 3653.57  138.64
  -3  -1  -1 1995.92   75.84
  -3  -1  -1 1988.96   75.93
   3   1   2    0.21    1.71
   3   1   3 1123.13   47.19
  -3  -1  -3 1270.09   51.84
  -3  -1  -3 1290.94   51.84
  -3  -1  -4   18.31    4.80
  -3  -1  -4   13.85    4.27
  -3  -1  -5  184.16   11.93
  -3  -1  -5  171.06   11.66
  -3  -1  -6   82.88    7.23
  -3  -1  -6   69.47    6.83
  -3  -1  -7   76.22    7.74
  -3  -1  -7   94.20    7.54
  -3  -1  -7   93.24    7.69
   3   1   8   12.35    5.14
  -3  -1  -8    7.97    2.57
   3   1   9  587.76   21.42
   3   1   9  486.77   20.69
   3   1  10   24.92    8.16
   3   1  10   23.53    3.07
   3   1  10   20.72    2.68
   3   1  11  361.54   24.28
   3   1  11  378.35   17.04
   3   1  11  415.81   17.44
   3   1  12   36.58    3.72
   3   1  12   39.37    3.96
   3   1  12   34.57    3.38
   3   1  12   37.89    3.82
  -3  -1 -12   37.89    4.21
  -3  -1 -13    1.10    2.70
   3   1  13    2.30    2.39
   3   1  13    4.17    2.46
   3   1  13    6.10    2.56
   3   1  13    2.37    2.34
  -3  -1 -14 1050.32   42.79
   3   1  14 1027.42   41.30
   3   1  14 1064.16   42.20
   3   1  14 1025.95   41.99
   3   1  14 1057.61   42.13
  -3  -1 -15   24.61    4.01
   3   1  15   35.71    3.84
   3   1  15   29.40    3.65
   3   1  15   26.40    3.54
   3   1  15   31.11    4.10
   3   1  16   69.48    5.53
  -3  -1 -16   80.68    6.01
   3   1  16   77.64    5.29
   3   1  16   71.80    5.20
  -3  -1 -16   75.04    5.39
   3   1  16   71.25    5.16
   3   1  17    5.53    2.64
  -3  -1 -17    2.90    2.63
  -3  -1 -17    2.67    2.50
   3   1  17    5.28    2.01
   3   1  17    6.88    2.06
   3   1  18   22.03    2.70
  -3  -1 -18   18.34    2.50
   3   1  18   14.18    1.96
  -3  -1 -18   26.72    2.88
   3   1  18   13.24    1.92
   3   1  19   59.94    3.34
  -3  -2  15    3.04    1.75
   3   2 -15    1.51    2.27
   3   2 -14  326.32   14.10
  -3  -2  13   17.81    3.18
  -3  -2  13   18.42    2.91
   3   2 -13   21.81    3.68
  -3  -2  13   16.64    2.86
  -3  -2  12  312.65   14.43
   3   2 -12  294.78   15.04
  -3  -2  12  300.46   14.61
  -3  -2  12  308.04   14.09
  -3  -2  12  302.15   14.64
  -3  -2  11    3.27    2.99
  -3  -2  11    2.33    2.52
   3   2 -11    2.45    2.66
  -3  -2  11    3.17    2.52
  -3  -2  11    3.12    3.75
  -3  -2  11    5.12    2.90
  -3  -2  10   17.22    3.25
  -3  -2  10   16.64    4.32
  -3  -2  10   17.09    3.31
  -3  -2  10   25.78   10.54
  -3  -2  10   23.25   11.50
  -3  -2  10   12.00    9.11
  -3  -2  10   20.16    3.64
  -3  -2  10   17.44    3.53
  -3  -2   9  322.47   14.91
  -3  -2   9  292.85   14.39
  -3  -2   9  341.78   30.07
  -3  -2   9  334.56   15.03
  -3  -2   9  348.83   14.64
  -3  -2   9  307.36   14.82
  -3  -2   9  339.23   28.34
  -3  -2   9  341.12   27.14
  -3  -2   8  648.79   42.93
  -3  -2   8  619.53   25.37
  -3  -2   8  597.06   25.21
  -3  -2   8  517.75   33.46
  -3  -2   8  667.78   39.90
  -3  -2   8  569.33   36.89
  -3  -2   7  405.80   32.35
  -3  -2   7  369.10   15.86
  -3  -2   7  348.71   15.67
  -3  -2   7  318.74   22.81
  -3  -2   7  382.14   28.34
  -3  -2   7  337.01   26.13
  -3  -2   6  237.66   25.26
  -3  -2   6  260.93   11.70
  -3  -2   6  248.40   11.54
  -3  -2   6  287.04   22.99
  -3  -2   6  230.25   20.58
  -3  -2   6  251.21   18.20
  -3  -2   5   58.76   12.33
  -3  -2   5   50.52    7.64
  -3  -2   5   40.17   11.28
  -3  -2   5   43.27   10.00
  -3  -2   5   26.22    4.69
  -3  -2   4  222.45   14.71
  -3  -2   4  360.00   23.45
  -3  -2   4  333.81   17.94
  -3  -2   4  314.22   20.59
  -3  -2   4  216.98   14.48
  -3  -2   3  128.63   10.41
  -3  -2   3  160.55   14.77
  -3  -2   3  139.43   10.91
  -3  -2   3  153.01   13.76
  -3  -2   3  148.83   11.13
  -3  -2   2 1258.44   57.99
  -3  -2   2 1291.33   58.07
  -3  -2   2 1528.06   61.14
  -3  -2   2 1375.70   57.08
  -3  -2   2 1480.46   58.96
  -3  -2   1 1180.38   49.89
  -3  -2   1 1081.35   49.57
  -3  -2   1 1084.16   49.65
  -3  -2   1 1121.24   47.28
  -3  -2   1 1275.90   50.87
  -3  -2   0   66.75    7.94
  -3  -2   0   70.00    7.69
  -3  -2   0   50.22    7.18
  -3  -2   0   65.45    5.84
  -3  -2   0   67.01    9.15
  -3  -2  -1  530.65   22.88
  -3  -2  -1  512.46   22.61
  -3  -2  -1  509.93   18.34
  -3  -2  -2  744.91   35.71
  -3  -2  -2  816.91   36.26
  -3  -2  -3 2405.28   96.94
  -3  -2  -4  625.30   30.20
  -3  -2  -4  641.03   30.16
  -3  -2  -4  653.59   30.66
  -3  -2  -5  823.24   37.04
  -3  -2  -5  810.86   37.18
  -3  -2  -5  852.97   37.49
  -3  -2  -6  665.13   30.57
  -3  -2  -6  646.72   30.88
  -3  -2  -6  682.07   30.83
  -3  -2  -7  123.92    9.16
  -3  -2  -7  108.97    9.01
  -3  -2  -8 1496.43   64.39
  -3  -2  -8 1634.96   64.38
   3   2   8 1617.31   66.49
   3   2   9  312.41   19.46
   3   2  10  588.70   22.65
   3   2  10  644.14   23.04
   3   2  10  395.64   27.65
  -3  -2 -10  489.78   21.82
   3   2  11   10.21    2.75
   3   2  11    8.01    2.36
  -3  -2 -12  197.14   10.40
   3   2  12  214.39   10.77
  -3  -2 -12  211.61   11.40
   3   2  12  217.59   10.12
   3   2  12  245.39   11.36
   3   2  12  234.08   10.66
   3   2  12  252.28   20.37
  -3  -2 -13  113.02    6.83
   3   2  13  114.00    6.50
  -3  -2 -13  115.57    7.73
   3   2  13  125.11    7.18
   3   2  13  134.79    7.56
   3   2  13  115.23    6.92
   3   2  14  816.90   34.64
  -3  -2 -14  831.22   35.49
   3   2  14  897.46   34.82
   3   2  14  874.10   34.96
   3   2  14  859.84   34.02
   3   2  15   20.29    3.15
  -3  -2 -15   16.28    3.64
   3   2  15   12.71    3.20
   3   2  15   14.32    3.07
   3   2  15   19.52    3.17
   3   2  16  581.92   23.07
   3   2  16  534.22   23.35
   3   2  16  551.05   23.46
   3   2  17  153.82    7.51
   3   2  17  131.98    7.38
  -3  -2 -17  166.97    8.09
   3   2  17  132.59    7.40
   3   2  18   -2.95    2.17
  -3  -2 -18    0.60    2.06
   3   2  18    0.89    1.40
   3   2  18    0.30    1.39
   3   2  19  544.85   21.41
  -3  -3  15   -0.17    1.05
  -3  -3  15    1.33    1.36
   3   3 -14   24.71    2.88
   3   3 -13    2.82    2.68
  -3  -3  13   -0.10    3.39
  -3  -3  12   34.03    3.68
   3   3 -12   37.53    4.04
  -3  -3  12   37.65    4.64
  -3  -3  12   32.10    3.59
  -3  -3  11   11.57    3.05
  -3  -3  11   21.03    3.30
   3   3 -11   16.89    3.64
  -3  -3  11   17.90    3.25
  -3  -3  11   21.08    4.54
  -3  -3  10   59.84   12.92
  -3  -3  10   69.53    5.29
  -3  -3  10   63.96    5.18
  -3  -3  10   68.76    5.91
  -3  -3  10   58.23    4.93
  -3  -3   9  299.18   15.31
  -3  -3   9  407.63   31.60
  -3  -3   9  361.17   29.40
  -3  -3   9  297.09   28.24
  -3  -3   9  371.20   16.13
  -3  -3   9  372.39   15.51
  -3  -3   9  344.80   15.93
  -3  -3   9  353.01   15.72
  -3  -3   8   71.70   14.45
  -3  -3   8   66.00   13.50
  -3  -3   8   77.41   14.10
  -3  -3   8   78.51    5.52
  -3  -3   8   75.72    5.33
  -3  -3   8   66.92    6.03
  -3  -3   8   78.79    5.50
  -3  -3   7  575.94   24.55
  -3  -3   7  557.88   39.37
  -3  -3   7  590.94   24.61
  -3  -3   7  676.65   39.96
  -3  -3   7  597.07   38.09
  -3  -3   6  553.43   34.39
  -3  -3   6  537.40   33.82
  -3  -3   6  512.61   21.45
  -3  -3   6  518.36   21.46
  -3  -3   6  531.58   29.61
  -3  -3   5  523.95   31.10
  -3  -3   5  543.70   31.35
  -3  -3   5  472.95   31.87
  -3  -3   5  438.79   18.59
  -3  -3   5  447.04   25.39
  -3  -3   5  430.24   18.55
  -3  -3   4  669.20   34.91
  -3  -3   4  882.10   42.47
  -3  -3   4  955.39   43.48
  -3  -3   4  887.09   43.56
  -3  -3   4  818.73   37.17
  -3  -3   4  699.65   35.79
  -3  -3   3  210.79   15.11
  -3  -3   3  296.53   20.68
  -3  -3   3  290.50   16.07
  -3  -3   3  226.66   15.67
  -3  -3   3  334.05   20.90
  -3  -3   2  623.67   30.71
  -3  -3   2  648.03   29.36
  -3  -3   2  638.46   31.51
  -3  -3   2  652.86   32.80
  -3  -3   1  485.09   24.84
  -3  -3   1  456.15   23.26
  -3  -3   1  432.16   19.96
  -3  -3   1  420.36   22.65
  -3  -3   0  282.16   14.11
  -3  -3   0  348.15   19.12
  -3  -3   0  347.54   20.46
  -3  -3   0  301.75   18.27
  -3  -3  -1   80.85    5.08
  -3  -3  -1   99.64    9.47
  -3  -3  -2    2.91    4.42
  -3  -3  -2    5.08    7.21
  -3  -3  -3  207.03   16.83
  -3  -3  -3  240.23   15.22
  -3  -3  -3  193.21   16.77
  -3  -3  -4  234.15   17.75
  -3  -3  -4  265.09   15.77
  -3  -3  -4  242.83   15.64
  -3  -3  -4  244.83   18.34
  -3  -3  -5  470.77   25.06
  -3  -3  -5  509.07   28.25
  -3  -3  -5  532.59   25.57
  -3  -3  -6 1131.02   51.67
  -3  -3  -6 1195.90   54.84
  -3  -3  -6 1286.42   51.92
  -3  -3  -7  942.46   43.16
  -3  -3  -7 1012.59   43.11
  -3  -3  -8   81.28    8.25
  -3  -3  -8  105.54    9.05
   3   3   8  101.47   10.12
   3   3   9  956.03   45.93
  -3  -3  -9 1017.35   44.36
   3   3  10  630.96   25.36
   3   3  10  654.91   25.52
   3   3  11  452.71   18.97
   3   3  11  451.80   18.84
   3   3  12  437.31   18.43
   3   3  12  520.88   19.86
   3   3  12  405.60   27.97
  -3  -3 -12  456.07   20.19
  -3  -3 -12  401.25   18.83
   3   3  12  417.99   18.82
   3   3  12  479.48   19.42
   3   3  13  297.90   13.67
   3   3  13  266.43   22.69
   3   3  13  260.27   22.95
  -3  -3 -13  317.27   15.41
  -3  -3 -13  283.11   14.17
   3   3  13  300.48   14.19
   3   3  13  346.30   14.77
   3   3  14  119.77    7.06
   3   3  14   82.36   12.54
   3   3  14  101.58    5.97
  -3  -3 -14   97.46    6.46
   3   3  14  110.14    6.57
   3   3  14   97.58    6.34
   3   3  15    7.91    2.57
   3   3  15    4.94    2.59
   3   3  15    6.10    2.58
  -3  -3 -15    7.22    3.07
   3   3  16   12.66    2.66
   3   3  16   15.03    2.86
   3   3  16   13.75    2.72
  -3  -3 -16   12.43    3.16
   3   3  17    1.29    1.86
   3   3  17    3.11    1.93
   3   3  17    1.69    2.28
  -3  -3 -18    2.68    2.23
   3   3  18    1.24    1.66
   3   3  18    0.06    1.73
   3   3  18    3.07    1.97
   3   3  19   -0.13    1.49
   3   3  19    0.44    1.60
  -3  -3 -20    4.75    0.93
   3   3  20    3.96    0.90
  -3  -4  14   -0.25    1.50
  -3  -4  14    1.15    1.74
   3   4 -13   89.85    4.98
  -3  -4  12    2.30    3.76
   3   4 -12   -0.81    2.59
  -3  -4  11    4.42    3.54
   3   4 -11    2.17    3.18
  -3  -4  11   10.70    4.50
  -3  -4  11    1.94    2.40
  -3  -4  11    2.56    2.49
  -3  -4  10   83.35    6.64
  -3  -4  10   76.99    5.77
  -3  -4  10   73.84    5.74
  -3  -4   9   20.75    3.41
  -3  -4   9   19.50    4.94
  -3  -4   9   20.00    4.35
  -3  -4   9   20.27    3.47
  -3  -4   9   25.94    3.87
  -3  -4   8  309.93   15.73
  -3  -4   8  355.86   15.93
  -3  -4   8  350.76   15.47
  -3  -4   8  325.30   15.85
  -3  -4   7   14.92    3.12
  -3  -4   7   12.77    2.78
  -3  -4   7   14.99    8.01
  -3  -4   7   13.63    2.84
  -3  -4   6    5.29    2.27
  -3  -4   6    5.78    2.28
  -3  -4   6    1.40    6.86
  -3  -4   6    3.97    3.59
  -3  -4   5   12.58    2.41
  -3  -4   5   13.48    7.57
  -3  -4   5   11.71    2.36
  -3  -4   4  150.76    7.53
  -3  -4   4  144.54   15.24
  -3  -4   4  152.06    7.52
  -3  -4   4  124.84   11.44
  -3  -4   3   33.58    6.99
  -3  -4   3   44.84    8.25
  -3  -4   3   43.88    7.67
  -3  -4   2  650.61   33.59
  -3  -4   2  600.23   32.06
  -3  -4   2  728.43   35.02
  -3  -4   2  633.21   32.50
  -3  -4   1  247.55   17.88
  -3  -4   1  218.61   16.07
  -3  -4   1  179.39   13.35
  -3  -4   1  240.91   17.92
  -3  -4   1  258.02   18.59
  -3  -4   1  211.53   15.68
  -3  -4   0  543.36   28.76
  -3  -4   0  587.26   29.66
  -3  -4   0  430.93   25.44
  -3  -4   0  510.99   28.17
  -3  -4   0  394.51   25.25
  -3  -4  -1  464.09   27.16
  -3  -4  -1  447.17   26.79
  -3  -4  -1  428.57   23.89
  -3  -4  -1  428.92   26.12
  -3  -4  -1  364.11   23.22
  -3  -4  -2  367.43   23.40
  -3  -4  -2  242.92   17.90
  -3  -4  -3  441.49   29.57
  -3  -4  -3  525.75   26.51
  -3  -4  -3  463.00   29.57
  -3  -4  -4  740.63   40.71
  -3  -4  -4  786.21   37.12
  -3  -4  -4  794.39   41.28
  -3  -4  -5  947.62   47.01
  -3  -4  -5  996.30   47.39
  -3  -4  -5  956.08   42.45
  -3  -4  -5  999.26   47.09
  -3  -4  -6  114.05   14.03
  -3  -4  -6  108.50   13.83
  -3  -4  -6  113.30   10.62
  -3  -4  -6   95.18   10.04
  -3  -4  -6  102.25   13.34
  -3  -4  -7  386.04   24.17
  -3  -4  -7  368.22   20.48
   3   4   7  329.70   19.90
  -3  -4  -7  308.10   20.01
  -3  -4  -8  260.23   17.36
  -3  -4  -8  258.12   19.77
  -3  -4  -8  250.22   16.54
  -3  -4  -9  137.07   12.24
  -3  -4  -9  162.63    7.21
   3   4  10  130.83    7.25
   3   4  10  131.75    7.22
   3   4  11   98.10    6.02
   3   4  11  101.68    6.11
   3   4  12  277.41   12.38
   3   4  12  209.95   20.19
  -3  -4 -12  221.51   11.91
   3   4  12  291.82   12.63
   3   4  13  502.16   21.54
   3   4  13  483.33   31.81
  -3  -4 -13  455.44   21.29
   3   4  14   77.69    5.46
  -3  -4 -14   66.86    5.53
   3   4  15  425.48   18.83
   3   4  15  474.29   19.42
  -3  -4 -15  438.06   19.04
   3   4  15  409.04   18.09
   3   4  16  122.11    6.67
   3   4  16  120.28    7.01
  -3  -4 -16  127.27    7.82
   3   4  16  135.24    7.29
  -3  -4 -16  125.90    7.51
   3   4  17    0.08    1.71
   3   4  17    1.43    1.84
  -3  -4 -17   -1.09    2.62
   3   4  17   -1.84    2.17
  -3  -4 -17   -1.22    2.83
   3   4  18  408.52   16.59
  -3  -4 -19   28.63    2.65
  -3  -4 -19   25.63    2.45
   3   4  19   26.58    2.45
  -3  -4 -20  107.58    4.74
  -3  -5  14    5.29    0.97
  -3  -5  13   23.29    2.47
  -3  -5  12    3.44    3.52
  -3  -5  11   -0.32    4.36
  -3  -5  10  407.19   15.87
  -3  -5  10  404.09   16.63
  -3  -5  10  327.58   16.24
  -3  -5  10  332.50   16.26
  -3  -5   9   52.74    5.01
  -3  -5   9   37.60    3.97
  -3  -5   9   43.77    5.61
  -3  -5   9   38.28    4.11
  -3  -5   9   33.87    4.00
  -3  -5   8  306.26   13.37
  -3  -5   8  286.85   12.78
  -3  -5   8  270.09   13.28
  -3  -5   8  244.83   12.93
  -3  -5   8  237.05   12.83
  -3  -5   7   46.25    4.56
  -3  -5   7   50.95    4.76
  -3  -5   7   53.95    5.39
  -3  -5   7   42.89    4.39
  -3  -5   7   47.88    5.65
  -3  -5   7   58.21    4.95
  -3  -5   6  140.01    8.10
  -3  -5   6  144.15    8.28
  -3  -5   6  132.67    8.23
  -3  -5   6  136.57    8.09
  -3  -5   6  159.70    8.57
  -3  -5   5  280.82   13.52
  -3  -5   5  262.23   13.53
  -3  -5   5  312.14   13.81
  -3  -5   5  282.07   13.54
  -3  -5   4   18.66    2.77
  -3  -5   4   16.78    2.70
  -3  -5   3  365.85   15.86
  -3  -5   3  359.53   15.83
  -3  -5   2    4.71    1.85
  -3  -5   2    7.31    2.21
  -3  -5   2    7.07    6.95
  -3  -5   2   10.79    2.12
  -3  -5   2    3.57    1.83
  -3  -5   1   59.77    3.99
  -3  -5   1   66.07   10.46
  -3  -5   1   50.11   10.13
  -3  -5   1   55.01   11.16
  -3  -5   1   67.61   11.30
  -3  -5   1   81.37   11.13
  -3  -5   1   58.05    3.87
  -3  -5   1   32.63    4.18
  -3  -5   1   35.06    3.93
  -3  -5   0    7.14    2.33
  -3  -5   0    7.35    5.93
  -3  -5   0    0.50    6.98
  -3  -5   0    5.96    8.22
  -3  -5   0    2.98    6.87
  -3  -5   0    6.68    7.91
  -3  -5   0    7.06    2.22
  -3  -5   0    5.78    2.54
  -3  -5   0    4.50    2.45
  -3  -5  -1 1884.64   73.40
  -3  -5  -1 2187.66   74.44
  -3  -5  -1 2305.78   88.42
  -3  -5  -1 1984.40   84.73
  -3  -5  -1 1636.49   74.09
  -3  -5  -1 1763.36   74.48
  -3  -5  -1 2095.02   74.32
  -3  -5  -1 2394.00   89.77
  -3  -5  -1 2262.01   88.24
  -3  -5  -1 2104.15   83.83
  -3  -5  -2   67.11   10.03
  -3  -5  -2   59.59    4.62
  -3  -5  -2   69.54    4.61
  -3  -5  -3 1434.61   62.50
  -3  -5  -3 1428.26   51.50
  -3  -5  -4  869.36   33.83
  -3  -5  -4 1055.82   49.65
  -3  -5  -4  933.70   33.85
  -3  -5  -4 1086.49   50.30
  -3  -5  -4  963.46   42.40
  -3  -5  -4  758.54   32.51
  -3  -5  -5  283.67   12.73
  -3  -5  -5  354.33   14.15
  -3  -5  -5  398.14   26.65
  -3  -5  -5  314.61   21.05
  -3  -5  -5  290.08   13.52
  -3  -5  -5  293.83   13.74
  -3  -5  -5  339.14   13.92
  -3  -5  -5  359.10   26.54
  -3  -5  -5  402.05   27.48
  -3  -5  -5  368.29   21.63
  -3  -5  -6 1696.98   68.09
  -3  -5  -6 1391.01   52.69
  -3  -5  -6 1697.42   68.82
  -3  -5  -6 1567.47   61.78
  -3  -5  -6 1299.67   51.77
  -3  -5  -6 1532.49   52.93
  -3  -5  -6 1722.93   68.31
  -3  -5  -6 1378.64   61.81
   3   5   6 1160.92   57.91
  -3  -5  -6 1283.44   52.56
  -3  -5  -6 1222.11   52.70
  -3  -5  -7  107.09   14.64
  -3  -5  -7   97.49    5.59
  -3  -5  -7  120.83   15.02
  -3  -5  -7   85.49   10.55
  -3  -5  -7   85.48    4.68
  -3  -5  -7  113.68    5.91
  -3  -5  -7   86.62   10.84
  -3  -5  -7  111.07   14.02
   3   5   7   81.57    9.68
  -3  -5  -7   95.90    5.61
  -3  -5  -7   81.82    5.66
  -3  -5  -8 2106.43   77.36
  -3  -5  -8 1897.92   76.42
  -3  -5  -8 2341.57   92.12
  -3  -5  -8 2414.53   92.79
  -3  -5  -8 2288.94   91.88
  -3  -5  -8 2276.85   86.48
  -3  -5  -8 1997.46   77.19
   3   5   8 1872.84   84.59
   3   5   9  198.41   16.41
  -3  -5  -9  214.62    8.87
   3   5  10  189.98   16.82
   3   5  11  568.93   24.47
  -3  -5 -11  597.49   24.39
   3   5  11  589.27   24.57
  -3  -5 -12  156.57   10.25
   3   5  12  212.84   10.29
  -3  -5 -12  200.13    9.91
  -3  -5 -12  218.36    9.68
  -3  -5 -12  172.56   10.04
  -3  -5 -12  199.48   10.04
   3   5  12  208.51   10.17
   3   5  13  113.35    6.53
   3   5  13  105.19    6.25
  -3  -5 -13   76.08    6.54
  -3  -5 -13   73.93    6.10
  -3  -5 -13   92.85    5.71
  -3  -5 -13   87.13    5.90
   3   5  13  109.82   15.33
  -3  -5 -14   82.30    5.12
  -3  -5 -14   76.51    5.95
   3   5  14   73.11    5.43
  -3  -5 -14   66.52    6.08
   3   5  14   85.11    5.87
  -3  -5 -15   -2.24    2.90
   3   5  15    2.08    2.08
   3   5  15    2.93    2.51
  -3  -5 -15   -0.75    2.94
   3   5  16   18.90    2.74
   3   5  16   22.97    3.05
  -3  -5 -16   19.82    3.58
  -3  -5 -17  200.33   10.32
  -3  -5 -18   -0.76    2.40
  -3  -5 -18    1.82    2.19
   3   5  18    0.41    1.72
  -3  -5 -19   94.39    4.54
   3   5  19   68.39    4.01
  -3  -6  12    1.04    1.74
  -3  -6  12    0.64    1.79
  -3  -6  11    0.83    3.63
  -3  -6  11   -1.41    2.47
  -3  -6  10    6.93    4.25
  -3  -6   9    1.41    2.58
  -3  -6   8  131.03    7.77
  -3  -6   8  136.69    7.69
  -3  -6   7  160.69    8.86
  -3  -6   7  155.94    8.77
  -3  -6   6  192.18   10.27
  -3  -6   6  202.10   10.47
  -3  -6   5  127.90    8.05
  -3  -6   5  152.18    8.43
  -3  -6   5  140.52    8.45
  -3  -6   5  163.05    9.35
  -3  -6   4   49.27    4.98
  -3  -6   4   55.35    5.45
  -3  -6   4   43.09    4.36
  -3  -6   4   42.43    4.79
  -3  -6   4   45.62    4.70
  -3  -6   4   50.28    4.89
  -3  -6   3  261.37   12.86
  -3  -6   3  248.53   12.38
  -3  -6   3  276.71   13.00
  -3  -6   3  287.51   13.27
  -3  -6   3  270.65   12.73
  -3  -6   2   59.00   10.96
  -3  -6   2   61.55    4.35
  -3  -6   2   64.75    4.52
  -3  -6   1  104.37   14.16
  -3  -6   1  112.56    6.41
  -3  -6   1  106.56   14.64
  -3  -6   1  126.73    6.64
  -3  -6   1  108.91   14.09
  -3  -6   0  359.37   26.85
  -3  -6   0  384.99   16.05
  -3  -6   0  378.73   27.37
  -3  -6   0  378.83   16.13
  -3  -6   0  348.60   26.34
  -3  -6  -1   57.27   12.76
  -3  -6  -1   60.16    4.54
  -3  -6  -1   78.70   12.18
  -3  -6  -1   56.40    4.63
  -3  -6  -1   56.82   12.16
  -3  -6  -1   61.38   13.15
  -3  -6  -2   55.99   12.99
  -3  -6  -2   42.89    4.07
  -3  -6  -2   27.06    9.73
  -3  -6  -2   38.08    4.07
  -3  -6  -2   44.34   12.14
  -3  -6  -3   10.94    2.94
  -3  -6  -3    5.54    2.99
  -3  -6  -3    6.58   10.84
  -3  -6  -4   10.86    1.85
   3   6   4    8.33    4.44
  -3  -6  -4   12.41    3.68
  -3  -6  -4   12.21    8.12
  -3  -6  -4   10.27    3.38
  -3  -6  -4   18.79   12.63
  -3  -6  -4   15.03   11.36
  -3  -6  -5  118.75    6.12
   3   6   5  102.88   10.80
  -3  -6  -5  139.16    7.84
  -3  -6  -5  153.65    7.85
  -3  -6  -5  178.65   20.67
  -3  -6  -5  163.90   20.43
  -3  -6  -5  130.05   14.47
  -3  -6  -5  164.38   19.57
  -3  -6  -6    4.55    1.58
   3   6   6    1.66    4.90
  -3  -6  -6    6.15    3.05
  -3  -6  -6    6.14    7.62
  -3  -6  -6   10.06    9.25
  -3  -6  -6    5.65    2.70
  -3  -6  -6   -1.41   10.18
  -3  -6  -6    7.93    9.17
  -3  -6  -7   36.32    2.74
   3   6   7   29.33    7.43
  -3  -6  -7   40.33    4.07
  -3  -6  -7   48.17    4.13
  -3  -6  -7   27.89    7.76
  -3  -6  -7   62.03   12.70
  -3  -6  -7   55.37   11.81
  -3  -6  -7   48.76   12.55
  -3  -6  -8   42.09    2.95
   3   6   8   37.04    8.13
  -3  -6  -8   55.73    4.51
  -3  -6  -8   73.26   13.00
  -3  -6  -8   52.37    4.20
  -3  -6  -8   51.07   11.89
  -3  -6  -8   54.90   11.37
  -3  -6  -9    1.88    2.52
   3   6   9    2.73    5.96
  -3  -6  -9    3.93    7.39
  -3  -6  -9    3.10    2.23
  -3  -6  -9    2.23    1.36
  -3  -6 -10   41.34    4.40
  -3  -6 -10   42.35    4.65
   3   6  10   38.23    8.89
  -3  -6 -10   70.90    4.86
  -3  -6 -10   36.84    9.58
  -3  -6 -10   34.29    4.17
  -3  -6 -10   72.31    6.22
  -3  -6 -11    2.67    3.18
  -3  -6 -11    2.22    2.99
   3   6  11    0.51    7.47
  -3  -6 -11    7.91    3.42
  -3  -6 -12  576.82   23.90
  -3  -6 -12  638.32   25.95
   3   6  12  582.95   24.75
   3   6  12  576.06   24.67
  -3  -6 -12  434.90   24.18
   3   6  12  449.87   32.46
  -3  -6 -12  577.34   24.17
   3   6  13   41.99    4.20
  -3  -6 -13   54.26    4.42
  -3  -6 -13   42.96    4.72
  -3  -6 -13   50.83    5.44
   3   6  13   48.16    4.28
   3   6  14  128.56    7.33
  -3  -6 -14  124.08    6.52
  -3  -6 -14  129.37    8.31
   3   6  14  124.61    7.13
  -3  -6 -15   42.73    4.99
   3   6  15   36.96    3.84
   3   6  15   37.16    3.57
   3   6  16    5.48    2.28
  -3  -6 -16    8.50    3.27
  -3  -6 -17  131.68    6.80
  -3  -6 -17  150.34    7.43
   3   6  18    9.45    1.83
  -3  -6 -18   12.38    2.38
  -3  -6 -18   12.51    2.31
  -3  -6 -19   99.30    4.67
  -3  -6 -19   90.71    4.63
  -3  -6 -19   95.09    4.71
  -3  -7  11   51.06    3.35
  -3  -7  10   -0.04    2.43
  -3  -7  10   -0.20    2.38
  -3  -7   9   26.54    3.76
  -3  -7   7   63.01    5.33
  -3  -7   6   11.67    3.75
  -3  -7   6   10.68    4.87
  -3  -7   5  105.27    6.83
  -3  -7   5  117.39    7.76
  -3  -7   5   97.34    7.40
  -3  -7   5  100.53    7.24
  -3  -7   4  116.82    7.50
  -3  -7   4  118.47    8.13
  -3  -7   4  127.68    8.02
  -3  -7   4  107.14    7.71
  -3  -7   4   98.47    7.48
  -3  -7   3  138.36    8.77
  -3  -7   3  139.16    8.59
  -3  -7   3  147.40    8.81
  -3  -7   3  151.82    9.12
  -3  -7   2  112.88   15.42
  -3  -7   2  121.51    7.86
  -3  -7   2  136.56    9.07
  -3  -7   2  153.51    9.35
  -3  -7   2  152.27    9.26
  -3  -7   2  145.74    9.17
  -3  -7   2  127.24    8.81
  -3  -7   1  114.13    7.85
  -3  -7   1  140.27    8.02
  -3  -7   1  119.57    7.60
  -3  -7   1   88.76   13.66
  -3  -7   1  138.09    7.44
  -3  -7   1  116.21    7.53
  -3  -7   1  154.46    7.27
  -3  -7   1  115.45    6.69
  -3  -7   1  112.99    6.52
  -3  -7   1   99.23   14.39
  -3  -7   1   94.27   14.44
  -3  -7   1  119.70    7.51
  -3  -7   1  155.99    5.93
  -3  -7   1  139.67    7.76
  -3  -7   1  124.42    7.14
  -3  -7   1  113.99    7.31
  -3  -7   0 1191.89   39.91
  -3  -7   0  925.92   39.44
  -3  -7   0 1524.21   41.07
  -3  -7   0  493.16   37.85
  -3  -7   0 1111.96   39.88
  -3  -7   0 1546.35   41.90
  -3  -7   0 1153.04   40.25
  -3  -7   0  899.97   51.73
  -3  -7   0 1024.43   39.07
  -3  -7   0 1024.98   39.05
  -3  -7   0 1027.59   53.79
  -3  -7   0  988.44   53.11
  -3  -7  -1    9.32    8.16
  -3  -7  -1   17.64    9.50
  -3  -7  -1   12.11    3.12
  -3  -7  -1   13.84    9.76
  -3  -7  -1   11.78    2.95
  -3  -7  -2  660.09   44.35
  -3  -7  -2  745.70   30.77
  -3  -7  -2  768.60   30.78
  -3  -7  -2  763.09   46.68
  -3  -7  -2  703.66   45.40
  -3  -7  -3  338.58   30.06
   3   7   4  123.70   13.03
  -3  -7  -4  216.06   10.42
  -3  -7  -5  988.34   56.73
  -3  -7  -5 1036.98   39.33
  -3  -7  -5 1049.01   39.23
  -3  -7  -5 1089.72   58.36
   3   7   6   19.35    6.51
  -3  -7  -6   29.62   12.20
  -3  -7  -6   29.63    4.11
  -3  -7  -6   30.29    4.18
  -3  -7  -6   36.48   12.86
  -3  -7  -6   35.57   12.32
  -3  -7  -7  845.83   31.36
  -3  -7  -7  800.13   30.36
  -3  -7  -7  703.61   46.14
  -3  -7  -7  717.92   30.94
  -3  -7  -7  720.03   46.17
  -3  -7  -7  744.57   30.95
  -3  -7  -7  728.76   46.66
  -3  -7  -7  762.72   31.14
  -3  -7  -8   11.56    3.12
  -3  -7  -8   -6.50    5.14
  -3  -7  -8   11.84   10.75
  -3  -7  -8    1.61    8.24
  -3  -7  -8   10.73    2.96
   3   7   8   10.55    6.56
  -3  -7  -8    8.27    3.42
  -3  -7  -8   15.80    3.71
  -3  -7  -8   10.35    3.57
  -3  -7  -8   10.27    3.50
  -3  -7  -8    8.62    3.54
  -3  -7  -8   24.78   11.06
  -3  -7  -8    6.45    3.15
  -3  -7  -8   16.95    3.79
  -3  -7  -8    9.28    3.19
  -3  -7  -9    8.47    2.99
  -3  -7  -9    7.04    8.16
  -3  -7  -9    3.83    8.98
   3   7   9    0.96    5.91
  -3  -7  -9    6.06    3.08
  -3  -7  -9    6.29    3.36
  -3  -7  -9    7.59    3.48
  -3  -7  -9    9.05    3.56
  -3  -7  -9    6.57    3.24
  -3  -7  -9    0.30    2.99
  -3  -7  -9    9.04    3.35
  -3  -7  -9    6.89    3.00
  -3  -7  -9   -1.54    8.10
  -3  -7  -9    2.48    2.74
  -3  -7 -10  136.92    8.01
  -3  -7 -10  132.88   16.92
  -3  -7 -10  139.56    7.98
  -3  -7 -10  159.25    9.10
  -3  -7 -10  134.30    8.47
  -3  -7 -10  128.57    8.54
   3   7  10   78.66   12.22
  -3  -7 -10  150.63    9.08
  -3  -7 -10  198.82    9.22
  -3  -7 -11  267.45   15.13
  -3  -7 -11  305.46   16.40
  -3  -7 -11  319.67   15.34
   3   7  11  250.33   22.50
  -3  -7 -11  284.70   16.08
  -3  -7 -12  145.90    9.13
  -3  -7 -12  148.43    7.97
  -3  -7 -12  127.97    7.59
  -3  -7 -13   45.67    4.51
  -3  -7 -13   34.55    4.93
  -3  -7 -14   27.86    3.67
  -3  -7 -14   35.55    4.60
  -3  -7 -15   20.57    3.21
  -3  -7 -15   16.14    3.69
  -3  -7 -16  397.77   17.54
  -3  -7 -17   -0.83    2.13
  -3  -7 -17   -0.23    2.42
  -3  -7 -17    0.47    2.38
  -3  -7 -18  209.07    8.82
  -3  -7 -18  202.26    8.84
  -3  -7 -19   27.69    1.99
  -3  -7 -19   28.14    1.84
  -3  -8  10   35.85    2.34
  -3  -8   9   55.40    3.76
  -3  -8   9   54.99    3.48
  -3  -8   9   45.95    3.64
  -3  -8   8   90.14    5.98
  -3  -8   8   88.07    5.61
  -3  -8   7   86.28    6.25
  -3  -8   7   86.73    6.01
  -3  -8   6    2.50    3.10
  -3  -8   6    2.52    4.49
  -3  -8   6    3.80    3.30
  -3  -8   5   67.55    6.31
  -3  -8   5   60.44    5.87
  -3  -8   5   65.27    6.04
  -3  -8   5   75.29    5.55
  -3  -8   4   92.64    6.90
  -3  -8   4   89.00    6.88
  -3  -8   4   88.97    6.83
  -3  -8   4  100.20    7.41
  -3  -8   4   76.73    6.63
  -3  -8   4   84.41    6.46
  -3  -8   3   95.55    7.24
  -3  -8   3   91.36    7.05
  -3  -8   3   97.86    7.46
  -3  -8   3  101.07    7.22
  -3  -8   3  103.10    7.21
  -3  -8   3   72.79    6.69
  -3  -8   2   27.58    4.76
  -3  -8   2   28.80    4.61
  -3  -8   2   23.99    4.12
  -3  -8   2   19.39    5.07
  -3  -8   2   19.20    4.55
  -3  -8   1    4.24    3.84
  -3  -8   1    0.44    2.57
  -3  -8   1    7.13    7.00
  -3  -8   1    0.09    2.39
  -3  -8   1    0.97    2.90
  -3  -8   1    3.70    2.93
  -3  -8   1    0.53    3.16
  -3  -8   1   -0.30    4.77
  -3  -8   0    4.25    3.31
  -3  -8   0    8.91    5.02
  -3  -8   0    5.63    3.07
  -3  -8   0    5.34    3.34
  -3  -8   0    3.67    7.37
  -3  -8   0    4.47    6.74
  -3  -8   0   11.45    3.54
  -3  -8   0   10.62    3.44
  -3  -8   0    6.68    3.93
  -3  -8   0   12.71    3.30
  -3  -8   0   14.34    8.92
  -3  -8   0   11.63    3.05
  -3  -8   0   10.43    3.89
  -3  -8   0    7.07    2.94
  -3  -8  -1  467.56   12.57
  -3  -8  -1  262.90   12.41
  -3  -8  -1  172.38   10.95
  -3  -8  -1  626.70   10.95
  -3  -8  -1  135.85   10.30
  -3  -8  -1  125.06   18.33
  -3  -8  -1  235.76   12.84
  -3  -8  -1  187.36   11.48
  -3  -8  -1  146.74   10.00
  -3  -8  -1  177.54   11.19
  -3  -8  -1  158.52   10.86
  -3  -8  -1  149.51   11.01
  -3  -8  -1  648.45   13.14
  -3  -8  -1  167.24   10.64
  -3  -8  -1  164.90   10.49
  -3  -8  -1  153.09   20.14
  -3  -8  -1  131.52   19.47
  -3  -8  -1  103.30   10.42
  -3  -8  -2  184.10    9.72
  -3  -8  -2  507.54   11.37
  -3  -8  -2  125.15    8.39
  -3  -8  -2  406.17    8.27
  -3  -8  -2  113.25    7.86
  -3  -8  -2  109.46    9.33
  -3  -8  -2   92.79   15.92
  -3  -8  -2  138.22    8.96
  -3  -8  -2  160.68   10.13
  -3  -8  -2   99.39    7.44
  -3  -8  -2  103.10    7.51
  -3  -8  -2  138.33    8.76
  -3  -8  -2   87.59    8.20
  -3  -8  -2  423.57   10.86
  -3  -8  -2  107.74   17.16
  -3  -8  -2  105.63    8.06
  -3  -8  -2  102.64   17.13
  -3  -8  -2  120.63    8.72
  -3  -8  -2  119.98    8.85
  -3  -8  -2  114.93    8.19
  -3  -8  -3   15.03    3.50
  -3  -8  -3   23.73    5.44
  -3  -8  -3  250.01    5.21
  -3  -8  -3   19.73    3.94
  -3  -8  -3   26.23    6.17
  -3  -8  -3   26.64   11.75
  -3  -8  -3   17.46   11.68
  -3  -8  -3   21.01    4.75
  -3  -8  -3   27.40    4.30
  -3  -8  -3   22.35    4.59
  -3  -8  -3  233.40    7.56
  -3  -8  -3   25.25   11.73
  -3  -8  -3   29.55    5.77
  -3  -8  -3   25.31    4.39
  -3  -8  -3   16.84    4.04
  -3  -8  -3   25.75    4.51
  -3  -8  -3   39.58    5.46
  -3  -8  -3   21.52    4.84
  -3  -8  -4   94.20    6.58
  -3  -8  -4   66.62    6.54
  -3  -8  -4   57.74    4.88
  -3  -8  -4   68.19    5.76
  -3  -8  -4   54.93    7.17
  -3  -8  -4   81.53    6.97
  -3  -8  -4  115.26    7.48
  -3  -8  -4   97.39    7.92
  -3  -8  -4   73.86    6.40
  -3  -8  -4   67.38    5.93
  -3  -8  -4   54.61    6.31
  -3  -8  -4   50.45    6.45
  -3  -8  -4   59.04   15.67
  -3  -8  -5   15.33    4.82
  -3  -8  -5   -1.35    3.52
  -3  -8  -5   15.75    3.59
  -3  -8  -5   28.22   12.73
  -3  -8  -5    8.63    9.70
  -3  -8  -5   30.33    5.04
  -3  -8  -5   11.81    3.20
  -3  -8  -5   17.91    4.31
  -3  -8  -5   19.51    4.68
  -3  -8  -5   22.23    4.00
  -3  -8  -5   12.60    4.02
  -3  -8  -5    8.77    3.99
  -3  -8  -5   17.56    3.82
  -3  -8  -6  131.89    6.51
  -3  -8  -6   59.46    6.22
  -3  -8  -6  140.04    8.88
  -3  -8  -6   73.50   16.49
  -3  -8  -6   77.86   16.34
  -3  -8  -6   71.03    7.09
  -3  -8  -6   74.78    7.37
  -3  -8  -6   57.23    7.17
  -3  -8  -6   71.03    6.90
  -3  -8  -6   64.34    6.41
  -3  -8  -6   71.05   16.62
  -3  -8  -6   81.14    7.02
  -3  -8  -6   62.34    6.96
  -3  -8  -6   58.31    6.08
  -3  -8  -6  121.84    8.12
  -3  -8  -7   27.14    5.02
  -3  -8  -7   19.43    4.56
  -3  -8  -7   23.53    5.10
  -3  -8  -7   25.93    4.96
  -3  -8  -7   27.38    4.32
  -3  -8  -7   32.92    5.38
  -3  -8  -7   30.72    4.90
  -3  -8  -7   32.32    4.49
  -3  -8  -7   17.31   11.15
  -3  -8  -7   25.10   11.59
  -3  -8  -7   26.88    4.26
   3   8   7    2.27    9.03
  -3  -8  -7    7.41   10.01
  -3  -8  -7   21.18    4.57
   3   8   8   32.32    7.96
  -3  -8  -8   40.11    4.79
  -3  -8  -8   50.12    5.71
  -3  -8  -8   46.23    4.95
  -3  -8  -8   55.42    5.67
  -3  -8  -8   62.21    5.96
  -3  -8  -8   40.22    4.92
  -3  -8  -8   34.15   12.36
  -3  -8  -8   45.30   13.12
  -3  -8  -8   39.92   12.41
  -3  -8  -8   40.13    5.28
  -3  -8  -8   38.07    5.45
  -3  -8  -8   44.28    5.20
  -3  -8  -9   -0.12    3.07
  -3  -8  -9    1.43    3.74
  -3  -8  -9    0.86    8.82
  -3  -8  -9    0.88    7.88
   3   8   9   -0.99    5.35
  -3  -8  -9   -0.29    3.53
  -3  -8  -9    3.49    3.42
  -3  -8  -9    1.58    3.28
  -3  -8  -9    1.10    3.20
  -3  -8  -9    2.59    8.30
  -3  -8  -9    0.53    2.90
  -3  -8  -9    1.22    3.80
  -3  -8 -10   -1.23    3.38
  -3  -8 -10    2.21    3.51
  -3  -8 -10   -0.12    2.95
  -3  -8 -10   -0.81    6.81
  -3  -8 -10    1.09    2.64
  -3  -8 -10   -0.48    3.51
  -3  -8 -10   -0.26    2.97
  -3  -8 -10    2.23    3.78
  -3  -8 -10    0.12    3.47
   3   8  10   -0.51    5.60
  -3  -8 -11   62.62    5.69
  -3  -8 -11   64.74    6.30
  -3  -8 -11   59.53    5.28
  -3  -8 -11   50.08    5.20
  -3  -8 -11   64.60    5.92
  -3  -8 -12    2.55    3.00
  -3  -8 -12   -3.20    3.83
  -3  -8 -12   -0.29    3.54
  -3  -8 -12    2.31    3.56
  -3  -8 -13    1.71    2.99
  -3  -8 -13    2.14    3.34
  -3  -8 -13    3.79    3.61
  -3  -8 -13    8.93    3.51
  -3  -8 -14    1.22    3.26
  -3  -8 -14    1.11    2.89
  -3  -8 -15    2.30    3.13
  -3  -8 -15    2.97    2.70
  -3  -8 -16    7.53    2.86
  -3  -8 -16    6.79    2.45
  -3  -8 -17    0.74    1.93
  -3  -8 -17    0.85    2.46
  -3  -8 -17    0.63    2.10
  -3  -8 -18    0.75    1.43
  -3  -8 -18    3.11    1.56
  -3  -9   8    0.12    1.47
  -3  -9   8    0.63    1.98
  -3  -9   7    1.14    2.21
  -3  -9   7   -1.20    2.77
  -3  -9   6   12.34    3.00
  -3  -9   5   -1.61    3.36
  -3  -9   5   -5.76    3.27
  -3  -9   4   73.45    5.50
  -3  -9   4   79.04    5.92
  -3  -9   3   77.61    6.14
  -3  -9   3   66.57    5.53
  -3  -9   3   72.37    6.56
  -3  -9   3   65.20    5.39
  -3  -9   3   66.80    5.88
  -3  -9   2   48.98    5.85
  -3  -9   2   48.58    5.24
  -3  -9   2   48.12    4.83
  -3  -9   2   56.41    5.67
  -3  -9   2   41.43    4.67
  -3  -9   1  168.77    9.78
  -3  -9   1  169.57    9.16
  -3  -9   1  159.16    9.30
  -3  -9   1  142.87    9.02
  -3  -9   1  161.07    9.12
  -3  -9   1  191.21   10.29
  -3  -9   1  170.80    8.73
  -3  -9   0   64.53    6.74
  -3  -9   0   65.03    5.13
  -3  -9   0   78.19    5.85
  -3  -9   0   69.93    5.97
  -3  -9   0   50.70    5.40
  -3  -9   0   59.03    5.18
  -3  -9   0   79.40    6.39
  -3  -9   0   67.90    5.21
  -3  -9  -1  182.12   10.43
  -3  -9  -1  128.19    9.09
  -3  -9  -1  136.75    8.72
  -3  -9  -1  147.90    9.87
  -3  -9  -1  134.45    9.03
  -3  -9  -1  169.59    9.99
  -3  -9  -1  143.92    9.95
  -3  -9  -2    7.20    3.02
  -3  -9  -2    2.27    3.32
  -3  -9  -2    8.63    3.91
  -3  -9  -2   11.25    3.70
  -3  -9  -2    4.87    3.56
  -3  -9  -2   -2.61    7.92
  -3  -9  -2    7.88    3.39
  -3  -9  -2   -1.69    8.72
  -3  -9  -2    4.30    7.66
  -3  -9  -2   14.10    5.89
  -3  -9  -2   10.44    4.01
  -3  -9  -2    3.71    3.76
  -3  -9  -2    7.25    3.52
  -3  -9  -3   91.89    7.02
  -3  -9  -3   61.82    5.48
  -3  -9  -3   78.54    7.08
  -3  -9  -3   71.89    7.12
  -3  -9  -3   71.01    6.43
  -3  -9  -3   63.43   14.63
  -3  -9  -3   75.01    7.59
  -3  -9  -3  119.13    8.31
  -3  -9  -3   62.14    6.27
  -3  -9  -3   72.38    6.78
  -3  -9  -3  107.96    8.94
  -3  -9  -3   52.00    5.86
  -3  -9  -3   72.43   15.10
  -3  -9  -3   58.22   13.99
  -3  -9  -3   78.17    6.58
  -3  -9  -3   64.02    5.42
  -3  -9  -4  377.24   16.50
  -3  -9  -4  307.09   15.67
  -3  -9  -4  213.47   26.44
  -3  -9  -4  242.78   14.00
  -3  -9  -4  311.14   16.39
  -3  -9  -4  439.00   18.17
  -3  -9  -4  322.31   15.89
  -3  -9  -4  345.63   16.49
  -3  -9  -4  269.78   15.96
  -3  -9  -4  264.72   16.20
  -3  -9  -4  310.74   16.04
  -3  -9  -4  488.81   17.48
  -3  -9  -5    8.00    3.48
  -3  -9  -5   -2.92   10.48
  -3  -9  -5    1.98    8.51
  -3  -9  -5    2.81    3.85
  -3  -9  -5    2.88    3.77
  -3  -9  -5    5.66    3.42
  -3  -9  -5   -5.93    6.50
  -3  -9  -5    7.29    4.55
  -3  -9  -5    6.88    4.92
  -3  -9  -5   27.33    3.88
  -3  -9  -5    8.15    4.49
  -3  -9  -5    8.21    4.10
  -3  -9  -6   68.54    7.45
  -3  -9  -6   73.94    6.55
  -3  -9  -6   35.11   13.42
  -3  -9  -6   43.78   13.24
  -3  -9  -6   41.76   13.87
  -3  -9  -6   68.71    6.77
  -3  -9  -6   50.42    6.52
  -3  -9  -6   87.38    8.76
  -3  -9  -6   63.80    6.39
  -3  -9  -6   84.47    7.39
  -3  -9  -6   65.86    7.69
  -3  -9  -6   63.96    7.13
  -3  -9  -6  109.31    7.94
  -3  -9  -7    4.71    3.20
  -3  -9  -7   -1.79    4.19
  -3  -9  -7   11.77   10.10
  -3  -9  -7    2.65    3.66
  -3  -9  -7   12.56   11.14
  -3  -9  -7   11.83    9.49
  -3  -9  -7   10.60    4.30
  -3  -9  -7    5.02    3.10
  -3  -9  -7    2.88    3.87
  -3  -9  -7    4.14    4.41
  -3  -9  -7    2.61    4.16
  -3  -9  -7    7.43    3.96
  -3  -9  -8   -3.18    4.08
  -3  -9  -8    2.03    3.43
  -3  -9  -8    0.87    3.64
  -3  -9  -8   -2.29    3.61
  -3  -9  -8    2.68    3.78
  -3  -9  -8    1.36    3.11
  -3  -9  -8    2.18    3.83
  -3  -9  -8    1.61    3.04
  -3  -9  -8   -0.86    3.98
  -3  -9  -8   -0.35    3.37
  -3  -9  -8   -6.94    5.10
  -3  -9  -9    4.67    3.67
  -3  -9  -9    2.34    3.54
  -3  -9  -9    0.77    3.15
  -3  -9  -9    1.49    3.42
  -3  -9  -9    3.52    3.67
  -3  -9  -9    1.03    3.99
  -3  -9  -9    0.93    3.17
  -3  -9  -9    4.46    2.95
  -3  -9  -9   -0.68    4.33
  -3  -9  -9    2.57    3.79
  -3  -9 -10  184.11   10.84
  -3  -9 -10  171.06   11.04
  -3  -9 -10  157.33   10.40
  -3  -9 -10  210.52   11.74
  -3  -9 -10  211.29   11.01
  -3  -9 -10  241.72   11.19
  -3  -9 -10  242.54   11.91
  -3  -9 -10  244.36   11.89
  -3  -9 -11   14.36    4.39
  -3  -9 -11   16.62    4.12
  -3  -9 -11   14.97    3.62
  -3  -9 -11   13.17    3.80
  -3  -9 -11   14.41    4.59
  -3  -9 -11    8.21    3.30
  -3  -9 -11   12.04    3.34
  -3  -9 -11    9.10    3.43
  -3  -9 -12  127.05    8.39
  -3  -9 -12  131.54    9.19
  -3  -9 -12  148.50    9.05
  -3  -9 -13   88.32    6.97
  -3  -9 -13   79.29    6.12
  -3  -9 -13   94.12    6.65
  -3  -9 -14  142.76    8.81
  -3  -9 -14  141.67    8.10
  -3  -9 -14  151.47    8.40
  -3  -9 -15  365.51   16.58
  -3  -9 -15  374.95   16.22
  -3  -9 -16   51.71    4.30
  -3  -9 -16   56.08    3.90
  -3  -9 -17  207.14    8.92
  -3  -9 -18    8.26    1.11
  -3 -10   6   68.81    4.08
  -3 -10   5    7.89    2.62
  -3 -10   5   14.87    2.86
  -3 -10   4    0.41    3.11
  -3 -10   4    2.14    2.91
  -3 -10   4   -2.55    3.42
  -3 -10   3    4.97    3.72
  -3 -10   3   -0.72    4.00
  -3 -10   2   21.77    4.27
  -3 -10   2   20.22    4.57
  -3 -10   2   11.82    4.19
  -3 -10   1    0.62    3.43
  -3 -10   1   -7.42    4.65
  -3 -10   1   -1.93    4.01
  -3 -10   1   -0.10    2.61
  -3 -10   1    1.60    2.48
  -3 -10   1    2.32    2.80
  -3 -10   1   -0.51    4.77
  -3 -10   0   54.73    6.42
  -3 -10   0   53.14    5.50
  -3 -10   0   47.53    4.26
  -3 -10   0   55.56    4.92
  -3 -10   0   52.57    5.12
  -3 -10   0   56.10    5.90
  -3 -10   0   40.45    5.27
  -3 -10  -1   -1.50    4.08
  -3 -10  -1    0.17    3.75
  -3 -10  -1    4.77    3.27
  -3 -10  -1    4.72    3.58
  -3 -10  -1    1.00    3.47
  -3 -10  -1    0.87    2.73
  -3 -10  -2    2.07    3.39
  -3 -10  -2    2.21    3.38
  -3 -10  -2   -3.35    2.90
  -3 -10  -2    2.16    3.39
  -3 -10  -2    3.25    2.95
  -3 -10  -2    1.88    3.84
  -3 -10  -2    2.13    3.61
  -3 -10  -3   79.57    6.46
  -3 -10  -3   62.04    6.42
  -3 -10  -3   83.38    6.54
  -3 -10  -3   62.46    5.71
  -3 -10  -3   63.10    5.70
  -3 -10  -3   83.01    6.22
  -3 -10  -3   45.92    4.58
  -3 -10  -3   74.92    7.29
  -3 -10  -3  100.30    6.82
  -3 -10  -4    8.00    4.14
  -3 -10  -4    9.66    5.31
  -3 -10  -4    4.79    3.74
  -3 -10  -4    8.32    4.33
  -3 -10  -4    5.64    3.77
  -3 -10  -4   12.03    5.92
  -3 -10  -5  160.58    9.30
  -3 -10  -5  163.95    9.89
  -3 -10  -5  154.08    9.89
  -3 -10  -5  138.60    9.99
  -3 -10  -5  146.83    9.03
  -3 -10  -6    8.66    3.79
  -3 -10  -6    5.40    3.79
  -3 -10  -6   25.31    4.85
  -3 -10  -6   17.44    3.78
  -3 -10  -6   12.86    5.03
  -3 -10  -6    5.23    6.24
  -3 -10  -6   14.63    3.49
  -3 -10  -7  101.35    8.44
  -3 -10  -7   52.84    5.94
  -3 -10  -7   65.98    5.80
  -3 -10  -7   64.85    6.27
  -3 -10  -7   95.42    6.90
  -3 -10  -7   90.53    6.75
  -3 -10  -7   66.98    6.63
  -3 -10  -7   61.16    6.78
  -3 -10  -7   59.65    5.81
  -3 -10  -8   53.20    6.89
  -3 -10  -8   41.36    5.52
  -3 -10  -8   28.72    4.57
  -3 -10  -8   28.12    4.36
  -3 -10  -8   36.19    5.35
  -3 -10  -8   43.25    5.28
  -3 -10  -8   38.03    4.49
  -3 -10  -8   36.85    4.88
  -3 -10  -8   43.38    5.08
  -3 -10  -9    9.42    3.87
  -3 -10  -9    8.59    5.34
  -3 -10  -9    9.95    3.37
  -3 -10  -9   16.34    4.24
  -3 -10  -9    9.11    4.23
  -3 -10  -9   14.04    3.82
  -3 -10  -9   13.84    4.54
  -3 -10  -9    6.34    3.32
  -3 -10 -10   44.29    4.67
  -3 -10 -10   42.41    5.09
  -3 -10 -10   49.76    5.48
  -3 -10 -10   61.89    6.85
  -3 -10 -10   59.14    6.04
  -3 -10 -10   56.77    5.59
  -3 -10 -10   44.49    4.91
  -3 -10 -10   51.68    4.74
  -3 -10 -11   40.28    5.33
  -3 -10 -11   29.02    4.37
  -3 -10 -11   39.77    4.91
  -3 -10 -12    2.27    3.92
  -3 -10 -12    3.63    3.14
  -3 -10 -12   -0.22    3.13
  -3 -10 -13    3.00    3.56
  -3 -10 -13    3.01    2.86
  -3 -10 -13    3.03    2.78
  -3 -10 -14   23.92    3.82
  -3 -10 -14   18.90    3.06
  -3 -10 -14   19.26    3.04
  -3 -10 -15    4.08    2.63
  -3 -10 -15    5.94    2.29
  -3 -10 -15    4.06    2.89
  -3 -10 -15    4.05    2.05
  -3 -10 -16   31.69    2.58
  -3 -10 -16   30.84    2.84
  -3 -10 -16   29.65    2.35
  -3 -11   3    4.25    2.60
  -3 -11   2   -1.22    3.25
  -3 -11   2    0.37    2.59
  -3 -11   1    9.59    3.94
  -3 -11   1    7.12    3.15
  -3 -11   0    5.21    4.30
  -3 -11   0    5.79    2.70
  -3 -11   0    5.54    2.45
  -3 -11   0    8.88    3.32
  -3 -11   0    9.25    3.30
  -3 -11  -1    2.53    2.88
  -3 -11  -1    1.86    2.77
  -3 -11  -1    1.55    3.29
  -3 -11  -1    1.99    3.09
  -3 -11  -2   66.82    5.49
  -3 -11  -2   60.95    5.61
  -3 -11  -2   74.53    5.82
  -3 -11  -2   70.45    5.65
  -3 -11  -3   15.48    3.60
  -3 -11  -3    8.59    5.28
  -3 -11  -3   12.58    4.05
  -3 -11  -3   16.17    3.91
  -3 -11  -3   21.78    3.96
  -3 -11  -4    0.74    3.63
  -3 -11  -4    7.70    4.06
  -3 -11  -4    6.43    3.85
  -3 -11  -4    6.10    3.26
  -3 -11  -4    0.54    5.07
  -3 -11  -5    1.08    4.23
  -3 -11  -5    0.61    4.89
  -3 -11  -5    2.45    3.95
  -3 -11  -5    3.24    3.18
  -3 -11  -6    4.63    4.38
  -3 -11  -6    3.61    3.13
  -3 -11  -6    2.62    4.99
  -3 -11  -6    3.31    3.03
  -3 -11  -7   28.76    4.35
  -3 -11  -7   16.22    4.77
  -3 -11  -7   27.30    5.57
  -3 -11  -7   28.53    3.96
  -3 -11  -8   62.64    5.90
  -3 -11  -8   47.88    5.85
  -3 -11  -8   53.41    4.86
  -3 -11  -8   73.94    6.69
  -3 -11  -8   72.62    5.69
  -3 -11  -9   39.06    4.82
  -3 -11  -9   41.40    5.13
  -3 -11  -9   53.04    5.83
  -3 -11  -9   55.02    4.96
  -3 -11 -10   47.03    4.81
  -3 -11 -10   43.98    4.98
  -3 -11 -10   62.69    5.82
  -3 -11 -10   63.49    5.08
  -3 -11 -11  126.18    7.76
  -3 -11 -11  133.76    7.82
  -3 -11 -11  121.14    7.22
  -3 -11 -12  103.39    6.48
  -3 -11 -12  102.76    6.59
  -3 -11 -12  100.20    6.06
  -3 -11 -13  190.09    9.52
  -3 -11 -13  210.09    9.31
  -3 -11 -13  192.54    9.18
  -3 -11 -14  108.98    5.78
  -3 -11 -14  104.48    5.18
  -3 -11 -14  105.77    5.37
  -3 -11 -15   18.36    2.00
  -3 -11 -15   15.21    1.52
  -3 -12   1   60.62    3.79
  -3 -12   0   28.87    3.41
  -3 -12  -1   73.77    4.23
  -3 -12  -2  100.06    5.78
  -3 -12  -3   39.77    4.71
  -3 -12  -3   37.11    3.83
  -3 -12  -3   30.17    3.92
  -3 -12  -4  120.17    7.21
  -3 -12  -4  127.94    7.20
  -3 -12  -4  106.18    7.24
  -3 -12  -5   29.63    4.05
  -3 -12  -5   29.27    4.19
  -3 -12  -6   38.08    4.76
  -3 -12  -7   33.77    3.80
  -3 -12  -8   -0.63    2.46
  -3 -12  -8   -2.24    3.14
  -3 -12  -8    0.78    2.90
  -3 -12  -9   20.11    3.41
  -3 -12  -9   16.14    3.47
  -3 -12  -9   27.99    3.20
  -3 -12 -10    0.98    2.13
  -3 -12 -11   -1.55    1.84
  -3 -12 -12   -0.34    1.40
  -3 -12 -13    8.96    1.60
  -3 -12 -13    8.38    1.23
  -3 -13  -5    4.83    1.60
  -3 -13  -6    8.30    1.88
  -3 -13  -8    1.46    1.40
   4 -12  -5   13.61    1.31
   4 -12  -3   -0.42    1.13
   4 -12  -3   -0.06    1.03
   4 -11 -10    1.30    0.98
  -4  11  10    0.10    0.68
   4 -11  -9    0.04    1.40
  -4  11   9    1.17    0.99
   4 -11  -9    2.15    1.37
   4 -11  -8   10.56    1.87
   4 -11  -8   12.03    1.57
  -4  11   8   11.54    1.51
   4 -11  -8   15.93    2.08
   4 -11  -7    0.56    1.46
   4 -11  -7    0.40    1.73
  -4  11   7    1.24    1.11
   4 -11  -6   -1.09    1.52
   4 -11  -6    0.97    1.91
  -4  11   6    0.47    1.19
   4 -11  -6    0.94    1.91
   4 -11  -6    1.59    1.64
   4 -11  -6    0.09    1.62
   4 -11  -6   -0.36    2.11
   4 -11  -5   17.06    2.54
   4 -11  -5   12.84    2.16
   4 -11  -5   12.48    2.09
   4 -11  -5   11.19    2.03
   4 -11  -5   18.48    2.70
   4 -11  -5   13.43    2.76
   4 -11  -4    4.26    2.16
   4 -11  -4   -0.62    1.90
   4 -11  -4   -2.38    2.25
   4 -11  -3    6.23    2.31
   4 -11  -3    6.24    2.72
   4 -11  -3   10.27    2.68
   4 -11  -2    3.48    2.06
   4 -11  -2    1.51    2.56
   4 -11  -2    5.60    2.46
   4 -11  -1   14.11    2.59
  -4  11   1    6.73    1.75
   4 -11  -1    7.47    2.00
   4 -11  -1    8.57    2.62
   4 -11  -1   11.51    2.16
  -4  11   0   -0.70    1.43
  -4  11   0    1.35    1.36
   4 -11   0    2.21    2.00
   4 -11   0   -0.47    2.08
  -4  11   0    0.85    1.31
   4 -11   1   -0.30    1.65
  -4  11  -1    3.02    1.15
   4 -11   1   -0.54    1.63
   4 -11   2    2.38    2.13
   4 -11   3    2.63    1.89
   4 -10 -11   58.18    3.34
  -4  10  11   56.52    3.48
   4 -10 -11   54.82    3.67
   4 -10 -10    7.04    2.12
   4 -10 -10    7.18    2.00
  -4  10  10    3.19    1.43
  -4  10  10    4.93    1.85
  -4  10  10    2.04    1.33
  -4  10   9   13.15    2.15
  -4  10   9   23.10    2.85
   4 -10  -9   21.16    2.67
   4 -10  -9   20.72    2.94
  -4  10   9   13.97    2.16
   4 -10  -8   19.48    2.33
   4 -10  -8   20.63    2.99
   4 -10  -8   19.89    3.15
  -4  10   8   17.19    2.02
   4 -10  -8   18.75    2.05
  -4  10   8   16.54    2.83
   4 -10  -7   34.06    3.23
   4 -10  -7   35.67    3.71
   4 -10  -7   43.15    3.74
   4 -10  -7   43.89    3.58
   4 -10  -7   38.12    3.89
   4 -10  -7   36.57    3.04
  -4  10   7   36.45    3.68
   4 -10  -6    6.17    2.80
   4 -10  -6    3.12    2.75
   4 -10  -6    4.91    2.48
   4 -10  -6    4.28    2.65
   4 -10  -6    3.84    2.74
   4 -10  -6    4.79    2.62
  -4  10   6    3.62    2.21
   4 -10  -6    4.89    2.18
   4 -10  -5   80.45    5.08
   4 -10  -5   75.32    5.21
   4 -10  -5   86.32    5.60
   4 -10  -5   93.32    5.99
   4 -10  -5   83.94    5.68
   4 -10  -5   76.28    5.47
  -4  10   5   65.97    4.94
   4 -10  -5   90.65    5.87
   4 -10  -4   31.17    3.77
   4 -10  -4   32.74    3.70
  -4  10   4   28.43    3.03
   4 -10  -4   32.08    3.40
   4 -10  -4   33.76    3.99
   4 -10  -4   39.94    3.71
   4 -10  -3   41.23    4.15
   4 -10  -3   38.82    4.16
   4 -10  -3   46.92    4.50
   4 -10  -3   43.03    4.03
   4 -10  -2  166.96    8.97
   4 -10  -2  195.79    9.54
   4 -10  -2  179.77    9.34
   4 -10  -1   21.99    3.95
   4 -10  -1   22.38    3.92
   4 -10  -1   17.31    3.38
   4 -10  -1   18.64    3.17
   4 -10  -1   14.56    3.25
   4 -10   0  199.00   10.21
   4 -10   0  254.75   11.07
   4 -10   0  243.90   10.92
   4 -10   0  204.89   10.05
   4 -10   0  200.17   10.55
   4 -10   0  215.90   10.24
   4 -10   1   43.07    3.90
   4 -10   1   43.97    3.70
   4 -10   1   44.35    4.15
   4 -10   1   45.83    4.22
   4 -10   1   41.96    4.45
  -4  10  -2   38.49    3.40
  -4  10  -2   34.27    3.42
   4 -10   2   52.49    3.93
   4 -10   2   52.44    3.94
   4 -10   2   54.94    4.55
  -4  10  -3   38.00    3.43
  -4  10  -3   44.51    3.37
   4 -10   3   63.21    3.64
   4 -10   3   55.58    3.53
  -4  10  -4   -0.19    1.49
  -4  10  -4    1.56    1.53
   4 -10   5   55.33    4.08
   4 -10   6    3.46    2.17
   4 -10   7   12.46    1.56
   4  -9 -13    1.75    1.40
  -4   9  13   -0.13    1.14
   4  -9 -13    1.48    1.35
   4  -9 -12   78.88    4.40
  -4   9  12   61.14    3.80
  -4   9  12   72.93    4.29
  -4   9  12   63.57    3.87
  -4   9  11   34.08    3.01
  -4   9  11   37.55    3.13
   4  -9 -10   39.33    3.92
  -4   9  10   33.06    3.23
  -4   9  10   33.19    3.28
   4  -9  -9   66.03    5.26
   4  -9  -9   51.99    4.79
   4  -9  -8   -0.63    2.99
   4  -9  -8   -0.47    1.79
   4  -9  -8   -0.79    2.08
   4  -9  -7   76.95    5.96
   4  -9  -7   76.79    5.73
   4  -9  -7   65.32    4.54
   4  -9  -7   82.22    5.35
   4  -9  -7   72.52    5.06
   4  -9  -7   59.03    4.67
   4  -9  -6   13.01    3.31
   4  -9  -6   13.91    3.52
   4  -9  -6   15.57    3.54
   4  -9  -6   18.85    3.01
   4  -9  -6   16.61    3.36
   4  -9  -6   14.17    3.11
   4  -9  -5   13.67    3.61
   4  -9  -5   11.62    3.28
   4  -9  -5    8.19    3.23
   4  -9  -5   10.67    3.32
   4  -9  -5   11.41    3.12
   4  -9  -5   15.50    3.53
   4  -9  -4   33.44    4.21
   4  -9  -4   25.18    3.84
   4  -9  -4   30.32    4.17
   4  -9  -4   37.00    4.68
   4  -9  -4   31.64    4.36
   4  -9  -4   32.52    4.02
   4  -9  -3    1.52    3.31
   4  -9  -3   -1.11    2.42
   4  -9  -3   -2.14    3.03
   4  -9  -3   -2.28    3.12
  -4   9   3    0.11    2.24
   4  -9  -3    0.49    3.19
   4  -9  -2    5.39    3.89
   4  -9  -2    4.29    2.95
   4  -9  -2    7.21    3.10
   4  -9  -2    5.91    3.81
   4  -9  -2    6.19    3.17
   4  -9  -1   33.67    4.74
   4  -9  -1   26.09    3.85
   4  -9  -1   37.60    4.72
   4  -9  -1   26.15    4.13
   4  -9  -1   28.92    3.95
   4  -9   0   -2.80    3.68
   4  -9   0   -1.86    3.76
   4  -9   0   -1.58    3.32
   4  -9   0    4.12    3.52
   4  -9   0   -0.87    3.11
   4  -9   0    0.57    2.80
   4  -9   1   -2.63    3.35
   4  -9   1   -0.30    4.03
   4  -9   1   -2.97    3.23
   4  -9   1   -0.22    3.24
   4  -9   1   -4.16    3.09
   4  -9   1   -0.66    2.77
   4  -9   2   25.42    4.57
   4  -9   2   20.14    3.42
   4  -9   2   22.51    3.73
   4  -9   2   22.67    3.64
   4  -9   2   16.96    3.11
   4  -9   3    2.47    2.57
   4  -9   3    1.90    2.57
   4  -9   4   -0.20    2.05
  -4   9  -4   -1.30    2.27
  -4   9  -4   -0.50    2.27
   4  -9   5    0.61    2.58
  -4   9  -5   -0.09    2.06
  -4   9  -5   -0.19    2.07
   4  -9   5    1.73    3.90
   4  -9   6    3.75    2.41
   4  -9   6    4.83    3.55
  -4   9  -6    1.09    1.99
  -4   9  -6   -0.08    2.01
   4  -9   7   -0.91    2.90
  -4   9  -7   -0.04    1.54
   4  -9   7   -1.00    2.93
  -4   9  -7    0.90    1.49
   4  -9   8    9.19    2.35
   4  -9   8    8.11    2.44
  -4   8  14   12.68    1.38
  -4   8  13    4.56    1.75
   4  -8 -13    6.89    2.03
  -4   8  13    2.98    1.56
  -4   8  13    7.94    1.63
  -4   8  13    6.93    1.62
  -4   8  12    6.27    2.06
  -4   8  12    6.79    1.92
  -4   8  12    5.03    1.85
  -4   8  11   13.80    2.50
  -4   8  11   12.62    2.41
  -4   8  11   14.68    2.51
  -4   8  10    1.14    2.42
   4  -8 -10    4.38    1.77
  -4   8  10    5.77    2.33
  -4   8  10    3.19    2.16
   4  -8  -9   16.87    2.57
  -4   8   9   23.13    3.17
   4  -8  -8  204.32    9.80
   4  -8  -8  209.07    9.76
   4  -8  -8  197.44    9.95
   4  -8  -8  205.28    9.37
  -4   8   8  186.29    9.88
   4  -8  -8  200.69    9.48
   4  -8  -7    5.36    2.73
   4  -8  -7    2.42    2.70
   4  -8  -7    3.66    2.11
   4  -8  -7    1.06    2.73
  -4   8   7    1.89    2.42
   4  -8  -7    4.29    2.46
   4  -8  -6  177.89    9.61
   4  -8  -6  194.17    9.81
   4  -8  -6  181.52    9.29
   4  -8  -6  163.85    9.19
   4  -8  -6  195.27    9.28
   4  -8  -5  136.55    7.51
   4  -8  -5  127.49    7.56
   4  -8  -5  130.94    7.95
   4  -8  -5  130.37    7.87
   4  -8  -5  131.86    8.22
   4  -8  -5  115.49    7.16
   4  -8  -4   76.79    5.77
   4  -8  -4   81.60    5.96
   4  -8  -4   77.21    6.15
   4  -8  -4   71.08    5.95
   4  -8  -4   63.68    4.93
   4  -8  -4   79.72    6.15
   4  -8  -3  264.02   13.21
   4  -8  -3  291.21   13.31
   4  -8  -3  240.64   24.84
   4  -8  -3  302.80   13.25
   4  -8  -3  230.42   24.02
   4  -8  -3  240.63   12.44
   4  -8  -3  243.28   24.86
   4  -8  -2   41.78   11.01
   4  -8  -2   74.69    5.35
   4  -8  -2   64.18    5.95
   4  -8  -2   57.55    5.77
  -4   8   2   56.15    5.04
   4  -8  -2   59.13    5.66
   4  -8  -2   51.90    5.23
   4  -8  -1  372.26   33.27
   4  -8  -1  495.46   21.96
   4  -8  -1  565.49   22.68
   4  -8  -1  512.88   22.34
   4  -8  -1  345.48   32.77
   4  -8   0   60.38    5.69
   4  -8   0   61.17    5.41
   4  -8   0   70.96    6.02
   4  -8   0   69.93    6.07
   4  -8   0   70.96    5.72
   4  -8   1  147.01    8.32
   4  -8   1  148.75    8.26
   4  -8   1  134.37    7.81
   4  -8   1  104.39    6.23
   4  -8   1  119.59    7.40
   4  -8   1  117.56    7.51
   4  -8   2  119.26    7.32
   4  -8   2  132.85    7.86
   4  -8   2  133.34    7.75
   4  -8   2  118.47    7.45
   4  -8   2  104.85    6.25
   4  -8   2  129.75    7.30
   4  -8   2  119.62    7.67
   4  -8   3   13.92    3.42
   4  -8   3   13.57    3.19
   4  -8   3   15.80    3.28
   4  -8   3   11.36    3.74
   4  -8   3   11.27    2.67
   4  -8   3   13.35    3.27
   4  -8   3   12.66    2.93
   4  -8   4  291.38   12.98
   4  -8   4  302.18   13.04
   4  -8   4  289.96   13.58
   4  -8   4  257.06   12.50
   4  -8   4  265.65   12.45
  -4   8  -5    3.72    2.66
  -4   8  -5    3.43    2.75
   4  -8   5    5.07    3.26
  -4   8  -6   -1.24    2.48
  -4   8  -6   -0.95    2.44
   4  -8   6    0.51    2.95
   4  -8   7    6.78    3.76
   4  -8   7    5.59    2.96
  -4   8  -7    7.91    2.58
  -4   8  -7    7.19    2.49
   4  -8   8   73.39    4.83
  -4   8  -8   56.68    4.03
   4  -8   8   67.56    4.81
   4  -8   9   -3.65    2.77
   4  -8   9   -1.38    2.18
   4  -8   9    0.93    2.66
  -4   8  -9   -0.59    1.70
  -4   8  -9    0.35    1.71
   4  -8  10   39.24    2.57
   4  -8  10   39.89    3.12
  -4   7  15  128.66    6.08
  -4   7  15  150.36    6.25
  -4   7  14    1.86    1.43
  -4   7  14    2.42    1.33
  -4   7  14    0.63    1.71
  -4   7  13  269.80   13.02
  -4   7  13  312.71   13.21
  -4   7  13  303.37   13.12
  -4   7  13  317.99   13.26
  -4   7  12    6.81    2.55
  -4   7  12    5.06    2.10
  -4   7  12    7.05    2.17
  -4   7  11   83.82    5.62
  -4   7  11   81.99    5.62
  -4   7  11   82.92    5.70
  -4   7  10  193.09   10.13
  -4   7  10  183.92    9.99
  -4   7  10  202.46   10.20
  -4   7   9   28.27    3.91
  -4   7   8  311.30   14.75
   4  -7  -8  317.62   13.75
   4  -7  -8  326.51   13.62
   4  -7  -8  308.42   13.98
   4  -7  -8  309.48   13.94
   4  -7  -7   20.30    8.88
   4  -7  -7   16.05    2.98
   4  -7  -7   16.42    3.09
   4  -7  -7   18.47    3.08
  -4   7   7   14.24    3.33
   4  -7  -7   16.24    2.84
   4  -7  -7   17.46    2.81
   4  -7  -7   15.31    7.53
   4  -7  -6  162.30    8.74
   4  -7  -6  136.35   16.91
   4  -7  -6  158.42    8.51
   4  -7  -6  124.77   16.17
   4  -7  -6  156.87    8.69
  -4   7   6  156.53    8.77
   4  -7  -6  172.20    8.40
   4  -7  -6  190.89   22.35
  -4   7   6  120.77   14.07
   4  -7  -5   36.29   10.83
  -4   7   5   18.16    3.37
   4  -7  -5   24.32    3.19
   4  -7  -5   26.11   10.51
   4  -7  -5   19.76    9.36
   4  -7  -5   34.19    4.15
   4  -7  -5   31.70    3.89
   4  -7  -5   26.21    4.03
   4  -7  -4   77.76   14.56
  -4   7   4   70.81    5.41
   4  -7  -4   73.11    5.89
   4  -7  -4   89.65    5.99
   4  -7  -4   71.63    5.30
   4  -7  -4   73.52   15.46
   4  -7  -4   78.88   14.18
   4  -7  -4   88.32    6.28
   4  -7  -3   41.46    4.98
   4  -7  -3   52.78    4.95
   4  -7  -3   39.66   11.97
   4  -7  -3   46.00   13.35
   4  -7  -3   44.79    5.13
   4  -7  -3   53.21   12.26
   4  -7  -3   38.14    3.84
   4  -7  -2  194.76   10.42
   4  -7  -2  158.43   20.78
   4  -7  -2  157.14    9.14
   4  -7  -2  148.16   19.87
   4  -7  -2  174.38   22.03
   4  -7  -1  137.93    8.20
   4  -7  -1  101.14   16.13
   4  -7  -1  110.63    6.21
   4  -7  -1  107.72    6.58
   4  -7   0   -1.11    3.43
   4  -7   0    2.26    3.56
   4  -7   0   -1.62    4.01
   4  -7   0   -1.37    3.16
   4  -7   0   -0.85    9.73
   4  -7   0    1.69   10.80
   4  -7   0   -0.11    2.51
   4  -7   0   -1.75    6.06
   4  -7   1  195.46    9.58
   4  -7   1  148.95   20.18
   4  -7   1  170.54    9.13
   4  -7   1  155.24    8.71
   4  -7   1  179.93    8.95
   4  -7   1  120.28   18.10
   4  -7   1  126.75   17.53
   4  -7   1  126.19    8.17
   4  -7   1  134.07    7.44
   4  -7   2    2.28    3.07
   4  -7   2    1.59    3.45
   4  -7   2   -0.77    9.51
   4  -7   2    3.12    8.58
   4  -7   2    1.96    3.25
   4  -7   2    0.13    2.20
   4  -7   2   -1.87    2.81
   4  -7   2    0.98    2.42
   4  -7   2    1.47    3.14
   4  -7   3  138.20    7.74
   4  -7   3  110.62   16.58
   4  -7   3   87.10   14.96
   4  -7   3  133.89    8.06
   4  -7   3  145.65    7.60
   4  -7   3  156.26    8.15
   4  -7   3  118.89    7.56
   4  -7   3  109.48    6.91
   4  -7   3  123.19    6.75
   4  -7   4   22.72    3.26
   4  -7   4   22.00    3.46
   4  -7   4   22.51    4.08
   4  -7   4   17.35    2.92
   4  -7   4   14.86    3.38
   4  -7   4   18.62    3.37
   4  -7   4   22.41    9.05
   4  -7   4   15.03    7.89
   4  -7   4   19.13    3.23
   4  -7   5   14.28    2.98
   4  -7   5   15.06    3.50
   4  -7   5   15.78    3.85
   4  -7   5   16.21    2.87
   4  -7   5   14.59    2.60
   4  -7   6    1.27    2.51
   4  -7   6    3.24    3.47
  -4   7  -6    2.48    2.74
  -4   7  -6    3.08    2.77
  -4   7  -7    6.94    3.05
   4  -7   7    8.90    2.93
   4  -7   7   15.84    3.75
  -4   7  -7    9.86    3.12
   4  -7   7   16.31    4.25
  -4   7  -8   12.55    3.14
   4  -7   8   13.83    4.32
   4  -7   8   11.44    3.48
  -4   7  -8   12.39    2.98
  -4   7  -9   27.38    3.61
  -4   7  -9   35.44    3.53
   4  -7   9   39.46    4.11
   4  -7   9   38.48    4.76
   4  -7   9   41.02    4.16
  -4   7 -10   18.87    2.73
   4  -7  10   27.01    4.11
   4  -7  10   21.56    3.37
  -4   7 -10   16.74    2.89
   4  -7  10   26.29    3.18
   4  -7  10   21.79    3.23
   4  -7  11    3.24    2.02
   4  -7  11   -2.09    3.15
   4  -7  11    1.68    2.17
  -4   7 -11    1.18    1.77
   4  -7  11    1.04    2.32
  -4   7 -11    0.45    1.69
   4  -7  12   54.57    3.32
  -4   6  16    1.67    1.04
  -4   6  15    3.39    1.74
  -4   6  15    4.46    2.04
  -4   6  14    0.36    2.16
  -4   6  14   -0.28    1.70
  -4   6  14   -1.90    1.65
   4  -6 -14    2.15    2.01
  -4   6  13    7.17    2.74
  -4   6  13   10.00    2.30
  -4   6  13    6.50    2.09
   4  -6 -13    6.74    2.51
  -4   6  12    6.13    2.97
  -4   6  12    6.27    2.36
  -4   6  12    7.42    2.41
   4  -6 -12    6.10    2.67
  -4   6  11   18.78    3.61
  -4   6  11   13.19    2.86
  -4   6  11   12.89    2.87
   4  -6 -11   14.03    3.21
  -4   6  10   14.42    3.57
   4  -6 -10    9.03    3.16
  -4   6  10   10.18    2.88
  -4   6  10   12.54    3.03
  -4   6   9    0.89    3.10
   4  -6  -9   -1.23    6.41
  -4   6   9    8.24    9.69
  -4   6   9    2.77    4.69
   4  -6  -9    1.09    2.87
  -4   6   8   15.46    3.41
   4  -6  -8    9.32    3.11
   4  -6  -8   18.31    9.13
  -4   6   8   16.68   10.44
  -4   6   8   10.08    5.52
   4  -6  -7   36.41    3.69
  -4   6   7   38.80    8.29
   4  -6  -7   41.36    3.82
  -4   6   7   52.03    4.82
   4  -6  -7   38.80    3.50
   4  -6  -7   60.32   13.82
  -4   6   7   54.36   13.56
   4  -6  -7   36.05    3.97
   4  -6  -6   92.29   14.66
   4  -6  -6   89.06   14.35
   4  -6  -6  103.35    6.55
   4  -6  -6  115.54    6.49
  -4   6   6  104.77   12.84
   4  -6  -6  142.23   19.70
  -4   6   6  134.67   18.14
  -4   6   6  132.95    7.45
   4  -6  -6  104.45    6.73
   4  -6  -5  134.04    8.27
   4  -6  -5  131.87   17.76
   4  -6  -5  142.17   18.19
   4  -6  -5  135.85    7.98
   4  -6  -5  154.67    8.07
  -4   6   5  161.72   18.85
  -4   6   5  167.79    8.60
   4  -6  -4  201.69   10.85
   4  -6  -4  172.78   21.15
   4  -6  -4  218.43   10.57
   4  -6  -4  202.44   22.57
   4  -6  -4  216.68   10.51
  -4   6   4  199.38   10.40
   4  -6  -3  141.87    7.73
   4  -6  -3  135.32    8.40
   4  -6  -3  145.02    8.14
   4  -6  -3  143.10   18.56
   4  -6  -3  129.49   18.88
   4  -6  -3   98.72   16.98
   4  -6  -2  157.31    8.61
   4  -6  -2  107.25   18.29
   4  -6  -2  129.80   19.13
   4  -6  -2  160.78   19.05
   4  -6  -1   10.21    7.10
   4  -6  -1   10.83    3.68
   4  -6   0   29.48    3.73
   4  -6   0   37.33    4.72
   4  -6   0   27.50    8.77
   4  -6   0   26.44    2.94
   4  -6   1   80.84    5.80
   4  -6   1   89.99    6.71
   4  -6   1   94.65   13.83
   4  -6   1   90.18    6.29
   4  -6   1   87.97   17.26
   4  -6   1   71.11   16.13
   4  -6   2    1.13    3.08
[truncated: 480,094 more chars]
