# Supplementary material for: Synthesis and crystal structure analysis of (3aRS,6RS,7aRS)-N-(4-bromo­phen­yl)-1,6,7,7a-tetra­hydro-3a,6-ep­oxy­iso­indole-2(3H)-carboseleno­amide
Source: Acta Crystallogr E Crystallogr Commun. 2026 May 7;82(Pt 6):572–7. doi: 10.1107/S2056989026004299 (PMC13239016; doi:10.1107/S2056989026004299)
Supplement: Supplementary file 2 [file e-82-00572-Isup5.hkl]

data_I                                                                          
_shelx_title ' 1 in P-1'                                                        
_shelx_refln_list_code          4                                               
_shelx_F_calc_maximum      220.12                                               
_exptl_crystal_F_000       784.00                                               
_reflns_d_resolution_high  0.7819                                               
                                                                                
loop_                                                                           
 _space_group_symop_operation_xyz                                               
 'x, y, z'                                                                      
 '-x, -y, -z'                                                                   
                                                                                
_cell_length_a     9.7367                                                       
_cell_length_b    10.3981                                                       
_cell_length_c    15.7685                                                       
_cell_angle_alpha  73.059                                                       
_cell_angle_beta   76.870                                                       
_cell_angle_gamma  84.140                                                       
                                                                                
_shelx_F_squared_multiplier     1.000                                           
                                                                                
loop_                                                                           
 _refln_index_h                                                                 
 _refln_index_k                                                                 
 _refln_index_l                                                                 
 _refln_F_squared_calc                                                          
 _refln_F_squared_meas                                                          
 _refln_F_squared_sigma                                                         
 _refln_observed_status                                                         
   1   0   0        686.34        727.84        40.37 o                         
   2   0   0       2130.96       2275.96       223.44 o                         
   3   0   0       3975.74       4073.95       340.93 o                         
   4   0   0       3545.40       3562.08       127.67 o                         
   5   0   0         96.89        140.25        22.81 o                         
   6   0   0       1052.64       1028.53        30.05 o                         
   7   0   0       1709.32       1658.79        63.86 o                         
   8   0   0         61.67         82.21         7.63 o                         
   9   0   0         62.36         59.87         6.81 o                         
  10   0   0        862.10        852.71        24.29 o                         
  11   0   0        177.45        152.46         6.58 o                         
 -11   1   0        347.73        360.90        14.72 o                         
 -10   1   0          4.91          0.43         5.52 o                         
  -9   1   0          5.70         25.32         6.48 o                         
  -8   1   0         47.93         56.10         6.89 o                         
  -7   1   0         17.90         19.90         6.74 o                         
  -6   1   0         63.73        105.92         9.54 o                         
  -5   1   0       2819.61       3140.93        90.16 o                         
  -4   1   0        820.31        685.95        49.78 o                         
  -3   1   0        235.52        214.63        22.23 o                         
  -2   1   0      38141.80      40131.26      1261.28 o                         
  -1   1   0        623.19        705.17        37.09 o                         
   0   1   0        530.62        510.40        46.92 o                         
   1   1   0       3618.42       3248.88       113.91 o                         
   2   1   0        185.42        251.56        15.46 o                         
   3   1   0      19268.52      19626.47       518.19 o                         
   4   1   0       1575.93       1804.28        80.88 o                         
   5   1   0      14217.71      14742.63       416.97 o                         
   6   1   0       1098.73       1082.62        34.15 o                         
   7   1   0       1147.95       1202.83        65.78 o                         
   8   1   0        897.28        879.18        53.03 o                         
   9   1   0        131.28        139.59         8.38 o                         
  10   1   0          0.21          1.39         5.25 o                         
  11   1   0         24.91         22.83         4.69 o                         
  12   1   0        203.00        101.72         9.25 o                         
 -11   2   0        101.15        112.50        14.75 o                         
 -10   2   0        364.98        550.03        51.06 o                         
  -9   2   0         23.88         40.10         6.43 o                         
  -8   2   0       3960.31       4460.13       157.54 o                         
  -7   2   0       1763.91       1843.23        43.00 o                         
  -6   2   0        429.71        429.42        25.05 o                         
  -5   2   0        189.41        193.58        15.71 o                         
  -4   2   0          7.52         58.77        18.49 o                         
  -3   2   0        211.76        258.12        26.80 o                         
  -2   2   0       1454.72       1558.68        46.40 o                         
  -1   2   0      22506.20      24646.21       662.66 o                         
   0   2   0      19458.39      20917.43       639.33 o                         
   1   2   0      20243.19      17096.54       891.28 o                         
   2   2   0       4532.83       4222.38       101.88 o                         
   3   2   0        370.15        339.77        17.29 o                         
   4   2   0       2123.35       2091.76        72.82 o                         
   5   2   0       1466.19       1454.74        48.35 o                         
   6   2   0       3380.47       3279.50       136.61 o                         
   7   2   0       1595.51       1531.25        77.69 o                         
   8   2   0        992.67       1018.55        50.15 o                         
   9   2   0        695.90        643.73        21.37 o                         
  10   2   0        111.04        112.41         7.09 o                         
  11   2   0         42.86         24.36         5.59 o                         
 -11   3   0          4.37          7.74         5.58 o                         
 -10   3   0         30.55         42.59         5.80 o                         
  -9   3   0          0.69          1.65         5.59 o                         
  -8   3   0         26.03         39.25         7.29 o                         
  -7   3   0       4206.19       5005.98       174.86 o                         
  -6   3   0       1796.52       1743.47       114.72 o                         
  -5   3   0       1085.15       1233.85       108.54 o                         
  -4   3   0       2734.91       2879.79       345.51 o                         
  -3   3   0      15885.27      15972.07       454.81 o                         
  -2   3   0      12575.13      13743.05       379.48 o                         
  -1   3   0       5065.47       5448.77       130.66 o                         
   0   3   0      11202.46      11526.28       260.66 o                         
   1   3   0       1204.82       1477.56        40.67 o                         
   2   3   0       2796.22       2862.78        59.81 o                         
   3   3   0       1778.74       1664.60        85.26 o                         
   4   3   0       5812.14       4990.45       170.75 o                         
   5   3   0       2008.56       2028.37        91.62 o                         
   6   3   0        683.38        656.81        35.34 o                         
   7   3   0          0.47          0.83         3.95 o                         
   8   3   0        460.56        446.75        15.56 o                         
   9   3   0         94.22         88.62         8.05 o                         
  10   3   0        244.24        185.50        13.69 o                         
  11   3   0         19.16          9.52        16.38 o                         
 -11   4   0         68.05         93.35         5.18 o                         
 -10   4   0         21.34         34.89         9.06 o                         
  -9   4   0        350.96        480.67        21.47 o                         
  -8   4   0          0.00         14.62         6.36 o                         
  -7   4   0        657.47        792.48        31.50 o                         
  -6   4   0        624.71        639.72        19.87 o                         
  -5   4   0       1596.37       2278.22       369.52 o                         
  -4   4   0          2.38         24.63        11.03 o                         
  -3   4   0       3259.74       3250.87       150.44 o                         
  -2   4   0       7685.55       7378.81       328.44 o                         
  -1   4   0       6278.89       6797.43       189.99 o                         
   0   4   0         85.09        105.02        10.63 o                         
   1   4   0          8.44         57.81        16.71 o                         
   2   4   0       1093.51       1095.74        38.78 o                         
   3   4   0       2592.37       2613.73       169.90 o                         
   4   4   0        383.80        296.77        13.54 o                         
   5   4   0       6299.00       6380.94       171.73 o                         
   6   4   0       1993.83       1853.86        42.41 o                         
   7   4   0       1060.72       1008.49        26.67 o                         
   8   4   0        352.07        324.97        15.52 o                         
   9   4   0        773.62        756.76        52.74 o                         
  10   4   0        239.61        184.06        32.51 o                         
 -10   5   0         28.47         43.11         4.66 o                         
  -9   5   0          0.01         -1.30         7.50 o                         
  -8   5   0        372.12        430.72        16.52 o                         
  -7   5   0        166.28        182.16         9.95 o                         
  -6   5   0       2519.00       2640.91        95.19 o                         
  -5   5   0          6.59          4.44        38.89 o                         
  -4   5   0       3266.06       3285.01       134.80 o                         
  -3   5   0       5254.65       5242.09       234.67 o                         
  -2   5   0        177.78        183.26        16.54 o                         
  -1   5   0        194.52        206.15        24.10 o                         
   0   5   0        978.82        903.88        36.47 o                         
   1   5   0        219.63        226.58        27.96 o                         
   2   5   0       3478.89       3755.85       107.69 o                         
   3   5   0         39.15         30.37         5.87 o                         
   4   5   0       2823.18       1965.16        83.04 o                         
   5   5   0        220.28        137.30        17.57 o                         
   6   5   0        290.96        276.86        16.27 o                         
   7   5   0        125.38         90.10         6.13 o                         
   8   5   0        387.04        305.93        23.44 o                         
   9   5   0         25.79         12.01         5.53 o                         
  10   5   0        208.22         83.72        21.93 o                         
  11   5   0        130.90       6426.81      3288.37 o                         
 -10   6   0        109.10        106.21        11.04 o                         
  -9   6   0        350.60        303.99        16.29 o                         
  -8   6   0         66.79         71.45         6.47 o                         
  -7   6   0        507.58        571.59        18.86 o                         
  -6   6   0       1449.23       1497.99        51.47 o                         
  -5   6   0         98.71         99.99        11.47 o                         
  -4   6   0        173.49        158.08        10.67 o                         
  -3   6   0       4249.67       4408.95       151.10 o                         
  -2   6   0       3767.15       3845.56        81.64 o                         
  -1   6   0       3039.62       2840.94        51.31 o                         
   0   6   0       1423.33       1233.52        27.52 o                         
   1   6   0       2767.99       2785.50        72.03 o                         
   2   6   0        712.58        796.68        24.16 o                         
   3   6   0       1869.14       1983.15        48.46 o                         
   4   6   0        824.21        593.01       111.10 o                         
   5   6   0         10.65         25.64         5.78 o                         
   6   6   0         54.81         48.19         5.14 o                         
   7   6   0        238.60        191.40        20.99 o                         
   8   6   0        214.20        117.34        18.45 o                         
   9   6   0          7.32       1471.85       790.04 o                         
  -9   7   0         28.04         25.69         3.50 o                         
  -8   7   0        713.87        831.23        24.07 o                         
  -7   7   0        292.96        300.66        18.72 o                         
  -6   7   0        366.01        392.15        15.51 o                         
  -5   7   0         76.85         62.96         9.62 o                         
  -4   7   0          1.06         -2.20         7.25 o                         
  -3   7   0        343.19        323.02        10.50 o                         
  -2   7   0       1097.26       1065.77        41.20 o                         
  -1   7   0       1651.96       1623.85        40.64 o                         
   0   7   0        356.07        308.87        12.21 o                         
   1   7   0       1374.00       1200.21        28.67 o                         
   2   7   0       2485.70       2586.76        71.69 o                         
   3   7   0       5216.17       6063.85       333.15 o                         
   4   7   0        241.30        262.06        13.34 o                         
   5   7   0        530.04        544.77        42.88 o                         
   6   7   0         81.68        112.50        13.15 o                         
   7   7   0         17.81         12.13         7.93 o                         
   8   7   0          0.12         11.52        15.59 o                         
   9   7   0        269.57        642.51       239.90 o                         
  -9   8   0         40.07         28.34         5.73 o                         
  -8   8   0          7.07         18.41         7.86 o                         
  -7   8   0         25.13         31.66        11.29 o                         
  -6   8   0        196.67        186.42        18.21 o                         
  -5   8   0        185.44        174.92        10.60 o                         
  -4   8   0        342.47        352.65        13.63 o                         
  -3   8   0        105.25        106.52         7.95 o                         
  -2   8   0        422.82        406.02        14.86 o                         
  -1   8   0          8.30         29.09         5.14 o                         
   0   8   0          0.06         18.86         4.61 o                         
   1   8   0         31.40         35.11         4.74 o                         
   2   8   0        370.70        367.12        12.60 o                         
   3   8   0         33.40         45.39         5.31 o                         
   4   8   0        953.99       1604.13       208.32 o                         
   5   8   0         32.37        626.29       183.72 o                         
   6   8   0        914.46       1030.60        48.96 o                         
   7   8   0         78.83         56.14        13.81 o                         
   8   8   0        154.64        223.76        15.43 o                         
   9   8   0          2.33       1257.76       549.69 o                         
  -8   9   0         11.61          2.60         2.78 o                         
  -7   9   0        498.06        428.96        13.93 o                         
  -6   9   0         13.73         19.07         6.15 o                         
  -5   9   0        485.68        536.05        19.02 o                         
  -4   9   0          2.52         -1.87         7.15 o                         
  -3   9   0         21.45         32.38         6.96 o                         
  -2   9   0        130.28        133.18         8.38 o                         
  -1   9   0        351.83        355.44         9.79 o                         
   0   9   0         21.70         24.84         5.51 o                         
   1   9   0        674.66        694.06        32.86 o                         
   2   9   0        516.60        614.84        18.96 o                         
   3   9   0        327.28        355.14        14.01 o                         
   4   9   0         58.38         50.79         7.96 o                         
   5   9   0         30.18         41.85        10.86 o                         
   6   9   0        105.74         98.55        15.20 o                         
   7   9   0         52.42         29.46        12.79 o                         
  -7  10   0          0.33         -1.32         2.67 o                         
  -6  10   0        289.96        281.06        24.89 o                         
  -5  10   0         24.83         18.14         5.46 o                         
  -4  10   0       1118.42       1165.30        47.16 o                         
  -3  10   0         37.73         30.26         6.36 o                         
  -2  10   0        598.28        637.07        16.42 o                         
  -1  10   0          0.07         -0.88         6.95 o                         
   0  10   0        667.59        712.60        44.77 o                         
   1  10   0        100.27         97.21         9.08 o                         
   2  10   0         57.56         77.56         9.89 o                         
   3  10   0        254.10        271.96        10.43 o                         
   4  10   0         50.27         70.29         7.85 o                         
   5  10   0        244.65        317.88        15.76 o                         
   6  10   0        279.90        305.37        25.26 o                         
  -5  11   0          0.57         -2.29         2.88 o                         
  -4  11   0          2.90          3.38         3.65 o                         
  -3  11   0        154.08        161.95         9.30 o                         
  -2  11   0         86.87         91.06         6.77 o                         
  -1  11   0        573.57        606.30        21.55 o                         
   0  11   0        164.90        135.70         9.53 o                         
   1  11   0        246.32        268.09        16.73 o                         
   2  11   0         37.51         23.66         7.76 o                         
   3  11   0         49.76         36.29         7.19 o                         
   4  11   0         13.23         26.16         8.51 o                         
   5  11   0          3.21          1.85        16.33 o                         
  -2  12   0         15.18          7.37         4.62 o                         
  -1  12   0        101.72        108.13         6.98 o                         
   0  12   0         89.16         70.26         6.73 o                         
   1  12   0          0.37         -0.83         6.95 o                         
   2  12   0         95.98        115.56        17.02 o                         
   3  12   0        133.54        152.55        18.02 o                         
  -3 -12   1        268.65        320.33        20.03 o                         
  -2 -12   1         23.13         23.46        14.43 o                         
   0 -12   1          6.51         15.85        12.79 o                         
   1 -12   1          5.73         -1.74        13.74 o                         
   2 -12   1         93.12         70.49        12.21 o                         
  -5 -11   1          7.13          8.08        10.94 o                         
  -4 -11   1         12.66         10.78        17.44 o                         
  -3 -11   1         39.52         43.42        13.00 o                         
  -2 -11   1        121.21        150.76        11.04 o                         
  -1 -11   1        225.17        243.29        32.02 o                         
   0 -11   1        484.88        615.24        25.34 o                         
   1 -11   1        415.84        453.34        17.44 o                         
   2 -11   1        590.61        602.92        22.20 o                         
   3 -11   1         11.50          4.93         5.98 o                         
   4 -11   1          1.96          5.34         6.07 o                         
  -6 -10   1        171.35        182.09        18.44 o                         
  -5 -10   1         67.09         57.35         9.38 o                         
  -4 -10   1        492.31        551.33        15.61 o                         
  -3 -10   1          0.00         -1.42         6.43 o                         
  -2 -10   1         86.09         80.73         9.87 o                         
  -1 -10   1         11.43          9.59         6.09 o                         
   0 -10   1        214.63        229.10        11.60 o                         
   1 -10   1        202.54        229.54        10.33 o                         
   2 -10   1        155.95        184.22         9.01 o                         
   3 -10   1         40.97         42.91         6.55 o                         
   4 -10   1        258.71        231.93         9.59 o                         
   5 -10   1          0.74         -4.53         4.53 o                         
   6 -10   1        143.56        111.85        10.60 o                         
  -7  -9   1        137.70        150.43        12.35 o                         
  -6  -9   1        126.18        121.51        14.40 o                         
  -5  -9   1          0.97         15.95         9.85 o                         
  -4  -9   1          0.58         -2.81         6.38 o                         
  -3  -9   1        801.76        879.40        21.83 o                         
  -2  -9   1         53.91         58.48         6.29 o                         
  -1  -9   1       1026.82       1039.94        35.81 o                         
   0  -9   1         78.31         83.22         6.21 o                         
   1  -9   1       1637.46       1675.51        48.62 o                         
   2  -9   1        782.19        840.69        16.80 o                         
   3  -9   1        181.66        180.02         8.72 o                         
   4  -9   1          0.09         -6.96         6.96 o                         
   5  -9   1         33.13         35.67         6.45 o                         
   6  -9   1         44.49         50.20         6.23 o                         
   7  -9   1        439.91        382.51         8.60 o                         
   8  -9   1          1.71         -0.19         3.59 o                         
  -8  -8   1         71.34         52.52        13.58 o                         
  -7  -8   1          0.11        -12.97        12.97 o                         
  -6  -8   1        201.39        267.20        28.79 o                         
  -5  -8   1         86.68       2798.12       837.56 o                         
  -4  -8   1        834.50        814.20        20.38 o                         
  -3  -8   1          4.76          8.80         5.93 o                         
  -2  -8   1        120.23        110.79         6.01 o                         
  -1  -8   1        598.83        586.10        16.97 o                         
   0  -8   1         40.84         51.41         5.26 o                         
   1  -8   1       1839.37       1804.39        53.29 o                         
   2  -8   1       2142.27       2142.78        69.73 o                         
   3  -8   1        539.45        590.20        30.50 o                         
   4  -8   1        551.44        674.81        34.89 o                         
   5  -8   1        442.41        484.46        19.71 o                         
   6  -8   1        264.98        286.25        14.03 o                         
   7  -8   1        120.00        143.61         8.09 o                         
   8  -8   1         11.28         12.51         3.16 o                         
   9  -8   1         21.52          6.50         4.91 o                         
  -9  -7   1        190.86        444.88       222.86 o                         
  -8  -7   1         70.90         47.66        21.56 o                         
  -7  -7   1        335.75        333.50        21.13 o                         
  -6  -7   1        175.20        177.82        24.05 o                         
  -5  -7   1        137.04        155.83        18.57 o                         
  -4  -7   1        254.82        273.38        10.27 o                         
  -3  -7   1        598.92        682.18        24.25 o                         
  -2  -7   1        525.36        520.01        28.51 o                         
  -1  -7   1       1492.79       1413.06        32.85 o                         
   0  -7   1        798.69        675.49        18.80 o                         
   1  -7   1         23.35         18.62         6.74 o                         
   2  -7   1          0.57          4.20         5.53 o                         
   3  -7   1        228.58        266.98        12.69 o                         
   4  -7   1        794.98        835.24        43.31 o                         
   5  -7   1        586.16        645.17        28.42 o                         
   6  -7   1       1326.28       1644.49        64.40 o                         
   7  -7   1        493.14        511.60        13.65 o                         
   8  -7   1       1185.06       1335.19        37.09 o                         
   9  -7   1         10.76         15.91         4.24 o                         
  -9  -6   1        291.93        231.00        24.39 o                         
  -8  -6   1        124.99        101.10        11.85 o                         
  -7  -6   1        356.51        322.66        41.52 o                         
  -6  -6   1       1088.61        964.61        71.20 o                         
  -5  -6   1       1701.03       1597.61       107.10 o                         
  -4  -6   1        523.57        427.59        52.23 o                         
  -3  -6   1        641.14        617.95        23.87 o                         
  -2  -6   1        869.34        795.30        23.84 o                         
  -1  -6   1        488.12        489.16        14.66 o                         
   0  -6   1         66.90         77.27         6.94 o                         
   1  -6   1       1871.31       1939.36        39.13 o                         
   2  -6   1       1039.33       1102.18        30.32 o                         
   3  -6   1        511.99        527.43        21.62 o                         
   4  -6   1        458.55        458.46        17.65 o                         
   5  -6   1        489.05        487.59        18.79 o                         
   6  -6   1         82.18         76.12        13.51 o                         
   7  -6   1         51.67         60.47         9.74 o                         
   8  -6   1          1.28         -0.87         6.95 o                         
   9  -6   1         88.73        124.41        10.46 o                         
  10  -6   1        164.47        146.20        10.83 o                         
  -9  -5   1          4.30          5.12         8.06 o                         
  -8  -5   1         32.07         17.93         5.58 o                         
  -7  -5   1         25.51         22.83         5.03 o                         
  -6  -5   1        456.36        461.43        40.29 o                         
  -5  -5   1        380.42        241.39        42.37 o                         
  -4  -5   1       5886.04       4474.96       446.22 o                         
  -3  -5   1        240.91        280.05        23.06 o                         
  -2  -5   1       8345.27       8646.20       210.05 o                         
  -1  -5   1       6474.25       7083.64       180.66 o                         
   0  -5   1      11095.61      11751.21       280.29 o                         
   1  -5   1        235.45        236.13        13.82 o                         
   2  -5   1        292.57        406.97        21.83 o                         
   3  -5   1       1210.73       1312.36        59.64 o                         
   4  -5   1        705.57        805.99       100.98 o                         
   5  -5   1        689.72        777.97        38.66 o                         
   6  -5   1       2448.17       2666.76        97.28 o                         
   7  -5   1       2005.06       2234.52        84.50 o                         
   8  -5   1          1.74         34.03        15.91 o                         
   9  -5   1          0.34         -6.14         6.14 o                         
  10  -5   1        170.31        231.29        22.65 o                         
 -10  -4   1          7.19         -3.67        10.26 o                         
  -9  -4   1         43.27         32.32         5.15 o                         
  -8  -4   1          7.28          4.42         6.29 o                         
  -7  -4   1       1838.50       1737.17        69.15 o                         
  -6  -4   1         91.35         71.62         6.23 o                         
  -5  -4   1        904.02        789.78        28.64 o                         
  -4  -4   1         11.71         25.01         5.21 o                         
  -3  -4   1       1203.56       1179.55        53.94 o                         
  -2  -4   1       1752.81       1651.83        53.28 o                         
  -1  -4   1       4028.29       4225.63       106.99 o                         
   0  -4   1        418.27        366.19        22.85 o                         
   1  -4   1       8544.30       8783.80       184.62 o                         
   2  -4   1       3476.88       3780.17       129.03 o                         
   3  -4   1      10862.64      11624.38       556.48 o                         
   4  -4   1         18.61         41.04        10.04 o                         
   5  -4   1       2157.67       2315.71        83.40 o                         
   6  -4   1         87.75         77.42         9.00 o                         
   7  -4   1        388.64        415.12        17.17 o                         
   8  -4   1        330.94        422.51        23.00 o                         
   9  -4   1         88.73        102.30         8.72 o                         
  10  -4   1        525.17        661.15        87.20 o                         
  11  -4   1         73.15        107.72         7.57 o                         
 -11  -3   1         10.72          5.92        11.41 o                         
 -10  -3   1        159.87        132.10        14.61 o                         
  -9  -3   1        109.03         89.60         7.09 o                         
  -8  -3   1        684.18        604.64        34.25 o                         
  -7  -3   1         50.24         48.75         5.13 o                         
  -6  -3   1        347.96        287.20        12.67 o                         
  -5  -3   1       4003.05       3757.56       182.75 o                         
  -4  -3   1        531.28        490.16        33.41 o                         
  -3  -3   1       2557.95       2361.63        67.67 o                         
  -2  -3   1       4836.52       4269.89       113.20 o                         
  -1  -3   1      30701.12      32085.70      1049.32 o                         
   0  -3   1       2061.64       2377.27        62.62 o                         
   1  -3   1        251.84        321.00        25.41 o                         
   2  -3   1         30.39         44.23        22.88 o                         
   3  -3   1        100.59         96.92        18.37 o                         
   4  -3   1       4083.63       4165.72       480.49 o                         
   5  -3   1       1319.46       1443.37       115.04 o                         
   6  -3   1         76.25         46.61        36.62 o                         
   7  -3   1         29.59         60.76         9.96 o                         
   8  -3   1       1011.81       1164.24        55.55 o                         
   9  -3   1         48.18         66.53        10.93 o                         
  10  -3   1        189.34        248.29        21.83 o                         
  11  -3   1        112.36        142.45        17.89 o                         
 -11  -2   1         86.58         50.41        12.00 o                         
 -10  -2   1        163.63        118.48         7.50 o                         
  -9  -2   1        930.09        921.34        26.47 o                         
  -8  -2   1         78.42         73.46         5.90 o                         
  -7  -2   1       2406.95       2337.55        91.47 o                         
  -6  -2   1       2657.82       2751.06       133.07 o                         
  -5  -2   1       2179.34       2271.04        57.10 o                         
  -4  -2   1          3.26         45.03        12.40 o                         
  -3  -2   1       5822.20       6083.30       169.50 o                         
  -2  -2   1       6488.50       5848.98       102.78 o                         
  -1  -2   1       2293.61       2322.33        90.59 o                         
   0  -2   1      48452.66      51049.97      1000.23 o                         
   1  -2   1       1118.75       1139.06        97.41 o                         
   2  -2   1      26826.18      26478.36      2859.58 o                         
   3  -2   1        903.23       1032.00        74.56 o                         
   4  -2   1      18611.08      21519.62       864.70 o                         
   5  -2   1       1296.12       1420.78        80.38 o                         
   6  -2   1         75.41         66.64        12.24 o                         
   7  -2   1        105.88         94.45         7.01 o                         
   8  -2   1          1.98         12.19         5.94 o                         
   9  -2   1        292.44        391.30        14.06 o                         
  10  -2   1        452.79        658.56        20.61 o                         
  11  -2   1          3.14          0.66         4.54 o                         
 -11  -1   1        110.28        112.28        18.23 o                         
 -10  -1   1         35.91         28.33         5.21 o                         
  -9  -1   1        431.18        406.66        15.23 o                         
  -8  -1   1         54.14         51.84         6.11 o                         
  -7  -1   1        458.36        480.97        19.54 o                         
  -6  -1   1        491.14        489.58        22.97 o                         
  -5  -1   1        483.40        577.20        27.18 o                         
  -4  -1   1       6503.04       6747.12       178.87 o                         
  -3  -1   1         41.30         73.26        12.19 o                         
  -2  -1   1       6213.80       6580.79       120.07 o                         
  -1  -1   1       1966.86       2020.72        61.02 o                         
   0  -1   1        932.96        844.30        21.51 o                         
   1  -1   1         38.53         24.47        15.27 o                         
   2  -1   1      19166.34      20362.45       788.72 o                         
   3  -1   1      13948.50      14782.84       590.93 o                         
   4  -1   1         30.33         26.03        17.15 o                         
   5  -1   1      15629.02      15997.58       480.35 o                         
   6  -1   1       1087.47        995.77        31.83 o                         
   7  -1   1       3092.14       3009.49        83.87 o                         
   8  -1   1         99.90        102.40         8.78 o                         
   9  -1   1        489.88        537.19        18.72 o                         
  10  -1   1          1.67         -4.83         6.48 o                         
  11  -1   1        127.96        144.29         6.57 o                         
  12  -1   1        102.98         63.16        10.52 o                         
 -11   0   1          0.43          3.03         4.01 o                         
 -10   0   1        229.55        234.38         8.90 o                         
  -9   0   1          4.71         -5.36         5.65 o                         
  -8   0   1       5564.68       5642.01       221.19 o                         
  -7   0   1       1120.28       1208.74        33.04 o                         
  -6   0   1        220.66        235.04        12.54 o                         
  -5   0   1       1219.35       1454.62        41.37 o                         
  -4   0   1       3294.24       3377.24       122.22 o                         
  -3   0   1       2379.75       2229.38        84.20 o                         
  -2   0   1       9492.60       9940.02       346.16 o                         
  -1   0   1       2590.84       2792.44       172.16 o                         
   0   0   1       2606.30       2512.09       100.03 o                         
   1   0   1        105.84         82.33         9.35 o                         
   2   0   1        920.45        982.54        52.89 o                         
   3   0   1       3004.23       3179.58       171.76 o                         
   4   0   1       4081.94       4296.59       180.53 o                         
   5   0   1       4849.22       5279.72       149.83 o                         
   6   0   1        264.11        225.07        10.14 o                         
   7   0   1          6.38         11.36         5.87 o                         
   8   0   1       4021.04       4036.90       161.06 o                         
   9   0   1        776.88        850.01        21.80 o                         
  10   0   1        775.09        880.12        40.19 o                         
  11   0   1        134.77        133.10         7.07 o                         
  12   0   1         89.47         44.08        26.61 o                         
 -11   1   1         25.51         28.13         3.91 o                         
 -10   1   1        276.31        277.58        13.75 o                         
  -9   1   1         40.88         58.56         7.02 o                         
  -8   1   1        338.32        353.07        13.87 o                         
  -7   1   1       1702.53       1700.01        43.64 o                         
  -6   1   1       3222.95       3477.79        89.71 o                         
  -5   1   1       3777.33       3775.48       109.75 o                         
  -4   1   1         10.88         18.70        16.09 o                         
  -3   1   1      24664.35      25841.00       707.11 o                         
  -2   1   1      15357.11      17037.96       664.01 o                         
  -1   1   1       4381.76       5238.07       138.65 o                         
   0   1   1        879.11       1146.72        29.62 o                         
   1   1   1       2428.13       1955.26        60.66 o                         
   2   1   1      45271.45      40924.04       958.01 o                         
   3   1   1      11086.44      10528.45       283.54 o                         
   4   1   1      16362.94      16246.21       440.28 o                         
   5   1   1       2364.80       2471.41       104.23 o                         
   6   1   1          9.44         23.36         5.61 o                         
   7   1   1          7.21         21.05         5.81 o                         
   8   1   1        146.76        137.47         7.57 o                         
   9   1   1        369.28        331.77        11.89 o                         
  10   1   1        169.22        166.98         8.34 o                         
  11   1   1          8.85         10.46         4.09 o                         
  12   1   1         12.13         -0.69         6.02 o                         
 -11   2   1          0.74          2.63         6.34 o                         
 -10   2   1         77.48        103.17         6.17 o                         
  -9   2   1        181.99        190.72         9.29 o                         
  -8   2   1          1.42         22.84         5.88 o                         
  -7   2   1        104.69        118.68         8.29 o                         
  -6   2   1          4.36         28.85        10.13 o                         
  -5   2   1        246.05        265.49        18.14 o                         
  -4   2   1       4973.65       5568.42       162.30 o                         
  -3   2   1       3393.36       3585.00       138.87 o                         
  -2   2   1       2750.82       2851.00       114.08 o                         
  -1   2   1      16732.57      20558.37      2552.44 o                         
   0   2   1       2012.83       1913.25       131.95 o                         
   1   2   1      13662.08      12970.19      1239.30 o                         
   2   2   1      14516.80      12114.50       470.95 o                         
   3   2   1       2952.93       2729.77        63.90 o                         
   4   2   1       1653.87       1714.54        53.69 o                         
   5   2   1         70.93        112.96         8.17 o                         
   6   2   1         52.74         51.04         7.53 o                         
   7   2   1       2042.33       2063.99       120.69 o                         
   8   2   1         40.68         21.23         4.65 o                         
   9   2   1        836.01        815.19        56.72 o                         
  10   2   1        401.51        396.92        12.95 o                         
  11   2   1          9.55         12.36         5.87 o                         
  12   2   1          1.48         -4.23         5.02 o                         
 -11   3   1        259.43        336.81        20.71 o                         
 -10   3   1        409.18        489.93        44.73 o                         
  -9   3   1        101.82        111.78         7.44 o                         
  -8   3   1        340.36        440.25        13.29 o                         
  -7   3   1          8.84         12.29         7.59 o                         
  -6   3   1          1.83         30.76        11.68 o                         
  -5   3   1       1196.62       1489.71       124.28 o                         
  -4   3   1       6709.03       7206.95       218.63 o                         
  -3   3   1       1096.99       1099.82        83.33 o                         
  -2   3   1         64.40         79.43        15.18 o                         
  -1   3   1        124.91        122.73        13.79 o                         
   0   3   1         23.43         41.91        12.42 o                         
   1   3   1       8308.92       8608.66       399.93 o                         
   2   3   1      25719.61      24291.87      1975.99 o                         
   3   3   1        820.46        453.22        49.64 o                         
   4   3   1       1573.04       1164.63        43.23 o                         
   5   3   1       3039.40       2785.02        57.94 o                         
   6   3   1       2660.75       2475.76       145.44 o                         
   7   3   1        138.69        134.67         5.92 o                         
   8   3   1         31.22         22.07         4.79 o                         
   9   3   1          0.92         -4.78         4.78 o                         
  10   3   1        225.95        177.72         9.40 o                         
  11   3   1          4.91         -3.24         4.36 o                         
 -11   4   1        136.23        131.96        33.18 o                         
 -10   4   1        251.73        348.10        28.15 o                         
  -9   4   1        682.17        917.33        68.79 o                         
  -8   4   1         82.06        103.22         8.50 o                         
  -7   4   1          1.55          5.01         6.96 o                         
  -6   4   1        507.70        537.05        19.85 o                         
  -5   4   1        614.69       1169.28       241.35 o                         
  -4   4   1          3.47          6.97        10.73 o                         
  -3   4   1       6981.09       6478.91       225.42 o                         
  -2   4   1       2909.81       2963.30       130.47 o                         
  -1   4   1        774.59        793.16        40.03 o                         
   0   4   1          4.16          5.21        10.83 o                         
   1   4   1       1394.94       1435.33       189.04 o                         
   2   4   1       7976.80       7990.01       990.41 o                         
   3   4   1       2266.60       2249.66        67.34 o                         
   4   4   1         35.59         43.34         6.37 o                         
   5   4   1         64.63         68.72         6.84 o                         
   6   4   1          6.39          8.28         6.17 o                         
   7   4   1       2106.54       1921.97        69.42 o                         
   8   4   1        302.32        281.46        15.76 o                         
   9   4   1        110.37        109.18        10.77 o                         
  10   4   1        100.00         58.02         6.64 o                         
  11   4   1         36.28         20.89         8.06 o                         
 -10   5   1          6.36          4.84         3.22 o                         
  -9   5   1        118.29        151.53         8.65 o                         
  -8   5   1        886.33       1111.67        28.85 o                         
  -7   5   1          4.70         -2.63         6.47 o                         
  -6   5   1       2767.99       3140.66        82.60 o                         
  -5   5   1        525.79        579.70        32.77 o                         
  -4   5   1       2914.71       3142.11        91.43 o                         
  -3   5   1         57.68         63.56        13.12 o                         
  -2   5   1          6.57          6.75        10.30 o                         
  -1   5   1        750.01        740.05        67.27 o                         
   0   5   1        522.17        427.97        26.02 o                         
   1   5   1        447.57        337.59        56.33 o                         
   2   5   1       4438.45       4640.64       116.72 o                         
   3   5   1      10966.28      10892.83       344.69 o                         
   4   5   1       3853.41       3487.02        83.71 o                         
   5   5   1        146.35         97.36        10.57 o                         
   6   5   1        378.62        367.05        18.64 o                         
   7   5   1        649.42        655.77        24.62 o                         
   8   5   1        364.96        315.49        13.67 o                         
   9   5   1         78.23         49.29         7.67 o                         
  10   5   1        115.02         49.52         8.57 o                         
 -10   6   1         54.95         61.29         4.56 o                         
  -9   6   1         90.01        105.37         6.18 o                         
  -8   6   1        176.83        221.66        10.35 o                         
  -7   6   1         25.23         30.00         7.47 o                         
  -6   6   1        109.08        122.95        17.07 o                         
  -5   6   1       1525.55       1612.83        94.14 o                         
  -4   6   1         69.55         56.11        17.26 o                         
  -3   6   1       1155.88       1124.40        82.64 o                         
  -2   6   1        161.37        126.08        40.64 o                         
  -1   6   1       4770.50       4840.42       150.49 o                         
   0   6   1        136.72        110.37        11.35 o                         
   1   6   1        365.82        334.63        19.08 o                         
   2   6   1       4225.46       4430.95        91.20 o                         
   3   6   1        311.27        316.48        15.22 o                         
   4   6   1       1279.39       1147.67        92.81 o                         
   5   6   1        682.79        661.01        33.23 o                         
   6   6   1       1491.40       1328.86        84.41 o                         
   7   6   1         84.60         70.69         6.73 o                         
   8   6   1        193.12        162.08        16.21 o                         
   9   6   1         34.98         24.46         7.94 o                         
  10   6   1        114.46         66.02        57.31 o                         
  11   6   1          1.44        112.71        10.57 o                         
  -9   7   1        153.76        167.96        11.28 o                         
  -8   7   1         42.51         39.38         5.42 o                         
  -7   7   1        205.44        246.55        14.34 o                         
  -6   7   1        513.78        513.02        23.80 o                         
  -5   7   1       4241.84       3982.55        93.05 o                         
  -4   7   1        702.65        615.13        39.10 o                         
  -3   7   1         26.01         27.59         6.31 o                         
  -2   7   1        196.51        192.50        35.94 o                         
  -1   7   1         59.54        109.77        14.21 o                         
   0   7   1       2903.14       2787.45        55.24 o                         
   1   7   1       1013.13        902.48        27.70 o                         
   2   7   1        361.75        347.28        18.02 o                         
   3   7   1         92.54         65.18        10.48 o                         
   4   7   1         19.84         37.45         4.62 o                         
   5   7   1        779.65        821.48        49.69 o                         
   6   7   1        225.42        266.52        24.83 o                         
   7   7   1        506.69        495.00        57.22 o                         
   8   7   1         17.52          1.29        11.22 o                         
  -8   8   1          5.83          7.16         3.81 o                         
  -7   8   1         66.67         69.90         6.11 o                         
  -6   8   1         50.61         45.73         6.91 o                         
  -5   8   1         52.67         48.47         8.85 o                         
  -4   8   1       2324.19       2625.31       191.28 o                         
  -3   8   1        248.47        255.75        15.50 o                         
  -2   8   1       3263.21       3421.62       134.77 o                         
  -1   8   1         88.70         74.57         5.42 o                         
   0   8   1       1109.94       1212.41        29.44 o                         
   1   8   1          4.20          7.38         4.46 o                         
   2   8   1        513.95        539.65        19.01 o                         
   3   8   1        736.05       1810.11       240.78 o                         
   4   8   1        105.86        457.35       101.97 o                         
   5   8   1         42.16         64.71         7.79 o                         
   6   8   1        703.92        768.15        45.00 o                         
   7   8   1          0.21         20.37        13.41 o                         
   8   8   1         21.26        240.17        21.03 o                         
   9   8   1         12.78        663.86        86.87 o                         
  -8   9   1         45.78         20.06         3.06 o                         
  -7   9   1        201.52        202.65        33.00 o                         
  -6   9   1          6.32          5.38         7.39 o                         
  -5   9   1         39.22         34.95         9.86 o                         
  -4   9   1        151.19        160.77        10.85 o                         
  -3   9   1        110.58        133.85         8.47 o                         
  -2   9   1         36.73         32.75         7.23 o                         
  -1   9   1       1926.83       1955.69        69.61 o                         
   0   9   1        367.34        376.77        18.63 o                         
   1   9   1       4007.06       4527.43       222.87 o                         
   2   9   1        172.95        166.80         9.25 o                         
   3   9   1        688.33        788.77        33.38 o                         
   4   9   1          0.48         -2.67         7.47 o                         
   5   9   1          0.79         -5.09         8.94 o                         
   6   9   1         12.74       3421.76      1494.85 o                         
   7   9   1          0.39       5311.21      2926.90 o                         
   8   9   1         84.19       9785.88      3908.81 o                         
  -7  10   1         10.95          4.76         2.29 o                         
  -6  10   1        124.71        109.59         9.22 o                         
  -5  10   1          0.80         -4.72         5.07 o                         
  -4  10   1         92.17        100.25         8.24 o                         
  -3  10   1        112.96        119.73         8.58 o                         
  -2  10   1        511.99        549.62        17.03 o                         
  -1  10   1         28.24         30.93         7.16 o                         
   0  10   1         61.13         89.78         7.49 o                         
   1  10   1          8.77          7.20         6.52 o                         
   2  10   1        430.72        462.54        29.25 o                         
   3  10   1          3.01          9.24         7.33 o                         
   4  10   1        648.30        843.65        26.51 o                         
   5  10   1        310.40        317.77        16.48 o                         
   6  10   1        310.30        388.70        30.33 o                         
  -5  11   1         33.33         19.01         3.67 o                         
  -4  11   1         53.30         52.13         6.72 o                         
  -3  11   1          9.90          6.18         5.79 o                         
  -2  11   1         41.57         47.12         6.09 o                         
  -1  11   1         80.46         83.81         7.43 o                         
   0  11   1        347.18        438.76        15.00 o                         
   1  11   1          0.21         -5.55         7.11 o                         
   2  11   1        108.04        127.05        10.72 o                         
   3  11   1         20.98         10.54         7.89 o                         
   4  11   1         11.12         14.84         9.46 o                         
   5  11   1         10.85         17.70        19.45 o                         
  -3  12   1        186.61        136.05         8.69 o                         
  -2  12   1         33.41         42.06         7.92 o                         
  -1  12   1         77.75         55.37         7.95 o                         
   0  12   1         44.46         36.82         7.37 o                         
   1  12   1         69.65         84.61        10.78 o                         
   2  12   1         12.77          7.94         6.97 o                         
   3  12   1        342.64        389.81        22.35 o                         
   4  12   1          4.81          0.90        14.32 o                         
  -2 -12   2         14.44         -6.24        10.94 o                         
  -1 -12   2          1.70         -5.50        12.26 o                         
   2 -12   2        240.50        190.71        13.26 o                         
  -4 -11   2         16.07          6.18        13.74 o                         
  -3 -11   2          5.34         -1.77        10.70 o                         
  -2 -11   2          2.85        -10.12        15.96 o                         
  -1 -11   2        302.84        334.56        19.19 o                         
   0 -11   2         80.11         84.44        14.91 o                         
   1 -11   2        427.63        357.16        29.12 o                         
   2 -11   2         22.71         21.82         8.48 o                         
   3 -11   2         48.75         49.01         7.96 o                         
   4 -11   2         29.67         12.58        11.26 o                         
  -5 -10   2          0.61         -7.77         7.77 o                         
  -4 -10   2        377.60        486.72        17.83 o                         
  -3 -10   2         84.46         99.20        14.19 o                         
  -2 -10   2        176.48        219.29        28.22 o                         
  -1 -10   2        104.09         94.63         8.73 o                         
   0 -10   2          0.96          9.39         7.57 o                         
   1 -10   2         88.89         93.15        10.39 o                         
   2 -10   2         67.70         65.76         9.44 o                         
   3 -10   2        147.06        132.50        11.07 o                         
   4 -10   2        272.45        245.82        21.45 o                         
   5 -10   2        126.14        105.70         7.41 o                         
   6 -10   2        197.00        143.42        11.77 o                         
  -7  -9   2        175.22        186.95        11.67 o                         
  -6  -9   2         49.00         37.07        20.42 o                         
  -5  -9   2         42.65         56.32        18.22 o                         
  -4  -9   2         54.67         50.50         8.57 o                         
  -3  -9   2        192.90        256.57        12.27 o                         
  -2  -9   2          1.63         -5.75         6.10 o                         
  -1  -9   2       1732.71       1872.81        54.94 o                         
   0  -9   2        248.51        214.71         9.14 o                         
   1  -9   2        521.12        514.96        18.44 o                         
   2  -9   2          1.82          0.63         5.42 o                         
   3  -9   2        235.28        256.91         9.41 o                         
   4  -9   2        113.35        112.36         8.53 o                         
   5  -9   2        157.52        159.57        11.12 o                         
   6  -9   2        201.38        189.03         7.77 o                         
   7  -9   2        221.89        171.06         9.25 o                         
  -8  -8   2          0.19         -9.67        11.73 o                         
  -7  -8   2        107.50        131.40        13.62 o                         
  -6  -8   2        521.72        606.52        18.22 o                         
  -5  -8   2        237.25        251.28        19.70 o                         
  -4  -8   2        367.87        405.94        22.36 o                         
  -3  -8   2        113.17        129.54        10.85 o                         
  -2  -8   2        509.58        483.76        14.70 o                         
  -1  -8   2        309.55        273.88         9.49 o                         
   0  -8   2        107.57        128.91         6.32 o                         
   1  -8   2         45.04         57.84         5.54 o                         
   2  -8   2        289.33        276.08        10.48 o                         
   3  -8   2         26.13         46.61         6.48 o                         
   4  -8   2        629.98        645.62        17.23 o                         
   5  -8   2        219.91        234.31         9.36 o                         
   6  -8   2          4.48         17.31         6.79 o                         
   7  -8   2         50.75         55.65         6.38 o                         
   8  -8   2          0.19         -1.73         3.41 o                         
  -8  -7   2         58.23         32.24        11.44 o                         
  -7  -7   2          0.34         -8.23         9.16 o                         
  -6  -7   2         49.65         56.65         9.07 o                         
  -5  -7   2          1.69         26.67         9.50 o                         
  -4  -7   2       1377.39       1274.12        81.97 o                         
  -3  -7   2        716.41        729.98        28.19 o                         
  -2  -7   2       3694.85       3782.27       161.90 o                         
  -1  -7   2        438.12        396.40        12.67 o                         
   0  -7   2       4078.99       4003.52       107.09 o                         
   1  -7   2        195.73        196.55        10.81 o                         
   2  -7   2        471.51        455.44        11.89 o                         
   3  -7   2          6.18          5.61         5.24 o                         
   4  -7   2          7.04          4.63         5.52 o                         
   5  -7   2          3.35          0.60         5.79 o                         
   6  -7   2        314.77        383.01        15.27 o                         
   7  -7   2         13.88          0.83         6.68 o                         
   8  -7   2        351.76        406.52        10.86 o                         
   9  -7   2          0.22         -0.45         4.55 o                         
  -9  -6   2          5.05         -6.98        16.86 o                         
  -8  -6   2        285.02        316.56        19.93 o                         
  -7  -6   2        277.04        314.90        17.21 o                         
  -6  -6   2        177.99        163.52        11.40 o                         
  -5  -6   2        115.88         79.21        12.78 o                         
  -4  -6   2        765.98        814.23        24.94 o                         
  -3  -6   2        360.25        332.04        15.92 o                         
  -2  -6   2          0.64          3.23         5.42 o                         
  -1  -6   2       1430.59       1327.88        32.72 o                         
   0  -6   2          8.67         13.22         5.50 o                         
   1  -6   2       4069.71       3798.79        79.17 o                         
   2  -6   2       1325.79       1293.50        33.53 o                         
   3  -6   2       7852.59       7490.14       169.65 o                         
   4  -6   2          3.74         11.05         4.95 o                         
   5  -6   2       2026.86       2300.70       114.38 o                         
   6  -6   2        126.43        153.82        10.97 o                         
   7  -6   2         76.94         96.71         7.66 o                         
   8  -6   2         14.25          8.78         5.33 o                         
   9  -6   2         44.39         50.63         5.84 o                         
  10  -6   2          2.81          7.57         4.71 o                         
 -10  -5   2        309.12        174.91        17.60 o                         
  -9  -5   2         24.76         37.09        18.44 o                         
  -8  -5   2        472.86        504.99        30.49 o                         
  -7  -5   2         50.38         48.86         5.46 o                         
  -6  -5   2         33.73         18.23         5.05 o                         
  -5  -5   2        349.44        308.57        21.53 o                         
  -4  -5   2        247.16         94.55        12.58 o                         
  -3  -5   2         15.17         37.17         5.21 o                         
  -2  -5   2       1911.57       1631.59        34.01 o                         
  -1  -5   2       1645.37       1739.08        40.37 o                         
   0  -5   2        816.63        993.28        25.12 o                         
   1  -5   2         56.02         71.29        19.66 o                         
   2  -5   2        135.18        127.21        15.35 o                         
   3  -5   2          9.00          6.08        15.58 o                         
   4  -5   2       7567.84       7553.47       350.79 o                         
   5  -5   2        672.81        653.08        35.74 o                         
   6  -5   2       1411.33       1575.54        49.48 o                         
   7  -5   2         10.30         14.84         8.97 o                         
   8  -5   2       1015.97       1350.07        37.86 o                         
   9  -5   2        163.58        236.32        10.89 o                         
  10  -5   2          2.50         11.53         5.14 o                         
  -9  -4   2        587.87        533.83        27.67 o                         
  -8  -4   2         39.15         32.29         5.79 o                         
  -7  -4   2       3073.59       2943.77       159.17 o                         
  -6  -4   2          5.08          5.25         4.82 o                         
  -5  -4   2       3829.92       2879.25       219.73 o                         
  -4  -4   2        806.32        748.15        77.52 o                         
  -3  -4   2       3762.69       3452.23       115.18 o                         
  -2  -4   2        143.95        175.94        18.73 o                         
  -1  -4   2        136.44        205.01        21.80 o                         
   0  -4   2       2286.56       2542.50        64.91 o                         
   1  -4   2         37.17         38.43        13.38 o                         
   2  -4   2        622.51        560.84        39.54 o                         
   3  -4   2       2342.34       2367.47        99.61 o                         
   4  -4   2       5871.62       6232.34       212.34 o                         
   5  -4   2        929.76        984.78        48.75 o                         
   6  -4   2        663.07        783.44        28.68 o                         
   7  -4   2         86.69        139.84        15.46 o                         
   8  -4   2          1.26          0.12        10.16 o                         
   9  -4   2        949.18       1416.34        40.14 o                         
  10  -4   2        363.89        633.31        22.90 o                         
  11  -4   2         71.90        109.35        11.59 o                         
 -11  -3   2          0.16          3.91         8.88 o                         
 -10  -3   2        149.88        123.32        12.88 o                         
  -9  -3   2        366.45        315.37        38.34 o                         
  -8  -3   2        174.18        145.77         7.31 o                         
  -7  -3   2        311.59        287.33        13.12 o                         
  -6  -3   2        150.89         99.70        11.42 o                         
  -5  -3   2        190.07        207.18        12.96 o                         
  -4  -3   2       7266.43       6393.45       153.69 o                         
  -3  -3   2       3849.62       3385.94        81.96 o                         
  -2  -3   2       4279.39       3836.22       127.26 o                         
  -1  -3   2       1895.38       2035.67        47.53 o                         
   0  -3   2      12411.39      12814.85       253.74 o                         
   1  -3   2        280.46        292.36        17.39 o                         
   2  -3   2         29.75         33.15        16.99 o                         
   3  -3   2       1864.60       1908.90        78.32 o                         
   4  -3   2       8618.41       9696.06       736.82 o                         
   5  -3   2       2963.03       3273.00       170.86 o                         
   6  -3   2        206.07        142.46        42.43 o                         
   7  -3   2       2634.56       3169.19       135.80 o                         
   8  -3   2        291.11        317.33        28.59 o                         
   9  -3   2        379.77        526.20        21.33 o                         
  10  -3   2         92.14        128.37        17.58 o                         
  11  -3   2          0.03          4.18         4.87 o                         
 -11  -2   2         61.78         48.51        10.57 o                         
 -10  -2   2         26.79         19.97         6.92 o                         
  -9  -2   2         86.97         73.49         6.11 o                         
  -8  -2   2       1732.75       1645.37        61.33 o                         
  -7  -2   2         93.38         80.32         6.24 o                         
  -6  -2   2       1454.78       1559.30       100.22 o                         
  -5  -2   2        500.54        472.07        15.91 o                         
  -4  -2   2       2046.73       1759.89        57.03 o                         
  -3  -2   2       7186.97       7350.00       250.47 o                         
  -2  -2   2       9645.93       9056.21       297.43 o                         
  -1  -2   2       2694.99       2300.78        40.89 o                         
   0  -2   2        125.93        159.92        15.09 o                         
   1  -2   2      14238.82      14414.52      1133.11 o                         
   2  -2   2      44354.30      43960.20      2620.74 o                         
   3  -2   2       1100.73       1029.21       139.00 o                         
   4  -2   2        370.17        394.83        49.94 o                         
   5  -2   2       2633.68       2794.00        94.32 o                         
   6  -2   2         49.79         54.37        31.44 o                         
   7  -2   2          8.55          2.61         5.21 o                         
   8  -2   2       2232.86       2387.27        73.28 o                         
   9  -2   2        321.89        418.10        16.09 o                         
  10  -2   2        626.10        759.04        60.56 o                         
  11  -2   2         22.88         20.24         5.48 o                         
  12  -2   2        506.29        328.68        18.44 o                         
 -11  -1   2        206.89        181.48        36.59 o                         
 -10  -1   2        239.07        196.30         9.29 o                         
  -9  -1   2          9.65         17.39         5.13 o                         
  -8  -1   2         13.50          3.18         5.03 o                         
  -7  -1   2        149.93        133.75        10.42 o                         
  -6  -1   2        201.79        188.41        10.49 o                         
  -5  -1   2       1546.36       1461.07        37.11 o                         
  -4  -1   2          0.48          8.42        12.05 o                         
  -3  -1   2       8996.33       9400.63       170.53 o                         
  -2  -1   2       3668.04       3946.70        66.29 o                         
  -1  -1   2       6228.82       5844.31       172.08 o                         
   0  -1   2        589.85        509.66        14.33 o                         
   1  -1   2        745.61        631.93        32.18 o                         
   2  -1   2      10132.84      10783.46       428.28 o                         
   3  -1   2       8024.82       8564.79       354.09 o                         
   4  -1   2        962.83       1128.96        78.05 o                         
   5  -1   2          1.36          2.17        24.84 o                         
   6  -1   2        638.73        628.87        70.17 o                         
   7  -1   2       1283.30       1189.54        42.31 o                         
   8  -1   2          8.14          9.35         5.61 o                         
   9  -1   2        429.74        475.65        17.63 o                         
  10  -1   2        416.93        500.21        24.40 o                         
  11  -1   2         30.27         21.93         5.61 o                         
  12  -1   2          0.89         -3.17         4.04 o                         
 -11   0   2        236.40        228.16        77.47 o                         
 -10   0   2        317.24        331.76        11.96 o                         
  -9   0   2          6.05         -5.76         5.76 o                         
  -8   0   2        356.39        370.38        23.88 o                         
  -7   0   2        483.53        427.13        17.42 o                         
  -6   0   2        900.52        901.77        26.38 o                         
  -5   0   2        222.25        239.66        11.15 o                         
  -4   0   2        968.62        903.83        39.20 o                         
  -3   0   2       7611.87       7708.78       230.14 o                         
  -2   0   2        878.90       1030.65       115.91 o                         
  -1   0   2       1503.81       1640.29        50.61 o                         
   0   0   2       2909.11       2866.78       133.40 o                         
   1   0   2       9797.45       9530.95       370.31 o                         
   2   0   2      12208.66      12233.92       645.96 o                         
   3   0   2      17171.41      17202.30       669.19 o                         
   4   0   2        319.05        261.46        32.44 o                         
   5   0   2       1602.92       1506.31        94.22 o                         
   6   0   2        857.47        745.69        26.65 o                         
   7   0   2          0.14         13.37         9.41 o                         
   8   0   2        535.51        472.45        35.52 o                         
   9   0   2        202.44        182.30        15.07 o                         
  10   0   2         30.35         29.63         8.77 o                         
  11   0   2        121.87        118.88         7.46 o                         
  12   0   2         17.06         12.46         4.46 o                         
 -11   1   2        294.14        192.41        62.88 o                         
 -10   1   2        554.19        604.33        23.62 o                         
  -9   1   2         13.75         11.63         5.57 o                         
  -8   1   2          4.21          4.23         4.70 o                         
  -7   1   2        159.50        176.62         8.50 o                         
  -6   1   2       1323.42       1385.16        35.64 o                         
  -5   1   2       8452.21       9407.43       242.64 o                         
  -4   1   2       2955.44       3084.22        95.03 o                         
  -3   1   2        301.49        387.11        36.03 o                         
  -2   1   2       2644.63       2853.29        97.68 o                         
  -1   1   2         10.21         14.11        21.93 o                         
   0   1   2          7.46         12.14         7.92 o                         
   1   1   2       7026.83       6397.46       163.05 o                         
   2   1   2      20720.87      17586.51       666.23 o                         
   3   1   2          5.03          1.11         9.04 o                         
   4   1   2       1163.56        925.84        55.33 o                         
   5   1   2      13454.41      13581.25       372.17 o                         
   6   1   2       7517.03       6706.21       126.60 o                         
   7   1   2         23.78         34.43         6.67 o                         
   8   1   2         25.76         29.51         5.96 o                         
   9   1   2        616.66        589.22        15.06 o                         
  10   1   2         44.90         53.10         6.51 o                         
  11   1   2        104.11        113.82         9.76 o                         
  12   1   2         64.78         22.58         4.93 o                         
 -11   2   2        197.36        216.62        11.20 o                         
 -10   2   2        455.91        523.89        37.53 o                         
  -9   2   2        438.44        535.35        19.91 o                         
  -8   2   2         79.86        100.93         6.89 o                         
  -7   2   2        597.70        621.32        21.60 o                         
  -6   2   2       2223.90       2646.57       109.30 o                         
  -5   2   2       2002.11       2161.43        60.78 o                         
  -4   2   2       1831.59       2073.35        74.47 o                         
  -3   2   2        781.82        906.76        72.92 o                         
  -2   2   2        168.10        212.10        26.79 o                         
  -1   2   2        703.88        986.53        94.77 o                         
   0   2   2      13757.34      19304.06       570.53 o                         
   1   2   2       2096.41       2395.69        80.45 o                         
   2   2   2      10729.64       9123.07       262.15 o                         
   3   2   2       4450.84       4132.33       190.23 o                         
   4   2   2        284.30        307.31        47.87 o                         
   5   2   2         62.55         67.76         7.50 o                         
   6   2   2       2777.28       2406.89        61.28 o                         
   7   2   2       7899.06       7053.77       373.95 o                         
   8   2   2          0.03          2.54         5.08 o                         
   9   2   2        543.64        522.57        31.82 o                         
  10   2   2         11.39          4.66         5.74 o                         
  11   2   2        182.96        169.08        12.06 o                         
  12   2   2          2.04         -4.17         6.39 o                         
 -11   3   2         21.15         15.53         6.89 o                         
 -10   3   2          0.61          3.81         4.42 o                         
  -9   3   2         83.71         98.81         8.25 o                         
  -8   3   2        459.32        513.26        16.62 o                         
  -7   3   2        619.52        680.57        28.29 o                         
  -6   3   2       7031.53       7680.71       334.22 o                         
  -5   3   2        582.53        649.16        84.34 o                         
  -4   3   2       4786.52       5229.04       187.27 o                         
  -3   3   2       4694.28       5311.21       180.52 o                         
  -2   3   2      14063.23      18219.45       718.01 o                         
  -1   3   2         42.87         83.16        19.69 o                         
   0   3   2        240.02        281.61        19.13 o                         
   1   3   2       2199.39       2709.17        72.76 o                         
   2   3   2       8641.31       7952.77       460.22 o                         
   3   3   2          1.66         19.73        19.91 o                         
   4   3   2       2640.04       2273.92        88.78 o                         
   5   3   2        174.03        141.00         7.94 o                         
   6   3   2        115.83        113.10        12.07 o                         
   7   3   2        168.74        150.60         8.79 o                         
   8   3   2         17.94          3.97         4.69 o                         
   9   3   2        150.30        137.24        12.46 o                         
  10   3   2        492.83        403.77        22.70 o                         
  11   3   2         10.63         -2.71         5.38 o                         
  12   3   2        258.24        189.09        17.25 o                         
 -11   4   2        147.64        114.14         9.78 o                         
 -10   4   2         13.07         21.67         4.03 o                         
  -9   4   2          7.21          9.47         5.36 o                         
  -8   4   2        228.08        246.51        16.81 o                         
  -7   4   2        360.57        410.22        13.63 o                         
  -6   4   2       1340.33       1550.55        34.82 o                         
  -5   4   2       4069.74       4412.04       222.17 o                         
  -4   4   2        871.03        985.80        37.46 o                         
  -3   4   2       3559.32       3900.03       194.19 o                         
  -2   4   2       1892.12       2403.37        95.91 o                         
  -1   4   2      21995.20      25587.29       612.73 o                         
   0   4   2        409.53        409.90        22.91 o                         
   1   4   2       2981.29       2809.31        91.60 o                         
   2   4   2       3322.38       3308.84       123.71 o                         
   3   4   2       1916.70       1592.54       328.97 o                         
   4   4   2         10.18         11.11         4.90 o                         
   5   4   2       1337.00       1262.36        39.39 o                         
   6   4   2       4692.56       4620.00        98.27 o                         
   7   4   2        283.44        231.73        12.63 o                         
   8   4   2        158.39        143.67         8.49 o                         
   9   4   2        432.71        344.33        18.79 o                         
  10   4   2         65.03         49.90         7.10 o                         
  11   4   2          2.53          5.05         4.11 o                         
 -10   5   2          2.62         14.03         6.06 o                         
  -9   5   2          7.18         10.60         4.79 o                         
  -8   5   2        172.64        235.11        10.91 o                         
  -7   5   2         28.60         32.41         7.30 o                         
  -6   5   2        543.82        581.13        20.21 o                         
  -5   5   2       2390.52       2600.85       100.98 o                         
  -4   5   2        326.74        374.76        23.86 o                         
  -3   5   2        380.29        318.72        15.16 o                         
  -2   5   2        337.67        337.59        19.37 o                         
  -1   5   2       2866.51       3287.59        84.75 o                         
   0   5   2       9421.77      10364.46       761.05 o                         
   1   5   2       2152.34       1848.03        60.22 o                         
   2   5   2       3563.78       3093.78       480.20 o                         
   3   5   2        439.06        344.38        16.40 o                         
   4   5   2       8355.96       7269.47       474.55 o                         
   5   5   2        542.46        517.19        27.01 o                         
   6   5   2         95.73        113.27         9.38 o                         
   7   5   2        644.11        577.99        24.37 o                         
   8   5   2         25.84         13.49         5.21 o                         
   9   5   2        142.70        130.19        13.00 o                         
  10   5   2        122.28        129.44        18.21 o                         
  11   5   2        310.65        394.52        85.68 o                         
 -10   6   2          2.04          3.87         6.00 o                         
  -9   6   2        635.75        698.69        44.18 o                         
  -8   6   2         40.49         40.66         5.88 o                         
  -7   6   2        431.37        492.64        16.80 o                         
  -6   6   2        236.43        222.62        20.23 o                         
  -5   6   2        185.32        177.59        11.84 o                         
  -4   6   2        796.57        791.68        61.81 o                         
  -3   6   2          8.08         20.54        13.72 o                         
  -2   6   2       3259.82       3726.92        79.83 o                         
  -1   6   2        580.85        525.17        29.41 o                         
   0   6   2       3745.81       3383.87       107.37 o                         
   1   6   2        282.10        352.40        65.89 o                         
   2   6   2        440.42        398.01        99.98 o                         
   3   6   2        280.90        216.53        19.61 o                         
   4   6   2        109.70        104.12        10.34 o                         
   5   6   2       2014.17       2112.29       114.96 o                         
   6   6   2         77.86         52.09         5.19 o                         
   7   6   2         10.02         25.22         5.67 o                         
   8   6   2        241.41        162.70        14.52 o                         
   9   6   2        131.63         94.00        16.49 o                         
  10   6   2         23.86         12.90         7.11 o                         
  11   6   2          1.50      11845.19      6059.62 o                         
  -9   7   2         24.22         27.52         4.12 o                         
  -8   7   2        387.09        380.95        17.87 o                         
  -7   7   2        301.84        299.81        15.11 o                         
  -6   7   2        349.71        346.69        18.81 o                         
  -5   7   2        188.24        213.58        11.40 o                         
  -4   7   2        906.86        908.66        40.88 o                         
  -3   7   2         85.12        120.60        11.05 o                         
  -2   7   2         28.81          0.53        23.65 o                         
  -1   7   2       5664.34       5660.98       151.31 o                         
   0   7   2        435.42        373.12        32.87 o                         
   1   7   2       2652.60       2439.05        86.34 o                         
   2   7   2         24.05         30.44         9.46 o                         
   3   7   2       3899.53       3903.35        92.45 o                         
   4   7   2       1456.03       1438.26        76.07 o                         
   5   7   2       2080.95       2274.26       128.21 o                         
   6   7   2         57.24         51.90         7.09 o                         
   7   7   2          0.92          1.29         6.81 o                         
   8   7   2         27.79          3.97         7.98 o                         
   9   7   2        285.69        294.16        15.24 o                         
  10   7   2         22.94       3338.20      1747.50 o                         
  -9   8   2          2.51          2.69         4.23 o                         
  -8   8   2        242.45        235.75         7.58 o                         
  -7   8   2        178.55        190.41         9.34 o                         
  -6   8   2         58.51         78.46         7.60 o                         
  -5   8   2          1.20          1.81         6.43 o                         
  -4   8   2        261.88        321.26        16.87 o                         
  -3   8   2       1541.29       1752.79        72.07 o                         
  -2   8   2       2972.80       3112.91        90.81 o                         
  -1   8   2          3.21          1.17         5.52 o                         
   0   8   2         32.81         38.06         6.47 o                         
   1   8   2        656.85        662.10        20.36 o                         
   2   8   2         18.11         19.07         4.71 o                         
   3   8   2        606.21       1246.77       158.62 o                         
   4   8   2       3120.66       3228.45       156.06 o                         
   5   8   2        175.00        158.69        15.77 o                         
   6   8   2       1459.58       1674.12       135.50 o                         
   7   8   2          6.93         11.32        11.18 o                         
   8   8   2        504.78        501.58        69.38 o                         
  -8   9   2         27.41         15.61         3.92 o                         
  -7   9   2        500.95        441.71        18.76 o                         
  -6   9   2         29.49         45.54         6.00 o                         
  -5   9   2        129.96        154.40        11.68 o                         
  -4   9   2         22.65         30.61         7.85 o                         
  -3   9   2          4.23         19.62         7.09 o                         
  -2   9   2          0.96         -2.16         7.37 o                         
  -1   9   2        178.63        175.92         9.96 o                         
   0   9   2        114.83        118.07         7.67 o                         
   1   9   2       1947.97       2043.69        88.78 o                         
   2   9   2         44.60         47.46         5.83 o                         
   3   9   2         28.49         34.55         5.93 o                         
   4   9   2        190.60        177.51         9.22 o                         
   5   9   2        239.18       3861.20      1148.61 o                         
   6   9   2         60.97       3780.43       956.18 o                         
   8   9   2        124.93       8242.62      2573.73 o                         
  -7  10   2          2.30          1.36         2.89 o                         
  -6  10   2        140.98        139.11        12.17 o                         
  -5  10   2         63.26         74.49         8.92 o                         
  -4  10   2        840.67        956.56        37.47 o                         
  -3  10   2        721.01        827.92        30.39 o                         
  -2  10   2        401.18        494.90        16.00 o                         
  -1  10   2         65.15         57.48         7.72 o                         
   0  10   2        268.98        324.96        10.79 o                         
   1  10   2        267.92        244.66         9.53 o                         
   2  10   2         82.47         83.06         8.39 o                         
   3  10   2         17.50          7.34         6.61 o                         
   4  10   2         49.80         69.73         8.86 o                         
   5  10   2        793.89        934.12        27.91 o                         
   6  10   2         91.74        108.92        17.38 o                         
  -5  11   2          6.55          3.04         6.61 o                         
  -4  11   2         17.51         18.77         7.10 o                         
  -3  11   2         26.48         31.92         5.81 o                         
  -2  11   2        411.52        432.00        15.24 o                         
  -1  11   2         82.14        103.07         8.11 o                         
   0  11   2        512.26        548.30        18.06 o                         
   1  11   2         89.96         91.40         8.26 o                         
   2  11   2        552.85        624.34        23.72 o                         
   3  11   2        305.36        361.49        14.90 o                         
   4  11   2         21.57         14.64         9.34 o                         
   5  11   2         98.35        132.12        18.32 o                         
  -3  12   2        242.85        211.00        11.28 o                         
  -2  12   2         12.50         19.43         6.78 o                         
  -1  12   2         20.51         22.20         5.36 o                         
   0  12   2          9.91          4.72         5.26 o                         
   1  12   2        137.44        113.36         8.97 o                         
   2  12   2         20.17         22.90         7.75 o                         
   3  12   2        423.80        528.73        30.54 o                         
   4  12   2          0.18          0.26         9.25 o                         
  -4 -11   3          4.31         14.58         8.77 o                         
  -3 -11   3         23.28         22.46        13.74 o                         
  -2 -11   3         68.33         66.34        11.42 o                         
  -1 -11   3        631.03        782.22        68.01 o                         
   0 -11   3         13.38          7.50        18.23 o                         
   1 -11   3        537.09        712.36        38.05 o                         
   4 -11   3         22.59         13.90         9.99 o                         
  -5 -10   3         24.47          0.53         8.23 o                         
  -4 -10   3        173.34        210.52        14.87 o                         
  -3 -10   3         39.11         11.77        15.03 o                         
  -2 -10   3         81.37         75.03        15.07 o                         
  -1 -10   3          2.88          2.08        11.79 o                         
   0 -10   3          5.94         16.55        12.21 o                         
   1 -10   3         18.12          7.81        11.88 o                         
   2 -10   3        222.95        142.99        22.14 o                         
   3 -10   3         14.39         12.38         5.50 o                         
   4 -10   3        349.89        273.12        27.67 o                         
   5 -10   3          9.82          4.28         4.38 o                         
   6 -10   3        155.25         95.26         6.09 o                         
  -7  -9   3        101.77         76.78         9.09 o                         
  -6  -9   3          0.86         -1.02         9.07 o                         
  -5  -9   3         48.84         78.39        11.06 o                         
  -4  -9   3         32.96         27.13        14.47 o                         
  -3  -9   3        323.72        367.39        13.84 o                         
  -2  -9   3        769.20        758.93        30.90 o                         
  -1  -9   3        241.40        227.90        13.94 o                         
   0  -9   3        450.88        523.15        19.64 o                         
   1  -9   3        511.79        505.70        13.80 o                         
   2  -9   3        492.36        491.73        17.37 o                         
   3  -9   3         48.80         46.47         6.33 o                         
   4  -9   3         13.59         11.55         9.60 o                         
   5  -9   3        165.28        149.32        15.00 o                         
   6  -9   3         33.54         24.20         5.20 o                         
   7  -9   3        233.91        170.79         7.28 o                         
  -8  -8   3         86.74        222.83        90.49 o                         
  -7  -8   3         36.07         31.44        13.69 o                         
  -6  -8   3        350.15        483.02        17.22 o                         
  -5  -8   3          4.46          1.52        10.42 o                         
  -4  -8   3       1151.42       1469.88        64.65 o                         
  -3  -8   3        466.11        497.69        17.75 o                         
  -2  -8   3        470.94        496.09        21.55 o                         
  -1  -8   3        368.96        366.53        20.58 o                         
   0  -8   3         38.75         50.85         6.69 o                         
   1  -8   3        643.67        588.46        28.32 o                         
   2  -8   3        327.96        286.48         8.76 o                         
   3  -8   3       2301.48       2273.61        67.03 o                         
   4  -8   3         56.03         69.76         6.32 o                         
   5  -8   3        265.13        270.91        10.51 o                         
   6  -8   3         43.64         37.88         6.46 o                         
   7  -8   3        277.76        280.77         8.40 o                         
   8  -8   3         14.94         15.84         4.31 o                         
  -8  -7   3        256.35        245.93        24.39 o                         
  -7  -7   3         70.57         65.49         8.68 o                         
  -6  -7   3          3.07         -8.15         8.15 o                         
  -5  -7   3          3.41          6.75         8.52 o                         
  -4  -7   3        102.86        135.14        13.30 o                         
  -3  -7   3        669.46        761.96        23.29 o                         
  -2  -7   3        783.93        804.70        28.75 o                         
  -1  -7   3        209.67        184.86         8.30 o                         
   0  -7   3        431.48        374.08        20.71 o                         
   1  -7   3        774.25        667.20        21.71 o                         
   2  -7   3         58.58         57.71         5.61 o                         
   3  -7   3         23.25         30.11         4.58 o                         
   4  -7   3        643.55        691.61        32.30 o                         
   5  -7   3        187.40        173.82         8.01 o                         
   6  -7   3       1568.20       1816.18        36.92 o                         
   7  -7   3          6.47          3.56         5.50 o                         
   8  -7   3       1309.14       1421.70        44.81 o                         
   9  -7   3         19.18         18.52         4.28 o                         
 -10  -6   3          0.01         11.41         6.29 o                         
  -9  -6   3        170.69        181.44        52.74 o                         
  -8  -6   3          2.35          6.66        14.21 o                         
  -7  -6   3        949.51       1050.62        40.56 o                         
  -6  -6   3         34.54         23.12         8.35 o                         
  -5  -6   3       3498.80       3570.08       107.89 o                         
  -4  -6   3         99.55        136.86         9.11 o                         
  -3  -6   3       1346.32       1421.67        30.34 o                         
  -2  -6   3         19.57         14.12         5.99 o                         
  -1  -6   3        223.81        226.74        10.65 o                         
   0  -6   3        926.48        818.03        22.83 o                         
   1  -6   3        948.44        812.44        24.27 o                         
   2  -6   3          0.03          2.98         6.50 o                         
   3  -6   3        904.43        865.89        38.93 o                         
   4  -6   3          0.08          5.46         4.82 o                         
   5  -6   3        356.94        395.76        13.30 o                         
   6  -6   3         54.05         62.94         7.30 o                         
   7  -6   3        236.59        308.36        11.86 o                         
   8  -6   3          5.42          9.86         5.77 o                         
   9  -6   3        483.02        555.26        27.80 o                         
  10  -6   3          1.60          5.20         4.09 o                         
 -10  -5   3        186.76        139.09        31.52 o                         
  -9  -5   3          1.11         -7.40        16.70 o                         
  -8  -5   3         21.38         29.82         9.07 o                         
  -7  -5   3        183.49        230.55        14.90 o                         
  -6  -5   3         72.30         67.61         9.65 o                         
  -5  -5   3         62.81         57.85        10.44 o                         
  -4  -5   3       4384.07       2796.12       158.47 o                         
  -3  -5   3       2306.46       1916.63        59.20 o                         
  -2  -5   3       2196.60       1720.73        40.26 o                         
  -1  -5   3        800.78        853.39        23.93 o                         
   0  -5   3       8545.00       7944.29       148.47 o                         
   1  -5   3        504.56        392.39        14.23 o                         
   2  -5   3        711.51        612.09        25.93 o                         
   3  -5   3         86.59         92.14         9.88 o                         
   4  -5   3         73.84         75.21        22.45 o                         
   5  -5   3        160.38        168.88         9.34 o                         
   6  -5   3        155.00        155.19         8.97 o                         
   7  -5   3        803.30        929.77        33.76 o                         
   8  -5   3        149.14        156.42         9.35 o                         
   9  -5   3        388.21        484.33        23.98 o                         
  10  -5   3          0.29         11.60         3.25 o                         
  -9  -4   3         47.71         26.92        12.18 o                         
  -8  -4   3        122.07        101.66        11.39 o                         
  -7  -4   3        287.20        344.24        20.21 o                         
  -6  -4   3        222.81        236.63        12.93 o                         
  -5  -4   3        842.18        755.34        33.03 o                         
  -4  -4   3        855.96        679.07        39.24 o                         
  -3  -4   3        289.30        215.59        23.14 o                         
  -2  -4   3        527.60        482.48        26.39 o                         
  -1  -4   3       2241.10       2245.30        70.10 o                         
   0  -4   3       2704.44       2754.70        74.61 o                         
   1  -4   3      11664.93      10955.13       265.73 o                         
   2  -4   3      16505.04      14787.25       443.77 o                         
   3  -4   3       1938.74       1621.97        67.08 o                         
   4  -4   3       1023.75        890.14        34.85 o                         
   5  -4   3       3990.16       3870.87       152.52 o                         
   6  -4   3       2036.16       2397.01       110.82 o                         
   7  -4   3        227.97        248.73        17.30 o                         
   8  -4   3        918.07       1132.71        25.42 o                         
   9  -4   3         10.87         23.16         6.01 o                         
  10  -4   3        147.11        186.77        14.57 o                         
  11  -4   3         53.36         62.44         6.74 o                         
 -10  -3   3         68.22         31.73        10.48 o                         
  -9  -3   3         86.38         64.01        16.39 o                         
  -8  -3   3        792.61        877.35        60.21 o                         
  -7  -3   3        182.12        173.69        12.97 o                         
  -6  -3   3         53.11         66.40         6.52 o                         
  -5  -3   3         50.85         47.21         8.53 o                         
  -4  -3   3        309.28        285.91        21.36 o                         
  -3  -3   3       1649.85       1421.67       113.39 o                         
  -2  -3   3       1259.05       1209.32        36.93 o                         
  -1  -3   3        288.36        199.92        14.20 o                         
   0  -3   3         31.44         17.88        11.90 o                         
   1  -3   3        488.32        543.52        58.32 o                         
   2  -3   3       1359.46       1447.59       174.30 o                         
   3  -3   3       3262.10       3461.65       169.52 o                         
   4  -3   3        727.26        679.94        46.03 o                         
   5  -3   3       5264.15       5007.81       224.92 o                         
   6  -3   3       3667.37       4303.62       198.12 o                         
   7  -3   3       1552.02       1701.69        72.13 o                         
   8  -3   3        328.76        372.37        25.25 o                         
   9  -3   3          5.26         13.20         8.39 o                         
  10  -3   3         55.15         74.92         9.90 o                         
  11  -3   3          2.96         -0.39         6.14 o                         
 -10  -2   3        550.42        297.87       110.10 o                         
  -9  -2   3        131.17        133.62        13.07 o                         
  -8  -2   3        314.02        295.44        22.71 o                         
  -7  -2   3       1578.41       1602.76        96.68 o                         
  -6  -2   3       5404.71       5219.76       261.07 o                         
  -5  -2   3          6.90          7.05         4.72 o                         
  -4  -2   3        173.41        186.26        15.66 o                         
  -3  -2   3       1024.22        762.65        28.02 o                         
  -2  -2   3       1459.82       1487.91        41.39 o                         
  -1  -2   3          1.72         15.61         7.01 o                         
   0  -2   3      17703.46      17070.67       337.26 o                         
   1  -2   3       3222.84       3290.08       104.79 o                         
   2  -2   3        619.57        577.81        42.93 o                         
   3  -2   3        659.60        676.45        79.16 o                         
   4  -2   3       1563.60       1750.28       109.54 o                         
   5  -2   3       6254.75       6778.40       173.64 o                         
   6  -2   3       2417.60       2832.82        88.05 o                         
   7  -2   3        133.47        146.21         7.69 o                         
   8  -2   3         75.64         73.39         9.13 o                         
   9  -2   3         26.44         37.98         9.10 o                         
  10  -2   3       1266.02       1865.00        41.76 o                         
  11  -2   3         17.41         20.76         5.32 o                         
  12  -2   3         63.39         61.56         6.03 o                         
 -11  -1   3        112.50         98.55        10.38 o                         
 -10  -1   3        116.04        100.18        21.72 o                         
  -9  -1   3          1.28          1.18         8.39 o                         
  -8  -1   3         22.27         16.67         5.35 o                         
  -7  -1   3         40.14         40.76         5.11 o                         
  -6  -1   3       1395.16       1461.76        83.48 o                         
  -5  -1   3       7027.96       7530.82       272.24 o                         
  -4  -1   3        392.49        436.21        22.67 o                         
  -3  -1   3       3435.61       3632.49       119.05 o                         
  -2  -1   3       5673.80       5535.40        96.25 o                         
  -1  -1   3       9590.02       9465.81       339.95 o                         
   0  -1   3         43.04         46.55         6.98 o                         
   1  -1   3        362.18        309.32        39.50 o                         
   2  -1   3       8897.63       8833.23       356.63 o                         
   3  -1   3        459.07        362.60        36.57 o                         
   4  -1   3          4.69         22.66        15.38 o                         
   5  -1   3       8077.27       8132.38       197.58 o                         
   6  -1   3       6866.23       7365.19       145.21 o                         
   7  -1   3        482.28        472.91        33.20 o                         
   8  -1   3         29.08         15.12         7.12 o                         
   9  -1   3        192.84        188.10         9.48 o                         
  10  -1   3        233.72        282.83        12.52 o                         
  11  -1   3        180.16        207.07        27.05 o                         
  12  -1   3          0.46         -0.83         4.94 o                         
 -11   0   3         39.45         26.88         8.17 o                         
 -10   0   3         47.04         58.28        16.75 o                         
  -9   0   3          1.55         -1.75         4.81 o                         
  -8   0   3        765.74        791.34        18.81 o                         
  -7   0   3       1770.95       1719.97        68.73 o                         
  -6   0   3        227.37        246.91        11.88 o                         
  -5   0   3       1519.38       1607.91        49.92 o                         
  -4   0   3          0.15         11.76        12.13 o                         
  -3   0   3        878.43        916.09        30.28 o                         
  -2   0   3       5958.33       6387.55       153.23 o                         
  -1   0   3        295.24        275.68        12.13 o                         
   0   0   3      17534.31      18425.16       633.78 o                         
   1   0   3       1193.45       1142.01        54.11 o                         
   2   0   3       3251.98       3295.22       101.93 o                         
   3   0   3        202.35        218.75        38.71 o                         
   4   0   3        113.17        117.40        18.52 o                         
   5   0   3       1583.60       1428.05       207.01 o                         
   6   0   3       1264.08       1104.08        43.47 o                         
   7   0   3       4003.82       3715.35       149.44 o                         
   8   0   3        207.53        207.27        17.03 o                         
   9   0   3        736.52        681.04        33.45 o                         
  10   0   3         67.87         55.29         9.71 o                         
  11   0   3        632.98        561.19        34.80 o                         
  12   0   3         11.84          0.51        18.71 o                         
 -11   1   3         25.40         22.97         7.68 o                         
 -10   1   3         54.08         53.21         6.77 o                         
  -9   1   3        297.74        321.74        11.10 o                         
  -8   1   3         29.64         23.32         4.72 o                         
  -7   1   3        913.73        913.39        24.03 o                         
  -6   1   3       3533.54       3693.08       121.65 o                         
  -5   1   3        154.01        186.62        10.24 o                         
  -4   1   3       5575.34       6116.67       228.00 o                         
  -3   1   3      11048.72      12724.97       273.02 o                         
  -2   1   3      16156.15      18861.77       982.20 o                         
  -1   1   3         33.56         31.92        15.85 o                         
   0   1   3        126.02        168.56        10.67 o                         
   1   1   3       2025.27       1995.63        49.98 o                         
   2   1   3         17.23         11.26        11.22 o                         
   3   1   3       7265.20       6478.94       263.79 o                         
   4   1   3        879.09        799.89       140.03 o                         
   5   1   3       2028.31       1825.95        97.55 o                         
   6   1   3       1012.17        935.51        44.65 o                         
   7   1   3        158.51        130.57        15.43 o                         
   8   1   3        108.23         96.42         8.32 o                         
   9   1   3         36.15         15.59         6.60 o                         
  10   1   3        495.37        471.53        19.57 o                         
  11   1   3          2.86          5.96         6.07 o                         
  12   1   3        254.66        171.55        16.41 o                         
 -11   2   3          3.56         -8.35         9.62 o                         
 -10   2   3        161.83        142.29        13.62 o                         
  -9   2   3         54.64         70.09         5.83 o                         
  -8   2   3       1130.58       1270.85        37.93 o                         
  -7   2   3        181.88        178.67         8.71 o                         
  -6   2   3         80.05         89.87        11.80 o                         
  -5   2   3       3014.47       3161.10        75.94 o                         
  -4   2   3        441.94        411.40        43.01 o                         
  -3   2   3       1001.77        857.99        57.06 o                         
  -2   2   3       6075.13       7117.22       360.64 o                         
  -1   2   3      37491.32      44940.86      1210.45 o                         
   0   2   3       3123.07       3863.44       156.06 o                         
   1   2   3      14378.21      16934.46       503.06 o                         
   2   2   3       1026.46        914.30        24.73 o                         
   3   2   3      13491.34      12709.91       512.25 o                         
   4   2   3        183.11        278.48        53.32 o                         
   5   2   3       2917.76       2909.04       176.65 o                         
   6   2   3       1828.90       1749.35        60.76 o                         
   7   2   3        114.55        109.26         8.80 o                         
   8   2   3        329.82        279.45        16.20 o                         
   9   2   3       1768.25       1671.33        34.21 o                         
  10   2   3        299.44        230.61        14.03 o                         
  11   2   3         42.10         53.18         5.92 o                         
  12   2   3          1.61         -4.86         6.09 o                         
 -11   3   3          0.58         -4.03         4.86 o                         
 -10   3   3        155.89        172.64        20.00 o                         
  -9   3   3        125.94        126.32        11.98 o                         
  -8   3   3         30.58         52.67         6.37 o                         
  -7   3   3        208.15        208.97         9.58 o                         
  -6   3   3       1033.55       1094.31        36.14 o                         
  -5   3   3          0.47          4.42         8.37 o                         
  -4   3   3        464.30        566.84        52.51 o                         
  -3   3   3         70.68         79.47        40.05 o                         
  -2   3   3       1634.18       2182.11       180.72 o                         
  -1   3   3        172.40        233.34        72.42 o                         
   0   3   3       8461.81      11343.08       286.81 o                         
   1   3   3        579.75        573.05        58.18 o                         
   2   3   3      16270.23      16883.73       399.52 o                         
   3   3   3       1191.59       1147.65        71.21 o                         
   4   3   3      20844.02      22145.85       881.14 o                         
   5   3   3       2981.34       2575.91        62.29 o                         
   6   3   3       2509.54       2056.58       116.61 o                         
   7   3   3        524.86        445.04        26.90 o                         
   8   3   3        629.19        594.00        52.81 o                         
   9   3   3          8.88         20.47         6.56 o                         
  10   3   3         78.36         81.89         6.01 o                         
  11   3   3        124.66         86.39        10.51 o                         
  12   3   3        126.96         63.20         9.83 o                         
 -10   4   3          3.90         -3.84         4.95 o                         
  -9   4   3       1640.02       1780.67        53.41 o                         
  -8   4   3        129.46        140.47        10.60 o                         
  -7   4   3       1006.75       1178.60        56.45 o                         
  -6   4   3        341.62        395.08        14.43 o                         
  -5   4   3        666.06        781.79        34.23 o                         
  -4   4   3        159.61        138.68        33.81 o                         
  -3   4   3       2203.94       2186.72       249.44 o                         
  -2   4   3       2041.93       2569.48       121.43 o                         
  -1   4   3         85.39         87.82        18.84 o                         
   0   4   3       1200.85       1607.07        55.80 o                         
   1   4   3        666.05        855.55        33.90 o                         
   2   4   3       3747.35       4472.35       126.65 o                         
   3   4   3       2695.93       2553.53       130.16 o                         
   4   4   3        428.82        313.75        14.72 o                         
   5   4   3       1807.60       1498.56        37.90 o                         
   6   4   3        271.11        265.66        12.20 o                         
   7   4   3       2544.55       2209.61        92.64 o                         
   8   4   3        613.91        517.74        30.52 o                         
   9   4   3        274.42        279.52        11.35 o                         
  10   4   3          7.94          3.13         4.69 o                         
  11   4   3         91.12         61.42         6.86 o                         
  12   4   3          2.10          5.65         4.54 o                         
 -10   5   3         75.79         94.40         9.39 o                         
  -9   5   3         31.10         37.77         4.22 o                         
  -8   5   3       1685.06       1980.02        49.98 o                         
  -7   5   3        494.64        535.30        32.80 o                         
  -6   5   3       1131.98       1284.31        66.80 o                         
  -5   5   3         63.64         73.47        16.05 o                         
  -4   5   3       6888.31       7189.21       255.01 o                         
  -3   5   3       2781.04       2965.91       183.57 o                         
  -2   5   3        231.06        258.45        19.31 o                         
  -1   5   3        622.38        710.13        35.72 o                         
   0   5   3       3285.13       4201.12       113.32 o                         
   1   5   3        377.49        400.53        30.89 o                         
   2   5   3        458.51        491.24        44.18 o                         
   3   5   3       8253.18       7560.77       210.02 o                         
   4   5   3          2.16         10.99         7.76 o                         
   5   5   3        869.93        778.71        39.06 o                         
   6   5   3         21.38          7.99         4.90 o                         
   7   5   3        688.06        589.58        22.78 o                         
   8   5   3       1180.63       1118.48        45.14 o                         
   9   5   3        173.40        161.23         9.18 o                         
  10   5   3         38.22         33.74         6.49 o                         
  11   5   3         66.85         55.15        10.98 o                         
 -10   6   3         37.45         47.61         7.93 o                         
  -9   6   3          5.83         13.88         3.31 o                         
  -8   6   3        236.36        264.97        13.61 o                         
  -7   6   3        134.41        189.68        15.79 o                         
  -6   6   3        100.83         94.62        13.66 o                         
  -5   6   3        433.85        398.52        23.56 o                         
  -4   6   3        812.17        732.68        26.18 o                         
  -3   6   3       2658.61       2779.19        79.33 o                         
  -2   6   3       4614.31       5204.66       134.37 o                         
  -1   6   3       3335.23       3768.95        71.78 o                         
   0   6   3       3003.50       3055.62        59.43 o                         
   1   6   3       5547.53       4954.51       179.87 o                         
   2   6   3         10.77         32.25        19.08 o                         
   3   6   3         47.90         44.06        10.88 o                         
   4   6   3       1054.97        805.77        33.85 o                         
   5   6   3        836.59        797.35        91.83 o                         
   6   6   3        793.60        734.83        30.44 o                         
   7   6   3          0.01         -5.09         5.09 o                         
   8   6   3       1497.68       1483.04        63.91 o                         
   9   6   3         29.71         24.52        10.29 o                         
  10   6   3         74.72         48.97         6.30 o                         
  11   6   3          0.73         80.16        61.06 o                         
  -9   7   3        242.46        228.76         8.75 o                         
  -8   7   3         40.12         34.90         4.79 o                         
  -7   7   3        379.45        369.65        12.12 o                         
  -6   7   3        195.91        206.96        11.56 o                         
  -5   7   3        698.85        716.38        29.20 o                         
  -4   7   3        231.08        234.52        11.64 o                         
  -3   7   3        205.33        212.18        25.02 o                         
  -2   7   3        292.24        331.19        16.21 o                         
  -1   7   3       1942.89       1958.53        50.07 o                         
   0   7   3       1431.16       1330.01        61.75 o                         
   1   7   3       1864.56       1533.20       126.50 o                         
   2   7   3         48.62        101.56        53.63 o                         
   3   7   3       2175.01       1789.11       158.84 o                         
   4   7   3        264.04        233.20        18.03 o                         
   5   7   3        452.49        387.81        30.53 o                         
   6   7   3        243.23        244.97        18.03 o                         
   7   7   3        249.49        224.26        22.30 o                         
   8   7   3        260.44        214.64        27.61 o                         
   9   7   3        541.50        604.04       107.11 o                         
  10   7   3        107.50        122.31        36.48 o                         
  -8   8   3          0.03          6.54         2.85 o                         
  -7   8   3         21.85         30.34         5.15 o                         
  -6   8   3        113.28        138.29         6.28 o                         
  -5   8   3         99.98         98.99         7.54 o                         
  -4   8   3       1427.50       1425.99        56.89 o                         
  -3   8   3        172.44        174.44        10.69 o                         
  -2   8   3        641.89        648.21        22.84 o                         
  -1   8   3        245.10        239.83         9.17 o                         
   0   8   3       3144.92       3419.73       109.61 o                         
   1   8   3       1620.15       1766.00        83.97 o                         
   2   8   3        283.94        308.82        18.27 o                         
   3   8   3        160.45        676.62       134.76 o                         
   4   8   3        403.85        420.21        21.93 o                         
   5   8   3         25.02         24.37         6.96 o                         
   6   8   3       1230.63       1420.60       110.60 o                         
   7   8   3          1.99         14.28        11.63 o                         
   8   8   3        113.21         33.90        10.60 o                         
   9   8   3          0.24         63.31        24.12 o                         
  -8   9   3          3.40          0.71         2.91 o                         
  -7   9   3        290.09        243.20         6.88 o                         
  -6   9   3          0.09          4.07         4.80 o                         
  -5   9   3        429.38        432.97        22.72 o                         
  -4   9   3          2.29         -3.07         6.02 o                         
  -3   9   3        104.90        111.05         9.20 o                         
  -2   9   3       1530.12       1621.45        31.58 o                         
  -1   9   3        127.47        120.01         8.37 o                         
   0   9   3        451.57        458.25        16.91 o                         
   1   9   3       2102.74       2399.55       128.48 o                         
   2   9   3        927.64       1095.32        46.70 o                         
   3   9   3        371.02        403.94        17.91 o                         
   4   9   3        245.23       2300.67       588.51 o                         
   5   9   3          7.70       2339.72       629.75 o                         
   6   9   3         36.92       1731.38       530.01 o                         
   7   9   3          0.10       1954.37       324.04 o                         
   8   9   3        137.13       3731.94       430.11 o                         
  -7  10   3         22.66         13.16         5.13 o                         
  -6  10   3        120.56         89.25         5.31 o                         
  -5  10   3         61.98         57.88         6.50 o                         
  -4  10   3        241.00        224.77        11.10 o                         
  -3  10   3        259.95        281.60        13.47 o                         
  -2  10   3        279.97        283.46        13.64 o                         
  -1  10   3        152.79        153.68        11.22 o                         
   0  10   3          7.67          0.79         7.31 o                         
   1  10   3        126.07        128.56         7.99 o                         
   2  10   3          1.86          4.11         5.81 o                         
   3  10   3        323.32        385.94        23.79 o                         
   4  10   3        111.33        135.98         8.70 o                         
   5  10   3       1101.54       1433.09        35.68 o                         
   6  10   3         41.18         71.09        16.70 o                         
  -5  11   3         26.14         16.54         9.93 o                         
  -4  11   3         41.28         40.90         7.78 o                         
  -3  11   3         27.93         33.67         7.80 o                         
  -2  11   3         15.05         31.05         9.07 o                         
  -1  11   3          4.68          6.71         7.30 o                         
   0  11   3        578.51        617.16        17.16 o                         
   1  11   3          4.11          1.88         6.87 o                         
   2  11   3        371.77        379.40        22.73 o                         
   3  11   3         90.22         85.35         9.60 o                         
   4  11   3         63.50         72.60        11.50 o                         
   5  11   3         22.84         33.18        16.12 o                         
  -4  12   3          1.42         -1.22         4.02 o                         
  -3  12   3        356.26        299.01        14.01 o                         
  -2  12   3          0.96         -0.52         4.70 o                         
  -1  12   3        130.36        122.24         9.69 o                         
   0  12   3          4.86          0.83         5.94 o                         
   1  12   3         43.17         48.08         6.81 o                         
   2  12   3         40.09         53.18         9.08 o                         
   3  12   3        141.59        188.65        13.71 o                         
   4  12   3         68.73         78.47        11.67 o                         
   0  13   3        255.88        169.25        13.53 o                         
  -2 -11   4         50.59         42.88         8.81 o                         
  -1 -11   4        154.77        153.08        11.85 o                         
   0 -11   4          7.15        -15.48        15.48 o                         
   1 -11   4        398.91        413.70        25.95 o                         
   2 -11   4         10.68          6.83         9.92 o                         
   3 -11   4         46.17         20.03        11.47 o                         
  -5 -10   4          1.31          4.65         5.83 o                         
  -4 -10   4        620.72        849.31        52.66 o                         
  -3 -10   4          7.43          0.67         9.54 o                         
  -2 -10   4        293.35        392.56        28.32 o                         
  -1 -10   4         28.00         22.13        11.53 o                         
   0 -10   4        105.24        121.45        14.56 o                         
   1 -10   4          8.23          3.18        11.38 o                         
   2 -10   4         90.95         76.72        11.47 o                         
   4 -10   4          3.46          3.56         5.64 o                         
   5 -10   4        121.03         67.71         6.26 o                         
  -7  -9   4         60.12        142.29        64.70 o                         
  -6  -9   4         18.74          9.89         5.85 o                         
  -5  -9   4          0.10         11.94        13.84 o                         
  -4  -9   4          7.67         16.73         8.62 o                         
  -3  -9   4        341.34        402.35        21.29 o                         
  -2  -9   4        103.44        116.01        17.94 o                         
  -1  -9   4        405.03        517.33        18.67 o                         
   0  -9   4        527.43        591.24        17.66 o                         
   1  -9   4        614.14        647.54        27.05 o                         
   2  -9   4        413.79        400.86        22.36 o                         
   3  -9   4        341.19        272.94        13.78 o                         
   4  -9   4          6.75         -3.44         6.68 o                         
   5  -9   4          4.40         -5.45         5.45 o                         
   6  -9   4        417.38        312.89        11.59 o                         
   7  -9   4         13.89          7.21         4.95 o                         
  -8  -8   4          2.14         45.71         8.40 o                         
  -7  -8   4         33.93         32.60        11.04 o                         
  -6  -8   4         22.27         29.69         8.24 o                         
  -5  -8   4        839.06        993.03        23.59 o                         
  -4  -8   4         38.65         24.43        12.46 o                         
  -3  -8   4        474.57        468.78        14.74 o                         
  -2  -8   4        194.92        162.00        12.34 o                         
  -1  -8   4        236.51        263.81        13.88 o                         
   0  -8   4        204.94        217.68        13.21 o                         
   1  -8   4        608.36        578.32        31.37 o                         
   2  -8   4        201.00        179.89         8.22 o                         
   3  -8   4        318.48        289.00        10.45 o                         
   4  -8   4       1407.64       1487.35        41.92 o                         
   5  -8   4        195.56        175.91        13.56 o                         
   6  -8   4         39.47         29.96         6.63 o                         
   7  -8   4         65.63         61.67         6.72 o                         
   8  -8   4         28.65         21.23         4.42 o                         
  -8  -7   4         81.79         72.49         8.26 o                         
  -7  -7   4        216.54        262.21        18.35 o                         
  -6  -7   4         59.02         75.78        13.50 o                         
  -5  -7   4          0.46         -7.77         8.38 o                         
  -4  -7   4        367.78        350.82        15.71 o                         
  -3  -7   4        532.94        603.14        22.84 o                         
  -2  -7   4       1511.19       1611.81        41.01 o                         
  -1  -7   4         33.96         20.74         9.92 o                         
   0  -7   4       2595.78       2477.06        59.68 o                         
   1  -7   4        991.74        839.84        26.30 o                         
   2  -7   4         97.29         93.95         7.44 o                         
   3  -7   4        362.61        304.66         8.40 o                         
   4  -7   4        110.28        103.98         6.53 o                         
   5  -7   4        109.43        103.56         6.57 o                         
   6  -7   4        374.19        408.04        12.75 o                         
   7  -7   4         89.35         74.48         5.65 o                         
   8  -7   4        118.62        136.65         6.36 o                         
   9  -7   4         20.61         15.18         3.68 o                         
  -9  -6   4          9.18        104.57        13.47 o                         
  -8  -6   4         67.25         78.79        22.01 o                         
  -7  -6   4        434.61        578.21        33.91 o                         
  -6  -6   4         65.19         36.39         8.76 o                         
  -5  -6   4        411.06        515.34        21.00 o                         
  -4  -6   4         57.96         72.23        10.00 o                         
  -3  -6   4        239.95        251.32        10.42 o                         
  -2  -6   4          2.15          2.43         6.01 o                         
  -1  -6   4         16.70         29.65         9.15 o                         
   0  -6   4        423.42        305.50        36.30 o                         
   1  -6   4       1423.21       1150.33        36.20 o                         
   2  -6   4       2488.80       2215.32        86.90 o                         
   3  -6   4       2933.91       2598.57        71.05 o                         
   4  -6   4       1194.31       1145.95        30.26 o                         
   5  -6   4       3267.32       3478.32       134.65 o                         
   6  -6   4        333.25        310.67        12.12 o                         
   7  -6   4          0.58         -6.97         6.97 o                         
   8  -6   4        187.48        214.94         8.39 o                         
   9  -6   4          4.98         -2.92         3.86 o                         
  10  -6   4          0.97         -1.32         5.60 o                         
  -9  -5   4          1.65         24.84        14.58 o                         
  -8  -5   4        393.50        413.44        18.03 o                         
  -7  -5   4        826.45        863.01        22.93 o                         
  -6  -5   4          9.86         41.98         9.72 o                         
  -5  -5   4         22.19         23.66         9.95 o                         
  -4  -5   4         13.76         17.77         7.89 o                         
  -3  -5   4        107.78         93.77        10.22 o                         
  -2  -5   4       2384.46       2116.28       116.93 o                         
  -1  -5   4        472.94        444.29        19.56 o                         
   0  -5   4        296.93        283.61        12.89 o                         
   1  -5   4        516.49        495.49        23.07 o                         
   2  -5   4        247.30        167.27        11.45 o                         
   3  -5   4        419.68        348.62        18.93 o                         
   4  -5   4       2844.74       2791.26        88.02 o                         
   5  -5   4       1511.63       1579.26        35.41 o                         
   6  -5   4        166.94        205.83         9.83 o                         
   7  -5   4       1476.48       1764.76        69.86 o                         
   8  -5   4        327.25        355.48        13.19 o                         
   9  -5   4        673.25        889.45        50.47 o                         
  10  -5   4         47.68         51.49         3.70 o                         
  -9  -4   4         30.94         32.75         9.60 o                         
  -8  -4   4        144.31        147.98        11.94 o                         
  -7  -4   4        904.32       1034.40        48.54 o                         
  -6  -4   4       2789.77       3326.30       104.25 o                         
  -5  -4   4        448.50        431.44        25.15 o                         
  -4  -4   4        243.54        218.71        51.41 o                         
  -3  -4   4        992.76        777.49        25.50 o                         
  -2  -4   4       2564.50       2282.64        77.85 o                         
  -1  -4   4       1750.72       1761.79        40.74 o                         
   0  -4   4       3057.81       3001.80        73.69 o                         
   1  -4   4         52.43         66.68         6.76 o                         
   2  -4   4        306.30        292.17        17.27 o                         
   3  -4   4         86.01          9.10        21.85 o                         
   4  -4   4       1966.66       1818.21        93.43 o                         
   5  -4   4        145.53        112.99        11.40 o                         
   6  -4   4         70.99         94.11         9.90 o                         
   7  -4   4          6.14         18.71         6.87 o                         
   8  -4   4        375.66        449.28        14.63 o                         
   9  -4   4        713.50        920.24        41.20 o                         
  10  -4   4        973.22       1466.50        92.10 o                         
  11  -4   4         38.06         34.51         5.96 o                         
 -10  -3   4         64.09         45.41         9.39 o                         
  -9  -3   4         12.87         -5.09        13.52 o                         
  -8  -3   4         73.21         47.76        12.78 o                         
  -7  -3   4        128.96        136.73        11.85 o                         
  -6  -3   4        786.18        824.03        69.77 o                         
  -5  -3   4       2125.80       2020.69        99.43 o                         
  -4  -3   4       1733.93       1484.94       145.07 o                         
  -3  -3   4       4656.86       4300.91       215.29 o                         
  -2  -3   4       4348.70       4115.33       166.65 o                         
  -1  -3   4       7626.45       7083.32       262.50 o                         
   0  -3   4        123.56        113.00        12.39 o                         
   1  -3   4       6158.53       5462.01       444.94 o                         
   2  -3   4       1565.73       1601.50       152.63 o                         
   3  -3   4        235.84        275.11        24.31 o                         
   4  -3   4        267.50        286.61        32.98 o                         
   5  -3   4       4081.38       4651.21       125.30 o                         
   6  -3   4        372.34        423.08        18.32 o                         
   7  -3   4        104.20        123.09        11.35 o                         
   8  -3   4         23.73         31.24         6.35 o                         
   9  -3   4         41.96         66.40         6.65 o                         
  10  -3   4        334.47        456.92        22.57 o                         
  11  -3   4         67.21         98.84        10.84 o                         
 -11  -2   4         10.13          8.24         5.92 o                         
 -10  -2   4          4.09          6.33         8.31 o                         
  -9  -2   4        256.39        288.43        19.05 o                         
  -8  -2   4        536.61        594.75        40.21 o                         
  -7  -2   4        196.43        202.22        16.98 o                         
  -6  -2   4        178.68        221.99        13.84 o                         
  -5  -2   4         10.86         25.97        14.11 o                         
  -4  -2   4        911.69        798.71        35.40 o                         
  -3  -2   4       1700.81       1490.34       151.42 o                         
  -2  -2   4      10238.07      10377.72       659.58 o                         
  -1  -2   4          2.67         10.72         7.03 o                         
   0  -2   4       7299.83       6972.29       127.39 o                         
   1  -2   4       1063.26        592.50        21.90 o                         
   2  -2   4      12362.98      10713.78      1367.49 o                         
   3  -2   4        421.92        556.18       125.31 o                         
   4  -2   4       2902.87       2897.36       156.62 o                         
   5  -2   4         27.69         35.40         9.78 o                         
   6  -2   4         84.79         87.30        12.61 o                         
   7  -2   4         58.41         52.43         6.76 o                         
   8  -2   4        208.38        243.79        13.49 o                         
   9  -2   4        731.43        933.11        24.59 o                         
  10  -2   4        124.29        150.48         8.90 o                         
  11  -2   4        228.32        339.68        31.33 o                         
  12  -2   4         24.41         28.80         6.82 o                         
 -11  -1   4         94.40         71.23         8.61 o                         
 -10  -1   4        105.78         76.29        33.48 o                         
  -9  -1   4        809.49        995.73        35.33 o                         
  -8  -1   4        295.77        281.69        18.50 o                         
  -7  -1   4        129.68        124.83        19.13 o                         
  -6  -1   4       1486.09       1440.40        43.29 o                         
  -5  -1   4         68.72         79.95        13.66 o                         
  -4  -1   4        143.28        136.89        13.51 o                         
  -3  -1   4       5906.79       5794.47       163.65 o                         
  -2  -1   4       9526.74       9882.17       528.26 o                         
  -1  -1   4         18.41         20.68         6.94 o                         
   0  -1   4         22.50         13.23         4.32 o                         
   1  -1   4          1.73         14.35        13.38 o                         
   2  -1   4       7882.75       6703.87       261.51 o                         
   3  -1   4      10762.78      10748.20       906.39 o                         
   4  -1   4       3864.83       4325.51       167.85 o                         
   5  -1   4       1819.43       1981.98        56.16 o                         
   6  -1   4          0.99         13.25         6.89 o                         
   7  -1   4       6074.57       6391.80       116.46 o                         
   8  -1   4        384.43        409.02        14.24 o                         
   9  -1   4          0.87          2.35         5.71 o                         
  10  -1   4        452.25        586.90        24.97 o                         
  11  -1   4          0.28          9.72         9.09 o                         
  12  -1   4         54.85         51.23         5.03 o                         
 -11   0   4          5.80         -3.64        10.22 o                         
 -10   0   4        344.40        371.84        89.25 o                         
  -9   0   4         17.30         23.25        12.74 o                         
  -8   0   4       2399.38       2533.12        39.44 o                         
  -7   0   4         47.26         54.99         6.32 o                         
  -6   0   4       1487.96       1591.52        96.07 o                         
  -5   0   4        739.83        784.74        34.39 o                         
  -4   0   4        466.32        533.63        23.89 o                         
  -3   0   4        497.95        513.54        21.88 o                         
  -2   0   4       1492.10       1498.09        48.15 o                         
  -1   0   4      12306.86      11768.37       204.69 o                         
   0   0   4        272.55        352.92        41.51 o                         
   1   0   4       7822.64       7138.69       159.50 o                         
   2   0   4       3532.90       3480.52       108.84 o                         
   3   0   4       9483.34      10264.24       299.85 o                         
   4   0   4        285.36        245.12        26.55 o                         
   5   0   4        142.61        147.23         9.64 o                         
   6   0   4         50.25         40.44         7.66 o                         
   7   0   4         75.68         69.67         7.99 o                         
   8   0   4       1768.61       1726.38        89.51 o                         
   9   0   4        687.77        712.72        19.58 o                         
  10   0   4          2.07          0.68         6.35 o                         
  11   0   4          4.37         22.76         8.11 o                         
  12   0   4          1.22          0.54         4.82 o                         
 -11   1   4         95.21         80.35         7.21 o                         
 -10   1   4        195.62        274.78        24.36 o                         
  -9   1   4        226.53        234.47        12.94 o                         
  -8   1   4          6.47          4.71         5.11 o                         
  -7   1   4        268.48        290.07        14.45 o                         
  -6   1   4         65.61         85.86         7.96 o                         
  -5   1   4       6975.78       7324.87       122.30 o                         
  -4   1   4       4974.26       5508.70       192.99 o                         
  -3   1   4       3829.00       4802.94       166.16 o                         
  -2   1   4         61.00        125.88        22.77 o                         
  -1   1   4       5125.33       6472.61       396.60 o                         
   0   1   4        208.39        203.52        10.72 o                         
   1   1   4       1033.18        994.98        31.62 o                         
   2   1   4      11056.97      10179.00       330.52 o                         
   3   1   4         86.12         85.24        16.86 o                         
   4   1   4      13685.41      13262.83       387.19 o                         
   5   1   4        127.82        150.75        17.44 o                         
   6   1   4       6547.49       6238.69       119.24 o                         
   7   1   4          8.09          9.06         8.55 o                         
   8   1   4       1425.28       1370.01        33.49 o                         
   9   1   4        134.30        129.72        11.10 o                         
  10   1   4         15.26          4.65         6.88 o                         
  11   1   4         29.17         50.80        10.46 o                         
  12   1   4         92.17         66.32        13.10 o                         
 -10   2   4        136.14        153.88        20.24 o                         
  -9   2   4       1680.35       1934.01       166.50 o                         
  -8   2   4        307.37        311.79        10.79 o                         
  -7   2   4        277.37        328.66         9.53 o                         
  -6   2   4        266.94        280.70        12.13 o                         
  -5   2   4       3543.14       3722.26        95.34 o                         
  -4   2   4       1002.97        937.14        45.06 o                         
  -3   2   4       2665.92       3171.20       118.62 o                         
  -2   2   4        714.95        910.34        52.36 o                         
  -1   2   4        106.29        122.13        17.39 o                         
   0   2   4       8515.17      11030.39       220.85 o                         
   1   2   4       9423.71      10638.09       332.24 o                         
   2   2   4        229.83        210.98        12.70 o                         
   3   2   4       3658.99       3382.11        92.55 o                         
   4   2   4       2236.79       2199.68       117.58 o                         
   5   2   4       1079.58        864.84        19.15 o                         
   6   2   4         62.57         62.41         7.06 o                         
   7   2   4       4460.70       4063.77       148.12 o                         
   8   2   4        706.97        598.41        17.71 o                         
   9   2   4       1684.40       1672.35        74.51 o                         
  10   2   4          9.05         -3.55         5.94 o                         
  11   2   4        325.12        273.92        13.62 o                         
  12   2   4          5.63         -5.19         6.84 o                         
 -10   3   4         28.67         24.93         7.45 o                         
  -9   3   4          0.00          1.01         4.58 o                         
  -8   3   4        783.61        898.65        52.05 o                         
  -7   3   4         60.90         54.91         6.32 o                         
  -6   3   4       4192.10       4346.82       118.68 o                         
  -5   3   4        163.30        166.73        13.96 o                         
  -4   3   4       7816.71       9570.32       441.70 o                         
  -3   3   4       5518.64       7100.31       456.37 o                         
  -2   3   4       2183.56       2872.03       190.34 o                         
  -1   3   4        461.51        465.03        34.23 o                         
   0   3   4       4953.84       6238.20       205.39 o                         
   1   3   4       8447.40      10255.19       207.51 o                         
   2   3   4       6459.74       6626.32       127.20 o                         
   3   3   4       1343.85       1311.20        44.26 o                         
   4   3   4        566.58        537.13        45.50 o                         
   5   3   4          5.17         31.65         5.14 o                         
   6   3   4        474.28        402.04        23.92 o                         
   7   3   4        569.66        448.19        32.81 o                         
   8   3   4       1541.97       1329.91        92.81 o                         
   9   3   4        440.00        418.51        14.84 o                         
  10   3   4        220.06        184.50        10.72 o                         
  11   3   4         57.96         34.45         9.00 o                         
  12   3   4        274.08        147.10        18.15 o                         
 -10   4   4          1.31         -1.26         6.93 o                         
  -9   4   4         59.61         57.27         7.95 o                         
  -8   4   4        210.35        207.18        11.00 o                         
  -7   4   4        120.41        110.42         9.20 o                         
  -6   4   4          3.85          5.46         7.41 o                         
  -5   4   4        514.33        416.46        98.60 o                         
  -4   4   4        400.57        326.15        57.35 o                         
  -3   4   4       8108.42       8345.21      1795.83 o                         
  -2   4   4       4545.82       6202.51       289.47 o                         
  -1   4   4       8573.60       9993.88       209.09 o                         
   0   4   4       4039.50       5434.00       118.14 o                         
   1   4   4       5572.48       6431.80       330.40 o                         
   2   4   4        975.11        999.78        40.73 o                         
   3   4   4       3640.79       4095.50       120.72 o                         
   4   4   4        233.82        247.67        18.32 o                         
   5   4   4        456.55        536.07        27.19 o                         
   6   4   4        168.35        164.48        31.60 o                         
   7   4   4        691.18        599.65        38.29 o                         
   8   4   4        505.99        473.78        54.25 o                         
   9   4   4        161.05        142.80        15.10 o                         
  10   4   4        158.00        124.26         8.53 o                         
  11   4   4         22.24         13.56         8.13 o                         
  12   4   4          0.02          0.92         3.90 o                         
 -10   5   4         33.97         26.10         9.35 o                         
  -9   5   4          0.05          5.79         3.50 o                         
  -8   5   4          3.68         15.63         4.74 o                         
  -7   5   4          4.58         -3.48         6.67 o                         
  -6   5   4        851.66        930.24        53.99 o                         
  -5   5   4        732.96        639.91        45.96 o                         
  -4   5   4        106.43         83.58        20.32 o                         
  -3   5   4        169.88        192.79        15.50 o                         
  -2   5   4         76.10         99.89        11.38 o                         
  -1   5   4        112.29        216.46        24.37 o                         
   0   5   4       9246.55      11712.01       237.89 o                         
   1   5   4      13818.18      17413.52       335.49 o                         
   2   5   4       1329.77       1316.84        65.22 o                         
   3   5   4       4901.14       4875.45       223.03 o                         
   4   5   4       4136.10       3513.41        88.11 o                         
   5   5   4       2871.67       2319.75       150.76 o                         
   6   5   4          1.79          6.47         7.26 o                         
   7   5   4        123.32        138.26         7.43 o                         
   8   5   4        755.17        727.30        57.90 o                         
   9   5   4        271.70        258.42        16.77 o                         
  10   5   4          2.53          2.50         7.43 o                         
  11   5   4        492.28        330.41        37.96 o                         
 -10   6   4        328.72        228.43        13.00 o                         
  -9   6   4         78.19         73.19         6.53 o                         
  -8   6   4        442.22        415.52        25.24 o                         
  -7   6   4        507.25        524.78        24.56 o                         
  -6   6   4        198.57        230.20        17.60 o                         
  -5   6   4          0.77         -0.94         6.79 o                         
  -4   6   4       1197.07       1095.85        28.98 o                         
  -3   6   4        292.13        302.43        15.24 o                         
  -2   6   4        673.15        687.39        21.56 o                         
  -1   6   4        713.51        944.81        24.59 o                         
   0   6   4       4060.73       4441.93       116.07 o                         
   1   6   4        250.68        271.90        16.17 o                         
   2   6   4        360.82        376.12        18.42 o                         
   3   6   4         49.34         59.54         7.23 o                         
   4   6   4        212.72        178.75        18.64 o                         
   5   6   4        947.56        806.26        34.65 o                         
   6   6   4       4297.49       4209.42       163.44 o                         
   7   6   4        156.64        134.66         9.85 o                         
   8   6   4        909.74       1014.16        69.07 o                         
   9   6   4        203.37        150.65        12.74 o                         
  10   6   4        164.97        119.12        16.67 o                         
  11   6   4          3.91          2.20         4.71 o                         
  -9   7   4        206.86        182.67        14.58 o                         
  -8   7   4        319.34        294.47         7.99 o                         
  -7   7   4       1120.31       1078.50        42.32 o                         
  -6   7   4        147.77        146.01         7.78 o                         
  -5   7   4       2057.14       1973.86        61.68 o                         
  -4   7   4        442.30        415.10        12.98 o                         
  -3   7   4        423.97        461.70        14.79 o                         
  -2   7   4        425.40        451.90        18.19 o                         
  -1   7   4        652.56        682.33        22.98 o                         
   0   7   4        576.62        573.93        20.24 o                         
   1   7   4       2405.77       2264.28        58.58 o                         
   2   7   4       1225.17       1255.77        38.70 o                         
   3   7   4       1286.43       1010.90       244.02 o                         
   4   7   4        151.63        100.36        10.27 o                         
   5   7   4        198.40        171.54        12.01 o                         
   6   7   4         12.00         11.88         5.85 o                         
   7   7   4        273.32        291.31        27.65 o                         
   8   7   4          0.02         -5.88         7.98 o                         
   9   7   4         70.24         77.00        14.64 o                         
  10   7   4         17.36         -8.98        12.52 o                         
  11   7   4        218.92        317.26        13.69 o                         
  -8   8   4          9.06         11.62         5.77 o                         
  -7   8   4        148.79        143.37         6.34 o                         
  -6   8   4        248.17        228.95         8.00 o                         
  -5   8   4         22.55         27.89         5.59 o                         
  -4   8   4        363.33        394.82        12.44 o                         
  -3   8   4         34.66         40.87         6.12 o                         
  -2   8   4       3114.27       3467.92        96.70 o                         
  -1   8   4         55.90         59.56         6.24 o                         
   0   8   4       1528.59       1668.48        73.34 o                         
   1   8   4          6.39         -6.09         6.24 o                         
   2   8   4         24.89         24.21         4.86 o                         
   3   8   4        367.97        396.78        24.76 o                         
   4   8   4        802.89        950.94        79.37 o                         
   5   8   4       1193.32       1122.32        65.12 o                         
   6   8   4        261.29        293.76        26.21 o                         
   7   8   4        673.10        830.38        80.04 o                         
   8   8   4        233.78        256.30        50.57 o                         
   9   8   4        111.10         65.50        12.56 o                         
  10   8   4          2.58       1052.07       258.66 o                         
  -7   9   4        294.19        248.05         6.37 o                         
  -6   9   4        764.34        810.84        18.47 o                         
  -5   9   4         49.18         41.35         5.79 o                         
  -4   9   4        144.35        167.63         9.04 o                         
  -3   9   4          1.02         18.77         8.77 o                         
  -2   9   4         12.15         24.57         7.41 o                         
  -1   9   4        149.47        149.43         8.55 o                         
   0   9   4        542.41        556.48        29.11 o                         
   1   9   4        342.96        400.82        15.92 o                         
   2   9   4         54.90         28.35         7.63 o                         
   3   9   4       1440.45       1791.59       101.55 o                         
   4   9   4        658.80        818.38        47.76 o                         
   5   9   4          2.13       2394.66       571.32 o                         
   6   9   4        214.95       1053.39       248.11 o                         
   9   9   4         10.59       4226.82       676.90 o                         
  -6  10   4         53.51         47.84         3.70 o                         
  -5  10   4        302.35        295.92         9.48 o                         
  -4  10   4        205.73        174.52         7.67 o                         
  -3  10   4       1086.93       1182.72        35.09 o                         
  -2  10   4        195.78        195.27        10.75 o                         
  -1  10   4       1047.77       1170.94        38.17 o                         
   0  10   4         69.09         90.88         8.43 o                         
   1  10   4          4.08          5.45         7.52 o                         
   2  10   4         87.98        128.44         7.88 o                         
   3  10   4         36.75         40.66         9.38 o                         
   4  10   4         46.41         84.37         8.29 o                         
   5  10   4        282.56        375.08        16.24 o                         
   6  10   4          7.28       5130.62      2728.96 o                         
  -5  11   4         24.94          7.08         7.24 o                         
  -4  11   4         12.24          2.17         9.55 o                         
  -3  11   4          1.55         -3.70         6.58 o                         
  -2  11   4        311.34        335.73        13.68 o                         
  -1  11   4          2.52          3.93         7.93 o                         
   0  11   4        960.21       1199.84        28.29 o                         
   1  11   4          3.37         -6.70         7.79 o                         
   2  11   4       1072.94       1372.68        52.07 o                         
   3  11   4         56.95         23.63         9.10 o                         
   4  11   4         61.32         86.88         9.99 o                         
   5  11   4        101.16        109.28        20.66 o                         
  -3  12   4        118.55         94.23        10.38 o                         
  -2  12   4          3.28          7.66         7.19 o                         
  -1  12   4         11.05          4.17         7.19 o                         
   0  12   4          6.87          7.47         9.47 o                         
   1  12   4         28.46         36.73         9.00 o                         
   2  12   4         29.70         15.11         9.48 o                         
   3  12   4        517.85        627.88        28.78 o                         
   4  12   4         35.04         37.58        11.51 o                         
  -1  13   4         71.32         66.66         5.84 o                         
   0  13   4        133.16        116.20         8.14 o                         
   1  13   4         30.53         28.32         7.01 o                         
   2  13   4         12.28          2.27         8.35 o                         
  -2 -11   5         28.48         27.58         7.56 o                         
  -1 -11   5        212.20        230.20        10.98 o                         
   0 -11   5         46.38         45.39        12.00 o                         
   1 -11   5        322.90        299.45        19.13 o                         
   2 -11   5         24.61         13.83         8.19 o                         
   3 -11   5        243.30        176.33        11.68 o                         
  -4 -10   5        138.55        162.01        14.58 o                         
  -3 -10   5         83.68         64.29        18.44 o                         
  -2 -10   5         92.84         97.07        17.07 o                         
  -1 -10   5         13.78          8.43        12.36 o                         
   0 -10   5         21.33         25.43        13.01 o                         
   1 -10   5         75.28         92.47        19.66 o                         
   2 -10   5        125.04        128.46        20.98 o                         
   3 -10   5         14.73         10.62        17.33 o                         
   4 -10   5        307.82        292.37        21.56 o                         
  -6  -9   5         24.92          0.31        14.98 o                         
  -5  -9   5         65.61         74.55        12.33 o                         
  -4  -9   5          0.16         -3.45         7.12 o                         
  -3  -9   5         12.83        -12.38        12.38 o                         
  -2  -9   5         37.42         40.14        10.75 o                         
  -1  -9   5        125.30        118.37        13.52 o                         
   0  -9   5        634.81        599.27        25.99 o                         
   1  -9   5         57.69         59.02        10.12 o                         
   2  -9   5        128.17        149.26        11.06 o                         
   3  -9   5          1.47          2.31         7.34 o                         
   4  -9   5          4.29          1.78         6.38 o                         
   5  -9   5         62.69         39.63         8.33 o                         
   6  -9   5        166.85        116.92         8.85 o                         
   7  -9   5         80.49         53.94         4.12 o                         
  -7  -8   5        131.85        145.26        11.57 o                         
  -6  -8   5        162.91        182.71         9.29 o                         
  -5  -8   5        424.74        581.75        20.96 o                         
  -4  -8   5        555.67        686.11        23.79 o                         
  -3  -8   5        258.32        358.57        15.65 o                         
  -2  -8   5         57.47         46.44        12.06 o                         
  -1  -8   5        287.29        249.01        17.02 o                         
   0  -8   5        218.31        219.71        11.52 o                         
   1  -8   5        138.51        139.53        16.27 o                         
   2  -8   5         45.49         38.01         7.25 o                         
   3  -8   5       1019.65        822.23        27.26 o                         
   4  -8   5         26.60         21.22         8.71 o                         
   5  -8   5        270.24        258.94        16.26 o                         
   6  -8   5        122.00         81.28         8.00 o                         
   7  -8   5         75.48         63.09         6.23 o                         
   8  -8   5         73.26         62.04         9.19 o                         
  -8  -7   5        144.77         70.36        50.09 o                         
  -7  -7   5         53.46         46.40         8.53 o                         
  -6  -7   5        103.94        151.02        12.63 o                         
  -5  -7   5         43.10         34.60         8.94 o                         
  -4  -7   5         64.81         80.20        12.73 o                         
  -3  -7   5        553.92        556.56        19.25 o                         
  -2  -7   5       1939.60       2214.61        65.91 o                         
  -1  -7   5         94.92         81.79         9.00 o                         
   0  -7   5        168.43        167.22        11.82 o                         
   1  -7   5        453.23        415.70        23.20 o                         
   2  -7   5        684.64        490.89        23.66 o                         
   3  -7   5          0.39         -4.11         5.63 o                         
   4  -7   5         71.72         80.08         7.25 o                         
   5  -7   5        452.84        439.70        12.50 o                         
   6  -7   5         37.11         48.44         5.94 o                         
   7  -7   5        151.39        159.34         8.60 o                         
   8  -7   5        366.92        357.04         9.24 o                         
   9  -7   5        197.85        166.77        11.47 o                         
  -8  -6   5          3.56         -9.25         9.25 o                         
  -7  -6   5        177.75        204.18        12.28 o                         
  -6  -6   5        201.51        188.88        13.31 o                         
  -5  -6   5        306.97        356.32        13.34 o                         
  -4  -6   5        531.43        587.94        20.52 o                         
  -3  -6   5        878.03        770.51        35.70 o                         
  -2  -6   5        632.81        628.10        19.92 o                         
  -1  -6   5        694.90        681.59        18.11 o                         
   0  -6   5         73.18         62.77         7.76 o                         
   1  -6   5        422.22        337.74        18.19 o                         
   2  -6   5          4.92          4.09         8.00 o                         
   3  -6   5       3550.56       3042.80        91.11 o                         
   4  -6   5        382.86        344.12        12.80 o                         
   5  -6   5        436.96        453.88        11.95 o                         
   6  -6   5        125.24        138.18         7.45 o                         
   7  -6   5         11.83         16.45         4.98 o                         
   8  -6   5          4.75          7.60         5.24 o                         
   9  -6   5         92.30         75.23         5.88 o                         
  -9  -5   5         21.80         58.09        42.14 o                         
  -8  -5   5        201.00        205.06        14.04 o                         
  -7  -5   5         85.84        106.53         9.61 o                         
  -6  -5   5         85.95        100.61        13.53 o                         
  -5  -5   5        444.23        454.19        21.27 o                         
  -4  -5   5       1526.00       1563.21        57.44 o                         
  -3  -5   5       1740.13       1506.74        43.71 o                         
  -2  -5   5        791.05        801.64        30.90 o                         
  -1  -5   5       3176.38       3283.49        84.10 o                         
   0  -5   5       2819.32       2835.11        76.26 o                         
   1  -5   5       1261.69       1073.09        40.54 o                         
   2  -5   5          0.42          3.54         6.78 o                         
   3  -5   5          2.65         23.24         6.76 o                         
   4  -5   5        367.11        312.85        20.20 o                         
   5  -5   5         24.51         36.38         6.06 o                         
   6  -5   5        455.74        505.41        28.32 o                         
   7  -5   5         38.33         53.43         8.22 o                         
   8  -5   5        185.14        185.25        10.70 o                         
   9  -5   5         10.86         16.87         4.46 o                         
  10  -5   5          4.81         12.03         4.51 o                         
  -9  -4   5        266.18        307.77        18.50 o                         
  -8  -4   5        165.71        161.76        10.44 o                         
  -7  -4   5        390.18        448.17        38.04 o                         
  -6  -4   5        217.78        229.06        12.90 o                         
  -5  -4   5       2091.23       2359.28       113.69 o                         
  -4  -4   5        488.69        453.16        30.04 o                         
  -3  -4   5         59.38         64.81         8.70 o                         
  -2  -4   5       3876.88       3899.67       109.83 o                         
  -1  -4   5          1.33         47.26         8.00 o                         
   0  -4   5       1475.97       1322.54        62.13 o                         
   1  -4   5       3275.45       3235.95       144.35 o                         
   2  -4   5      10603.91       9896.78       554.78 o                         
   3  -4   5          7.08         11.84         5.20 o                         
   4  -4   5       3621.55       3314.61       294.46 o                         
   5  -4   5        205.74        180.16         9.17 o                         
   6  -4   5       1624.28       1865.64        46.70 o                         
   7  -4   5        128.70        127.58         9.19 o                         
   8  -4   5        318.54        379.19        14.59 o                         
   9  -4   5          8.49          7.71         4.92 o                         
  10  -4   5         59.85         79.66         5.73 o                         
  11  -4   5          0.02         -3.40         3.40 o                         
  -9  -3   5        406.19        459.12        17.56 o                         
  -8  -3   5        248.74        242.87        12.80 o                         
  -7  -3   5          1.47         -5.24         9.62 o                         
  -6  -3   5        108.53         83.71        10.44 o                         
  -5  -3   5          7.94          6.43         8.71 o                         
  -4  -3   5       1130.52       1154.80        71.60 o                         
  -3  -3   5       2585.20       2446.05        88.43 o                         
  -2  -3   5          7.70         15.64         6.76 o                         
  -1  -3   5         83.57         51.57        10.94 o                         
   0  -3   5       1463.71       1200.70        48.79 o                         
   1  -3   5         57.13         49.38        11.61 o                         
   2  -3   5        844.61        619.30       108.42 o                         
   3  -3   5       6473.84       6483.85       172.60 o                         
   4  -3   5       1290.55       1422.02        52.48 o                         
   5  -3   5       3133.45       3297.15        99.72 o                         
   6  -3   5        349.73        313.43        17.31 o                         
   7  -3   5       4297.57       4882.62       110.62 o                         
   8  -3   5         49.80         47.29         7.48 o                         
   9  -3   5        318.45        437.68        17.27 o                         
  10  -3   5         61.30         76.99         6.29 o                         
  11  -3   5         69.44        115.69        19.20 o                         
 -10  -2   5         93.18         88.72        21.30 o                         
  -9  -2   5          2.47         -2.36        10.26 o                         
  -8  -2   5       1571.17       1631.70        41.22 o                         
  -7  -2   5        156.49        184.41        13.31 o                         
  -6  -2   5       4607.36       5332.94       508.68 o                         
  -5  -2   5          0.55         24.32        22.64 o                         
  -4  -2   5       2011.64       2069.07        96.58 o                         
  -3  -2   5        226.32        213.68        24.16 o                         
  -2  -2   5          1.27         20.56         9.79 o                         
  -1  -2   5        127.39        157.24        17.54 o                         
   0  -2   5       1139.74        864.83        39.52 o                         
   1  -2   5        681.72        457.52        39.74 o                         
   2  -2   5       4870.09       4059.31       119.65 o                         
   3  -2   5        207.51        202.07        39.95 o                         
   4  -2   5         33.66         39.12        19.30 o                         
   5  -2   5        511.32        592.36        30.44 o                         
   6  -2   5        798.51        892.93        35.77 o                         
   7  -2   5         82.62         79.35         7.23 o                         
   8  -2   5       1938.07       2042.82        79.56 o                         
   9  -2   5        682.43        863.78        25.27 o                         
  10  -2   5        215.77        260.99        15.12 o                         
  11  -2   5         24.01         43.02         6.12 o                         
 -10  -1   5        132.93        145.36        22.38 o                         
  -9  -1   5         76.95         85.50        11.85 o                         
  -8  -1   5        163.33        167.06        18.45 o                         
  -7  -1   5         18.08         21.93        12.51 o                         
  -6  -1   5        256.25        253.13        16.56 o                         
  -5  -1   5       7726.84       7761.94       266.68 o                         
  -4  -1   5       5119.76       5387.91       134.44 o                         
  -3  -1   5       5778.32       5158.57       287.59 o                         
  -2  -1   5         94.78         92.91        13.05 o                         
  -1  -1   5      28266.39      25948.82       729.67 o                         
   0  -1   5       2331.17       2190.35       205.32 o                         
   1  -1   5          0.70         13.95         5.94 o                         
   2  -1   5       5538.99       5013.26       140.32 o                         
   3  -1   5       1971.55       1978.60       113.77 o                         
   4  -1   5       1547.04       1497.27       106.42 o                         
   5  -1   5        610.11        517.09        18.73 o                         
   6  -1   5       3566.62       3967.44        94.05 o                         
   7  -1   5        131.98        126.40         7.54 o                         
   8  -1   5        810.80        923.08        36.47 o                         
   9  -1   5         12.10         14.51         5.31 o                         
  10  -1   5         55.95         67.50         6.07 o                         
  11  -1   5        230.27        321.45        23.11 o                         
  12  -1   5         72.97         99.24         7.34 o                         
 -11   0   5         12.32          5.71         5.28 o                         
 -10   0   5        110.99        101.46        16.17 o                         
  -9   0   5        334.36        348.55        99.82 o                         
  -8   0   5          5.39         -3.65         7.08 o                         
  -7   0   5        199.03        198.83        10.95 o                         
  -6   0   5       1076.33       1100.36        46.37 o                         
  -5   0   5       2228.61       2157.67       171.38 o                         
  -4   0   5       2623.61       2404.54        80.98 o                         
  -3   0   5       2550.67       2380.13        64.54 o                         
  -2   0   5        497.03        399.45        18.49 o                         
  -1   0   5        438.76        442.20        34.98 o                         
   0   0   5      25591.98      26662.61       721.04 o                         
   1   0   5      14280.00      11122.96       290.67 o                         
   2   0   5       5406.73       4964.12       213.93 o                         
   3   0   5         59.52        110.98        17.75 o                         
   4   0   5       6968.88       7418.92       233.77 o                         
   5   0   5        194.01        166.75         8.29 o                         
   6   0   5          0.76          6.46         6.46 o                         
   7   0   5       7023.10       6537.96       154.67 o                         
   8   0   5        314.26        324.49        14.68 o                         
   9   0   5        241.70        229.52        11.07 o                         
  10   0   5         52.82         51.28         8.49 o                         
  11   0   5        705.49        784.82        35.38 o                         
  12   0   5        107.42         97.29         7.54 o                         
 -10   1   5         57.95         69.33        14.43 o                         
  -9   1   5        392.50        343.79        30.75 o                         
  -8   1   5         17.99         25.47         9.15 o                         
  -7   1   5          7.48          9.65         7.16 o                         
  -6   1   5       1534.06       1608.29        71.25 o                         
  -5   1   5          0.23         15.36        13.49 o                         
  -4   1   5       3733.19       3813.05       102.84 o                         
  -3   1   5       1135.17       1225.47        97.10 o                         
  -2   1   5       8164.99       9350.09       278.54 o                         
  -1   1   5       1453.66       1609.10        57.48 o                         
   0   1   5       1666.11       1659.89       111.63 o                         
   1   1   5       2642.81       2425.38        63.55 o                         
   2   1   5       2174.53       1687.02        69.40 o                         
   3   1   5       1024.88        939.01        44.06 o                         
   4   1   5       3700.30       3674.10       128.92 o                         
   5   1   5       5648.09       5234.55        98.27 o                         
   6   1   5       1847.01       1652.96        38.11 o                         
   7   1   5         12.15         16.50         7.01 o                         
   8   1   5         57.23         66.05         6.68 o                         
   9   1   5        269.97        252.10        10.20 o                         
  10   1   5         69.72         62.32         7.03 o                         
  11   1   5         36.08         24.57         9.78 o                         
  12   1   5        452.72        352.44        38.48 o                         
 -10   2   5        108.05        142.73        17.33 o                         
  -9   2   5         32.95         43.26         8.74 o                         
  -8   2   5       1051.26       1348.03        48.44 o                         
  -7   2   5       2092.08       2288.58        80.16 o                         
  -6   2   5        111.19        102.59         8.61 o                         
  -5   2   5          7.17         23.86         7.50 o                         
  -4   2   5       4629.35       5220.65       389.90 o                         
  -3   2   5        952.25       1088.12        73.10 o                         
  -2   2   5         18.92         45.89        17.86 o                         
  -1   2   5      25038.99      26049.30      2464.38 o                         
   0   2   5       8223.83      10073.80       262.78 o                         
   1   2   5       6916.77       7714.83       342.71 o                         
   2   2   5        516.85        588.19        56.36 o                         
   3   2   5       4703.87       4381.90       113.60 o                         
   4   2   5       3731.24       3488.74       100.98 o                         
   5   2   5         49.91         43.50         5.47 o                         
   6   2   5         45.31         44.09         6.65 o                         
   7   2   5        280.13        260.68        26.90 o                         
   8   2   5          3.84          2.17         6.25 o                         
   9   2   5        755.04        848.71        38.13 o                         
  10   2   5         26.40         30.41         9.29 o                         
  11   2   5         43.69         57.25        10.35 o                         
  12   2   5          4.23         -4.94         4.94 o                         
 -10   3   5          5.92         12.67         7.87 o                         
  -9   3   5         52.01         60.10        11.79 o                         
  -8   3   5          1.25          5.86         4.82 o                         
  -7   3   5        568.10        545.18        23.93 o                         
  -6   3   5       3319.18       3212.79       155.32 o                         
  -5   3   5         47.17         69.91         7.61 o                         
  -4   3   5        306.54        271.03        55.60 o                         
  -3   3   5       5009.73       5865.15       256.92 o                         
  -2   3   5       2821.92       3063.93        95.64 o                         
  -1   3   5         38.41         45.36        13.10 o                         
   0   3   5       5835.23       7125.73       210.01 o                         
   1   3   5       7332.94       8417.46       157.42 o                         
   2   3   5       4034.93       4180.89        86.14 o                         
   3   3   5       2621.31       2667.09        82.40 o                         
   4   3   5       9829.08       7987.58       258.10 o                         
   5   3   5      11001.13       9281.68       169.48 o                         
   6   3   5        667.56        587.86        20.63 o                         
   7   3   5        192.80        210.84         9.92 o                         
   8   3   5         83.93         75.36        11.60 o                         
   9   3   5        167.89        164.94        16.76 o                         
  10   3   5         71.92         69.50        10.57 o                         
  11   3   5         38.70         43.04         6.18 o                         
  12   3   5         20.96         29.50         7.79 o                         
 -10   4   5        218.10        273.28        12.91 o                         
  -9   4   5        529.07        785.59        29.55 o                         
  -8   4   5        442.94        471.65        51.08 o                         
  -7   4   5        404.81        419.77        16.87 o                         
  -6   4   5       1529.63       1549.11        72.07 o                         
  -5   4   5         18.39         15.30         7.83 o                         
  -4   4   5        837.33        772.03       187.69 o                         
  -3   4   5         31.77         18.22        12.02 o                         
  -2   4   5       1152.80       1151.15        54.32 o                         
  -1   4   5       3181.61       3626.78        91.05 o                         
   0   4   5       1511.67       1817.63        99.25 o                         
   1   4   5        457.65        566.05        27.81 o                         
   2   4   5        493.85        504.07        24.19 o                         
   3   4   5       4584.25       5148.08       121.11 o                         
   4   4   5        291.02        243.56         9.52 o                         
   5   4   5       3861.91       3099.91        67.04 o                         
   6   4   5       3770.71       3319.78       146.56 o                         
   7   4   5        324.53        338.04        14.32 o                         
   8   4   5       1903.94       1682.94        83.25 o                         
   9   4   5        330.97        291.63        12.16 o                         
  10   4   5       1629.02       1436.03        33.00 o                         
  11   4   5         29.36         17.06         7.03 o                         
  12   4   5          6.49         12.73         6.29 o                         
 -10   5   5          0.92          0.85         5.76 o                         
  -9   5   5          2.83          3.51         7.39 o                         
  -8   5   5        434.86        442.52        38.97 o                         
  -7   5   5       1739.16       1775.81       123.72 o                         
  -6   5   5         33.84         37.22         7.55 o                         
  -5   5   5       3309.30       3385.84       134.31 o                         
  -4   5   5       4135.20       3189.26       118.16 o                         
  -3   5   5       4565.38       4255.72       120.83 o                         
  -2   5   5        181.81        196.13        12.32 o                         
  -1   5   5        841.87        991.09        44.54 o                         
   0   5   5        237.27        312.96        38.25 o                         
   1   5   5       4134.36       5016.53       158.56 o                         
   2   5   5         66.62        155.04        20.46 o                         
   3   5   5       1905.68       1729.51        67.68 o                         
   4   5   5        178.63        197.50        31.26 o                         
   5   5   5        112.39         65.16        12.52 o                         
   6   5   5        677.30        612.11        29.40 o                         
   7   5   5          0.09          1.13         5.59 o                         
   8   5   5         10.24         36.20        12.52 o                         
   9   5   5        618.69        530.30        30.25 o                         
  10   5   5         84.53         92.34         8.59 o                         
  11   5   5        637.37        525.18        81.89 o                         
  -9   6   5         78.76         55.96        10.89 o                         
  -8   6   5        254.35        254.72        15.98 o                         
  -7   6   5          2.02         19.97         5.02 o                         
  -6   6   5        915.00        905.04        87.99 o                         
  -5   6   5         41.29         56.27         7.39 o                         
  -4   6   5        869.59        784.40        27.33 o                         
  -3   6   5       1173.14       1170.24        32.25 o                         
  -2   6   5       9834.46      11164.96       194.50 o                         
  -1   6   5         51.37         41.24         7.61 o                         
   0   6   5       3408.96       3767.27       102.89 o                         
   1   6   5       1169.11       1206.73        49.66 o                         
   2   6   5       6942.94       8038.51       220.52 o                         
   3   6   5        690.69        720.89        43.74 o                         
   4   6   5       1853.08       1750.46        91.08 o                         
   5   6   5       1444.62       1727.97        65.07 o                         
   6   6   5        635.57        645.86        33.67 o                         
   7   6   5        227.10        311.80        39.84 o                         
   8   6   5        587.20        574.89        26.24 o                         
   9   6   5         61.55         50.07        12.07 o                         
  10   6   5          1.98         26.78         8.62 o                         
  -9   7   5         66.66         73.77         9.25 o                         
  -8   7   5          7.21          0.30         2.92 o                         
  -7   7   5        268.15        250.98         9.07 o                         
  -6   7   5        114.05        120.06         6.89 o                         
  -5   7   5         93.71         97.01         7.91 o                         
  -4   7   5        144.56        143.97        10.51 o                         
  -3   7   5         45.02         54.16         6.94 o                         
  -2   7   5        302.49        343.91        13.99 o                         
  -1   7   5       1144.59       1199.99        32.22 o                         
   0   7   5        345.79        348.63        14.58 o                         
   1   7   5       1516.81       1393.82        37.41 o                         
   2   7   5          1.25          1.81         9.15 o                         
   3   7   5       5165.88       5506.65       121.21 o                         
   4   7   5         88.32        101.17         6.24 o                         
   5   7   5       1297.39       1227.47        71.01 o                         
   6   7   5          0.78          1.17         6.26 o                         
   7   7   5        163.79        187.13        13.25 o                         
   8   7   5          6.77          3.29         8.54 o                         
   9   7   5         44.15         37.82        11.38 o                         
  10   7   5        458.88       1334.54       646.02 o                         
  11   7   5         33.53        167.77        10.78 o                         
  -8   8   5        115.61        104.36        12.05 o                         
  -7   8   5          5.21          7.91         3.11 o                         
  -6   8   5        161.51        138.94         6.17 o                         
  -5   8   5         40.24         39.35         5.65 o                         
  -4   8   5        675.73        680.43        16.59 o                         
  -3   8   5       1260.68       1317.87        45.29 o                         
  -2   8   5        500.59        534.52        14.77 o                         
  -1   8   5       1315.93       1411.91        33.99 o                         
   0   8   5        187.29        177.03         7.54 o                         
   1   8   5        736.95        766.10        20.49 o                         
   2   8   5        127.14        142.38         7.31 o                         
   3   8   5         85.05         86.71         9.46 o                         
   4   8   5        452.32        480.01        31.82 o                         
   5   8   5        564.23        589.55        49.25 o                         
   6   8   5        315.62        420.54        40.66 o                         
   7   8   5        249.98        263.31        46.52 o                         
   8   8   5        169.07        232.99       140.56 o                         
  10   8   5         17.77      11871.73      6380.37 o                         
  -7   9   5        222.12        165.18        13.74 o                         
  -6   9   5         39.29         35.70         3.96 o                         
  -5   9   5        436.05        432.24        12.58 o                         
  -4   9   5         59.39         63.56         7.20 o                         
  -3   9   5        109.71        108.43         8.53 o                         
  -2   9   5        265.37        295.79        11.12 o                         
  -1   9   5         18.20         17.84         5.99 o                         
   0   9   5       1042.74       1036.23        45.09 o                         
   1   9   5        298.26        307.34        13.12 o                         
   2   9   5       2002.75       2384.19       136.30 o                         
   3   9   5         27.61         49.60        10.38 o                         
   4   9   5       1024.86       1312.82        79.58 o                         
   5   9   5         25.46        288.86        91.83 o                         
   6   9   5         52.08         31.34         8.67 o                         
   7   9   5         62.83         85.88        20.88 o                         
  -6  10   5        113.41         78.10         6.06 o                         
  -5  10   5         43.19         46.32         4.07 o                         
  -4  10   5        416.08        430.35        14.03 o                         
  -3  10   5        509.19        576.29        14.05 o                         
  -2  10   5         25.25         22.73         7.25 o                         
  -1  10   5        162.77        156.61         9.28 o                         
   0  10   5        128.93        138.78         8.49 o                         
   1  10   5          1.48          1.19         6.63 o                         
   2  10   5         31.31         28.16         6.31 o                         
   3  10   5        723.01        810.40        22.68 o                         
   4  10   5         92.98         92.29         8.52 o                         
   5  10   5        501.84       4211.50      1155.67 o                         
   6  10   5          3.91          7.87        22.56 o                         
  -5  11   5          7.42          4.51         4.37 o                         
  -4  11   5         86.99         75.11         5.53 o                         
  -3  11   5         12.69          9.65         6.33 o                         
  -2  11   5         29.70         28.48        10.65 o                         
  -1  11   5         55.89         55.54         7.86 o                         
   0  11   5        359.14        404.87        22.55 o                         
   1  11   5         17.37         18.90         7.85 o                         
   2  11   5        495.04        602.10        30.82 o                         
   3  11   5         15.06         10.58        10.35 o                         
   4  11   5          0.15          0.33         8.81 o                         
   5  11   5        111.91        163.79        18.25 o                         
  -4  12   5        121.87         71.92         6.92 o                         
  -3  12   5        229.54        192.55        35.32 o                         
  -2  12   5          1.52          6.24         5.46 o                         
  -1  12   5        223.56        196.68        15.83 o                         
   0  12   5         10.37         11.10         6.35 o                         
   1  12   5          0.10          4.37         9.88 o                         
   2  12   5          1.17         -5.09         8.56 o                         
   3  12   5        138.30        155.66        15.39 o                         
   4  12   5         33.86         43.49        15.91 o                         
   5  12   5        103.84        111.07        16.01 o                         
  -1  13   5        159.21        117.17         7.23 o                         
   0  13   5         99.92         88.11         6.75 o                         
   1  13   5        117.68        105.31         9.45 o                         
   2  13   5         63.83         47.15         7.96 o                         
   3  13   5         39.85         25.52         8.45 o                         
  -3 -10   6        256.27        363.60        21.56 o                         
  -2 -10   6        153.54        162.27        12.50 o                         
  -1 -10   6         21.72          4.91        14.32 o                         
   0 -10   6         48.53         61.30        15.59 o                         
   1 -10   6          0.48          0.74        14.80 o                         
   2 -10   6         22.25         22.77        15.01 o                         
   3 -10   6         73.08         72.97        15.27 o                         
   4 -10   6         28.99         18.28        11.47 o                         
  -5  -9   6         31.30         44.93         6.84 o                         
  -4  -9   6         14.37         23.16         7.66 o                         
  -3  -9   6         73.91         65.21        15.85 o                         
  -2  -9   6        372.21        521.28        30.86 o                         
  -1  -9   6        456.42        473.63        47.85 o                         
   0  -9   6        607.32        784.98        30.52 o                         
   1  -9   6        284.93        307.99        15.53 o                         
   2  -9   6        493.37        554.78        25.28 o                         
   3  -9   6          7.74         14.61         8.93 o                         
   4  -9   6         10.45         10.67         6.10 o                         
   5  -9   6         33.27         22.82         6.09 o                         
   6  -9   6          8.72         10.14         5.08 o                         
  -7  -8   6         53.58         12.31         6.02 o                         
  -6  -8   6          0.72         -7.99         7.99 o                         
  -5  -8   6        390.79        449.30        20.42 o                         
  -4  -8   6          0.08         -9.40        11.22 o                         
  -3  -8   6         21.80         15.69        10.67 o                         
  -2  -8   6          0.09         -5.81        11.17 o                         
  -1  -8   6         26.12         39.85        13.51 o                         
   0  -8   6          7.03          3.89        10.79 o                         
   1  -8   6        247.91        213.08        12.37 o                         
   2  -8   6        168.44        148.91        10.23 o                         
   3  -8   6       1886.69       1470.32        86.69 o                         
   4  -8   6          1.94         -3.29         7.92 o                         
   5  -8   6        493.21        430.04        20.58 o                         
   6  -8   6         33.95         22.72         8.33 o                         
   7  -8   6        234.75        169.42        10.47 o                         
   8  -8   6         22.08          7.45         6.24 o                         
  -7  -7   6        183.51        203.15        27.32 o                         
  -6  -7   6        253.56        344.96        14.78 o                         
  -5  -7   6         35.70         56.31         9.68 o                         
  -4  -7   6         91.41        113.15        17.85 o                         
  -3  -7   6         67.09         59.44        15.70 o                         
  -2  -7   6        217.14        227.07        17.01 o                         
  -1  -7   6        401.59        353.66        13.49 o                         
   0  -7   6       1408.51       1308.93        32.70 o                         
   1  -7   6        132.09        125.86        11.17 o                         
   2  -7   6         15.55         14.08         6.43 o                         
   3  -7   6         28.61         23.33         6.35 o                         
   4  -7   6          4.59         12.93         7.43 o                         
   5  -7   6         83.50         84.91         7.93 o                         
   6  -7   6       1119.13       1115.99        50.50 o                         
   7  -7   6        125.14         89.92         8.90 o                         
   8  -7   6        222.14        177.70        10.91 o                         
   9  -7   6         15.66         13.58         4.97 o                         
  -8  -6   6         24.91         -2.85        10.89 o                         
  -7  -6   6        131.97        201.22         9.90 o                         
  -6  -6   6          2.96         -1.44         7.99 o                         
  -5  -6   6       1799.06       2380.61        64.41 o                         
  -4  -6   6        265.74        313.75        39.00 o                         
  -3  -6   6        956.78       1041.88        38.74 o                         
  -2  -6   6       1020.40        980.38        26.20 o                         
  -1  -6   6        330.17        299.26        12.60 o                         
   0  -6   6         22.82         17.53         7.52 o                         
   1  -6   6        811.70        810.49        30.79 o                         
   2  -6   6       4422.51       3891.50        80.80 o                         
   3  -6   6         80.10         94.44         8.68 o                         
   4  -6   6        588.54        509.50        17.73 o                         
   5  -6   6        575.28        494.90        14.42 o                         
   6  -6   6        825.18        832.45        49.08 o                         
   7  -6   6         26.90         39.45         8.47 o                         
   8  -6   6          5.77          6.04         4.10 o                         
   9  -6   6         50.46         46.66         5.82 o                         
  -9  -5   6        242.76        125.34        11.84 o                         
  -8  -5   6        101.34         77.15        16.33 o                         
  -7  -5   6         53.31         68.34        10.70 o                         
  -6  -5   6          7.03          5.68         7.97 o                         
  -5  -5   6        117.70        148.40        11.61 o                         
  -4  -5   6       1274.13       1409.26        66.90 o                         
  -3  -5   6        775.25        754.98        19.80 o                         
  -2  -5   6       2394.96       2228.52        57.05 o                         
  -1  -5   6        313.21        274.26        11.93 o                         
   0  -5   6       2889.55       2856.25        71.96 o                         
   1  -5   6        117.44         99.19        11.38 o                         
   2  -5   6        541.94        483.81        30.86 o                         
   3  -5   6        873.68        745.31        46.82 o                         
   4  -5   6         47.34         34.03         6.30 o                         
   5  -5   6       1246.63       1234.21        68.21 o                         
   6  -5   6        289.40        304.43        23.42 o                         
   7  -5   6       1887.22       1773.83        41.54 o                         
   8  -5   6          3.05          3.62         6.15 o                         
   9  -5   6        309.54        404.70        42.60 o                         
  10  -5   6          4.69          3.05         3.51 o                         
  -9  -4   6         18.32         31.17        18.28 o                         
  -8  -4   6        165.07        172.65        12.06 o                         
  -7  -4   6        545.48        570.97        27.48 o                         
  -6  -4   6       1770.21       2210.03        95.88 o                         
  -5  -4   6          9.86         36.85        15.32 o                         
  -3  -4   6         24.41         25.04         7.59 o                         
  -2  -4   6       2788.08       2462.03        68.13 o                         
  -1  -4   6        654.03        591.34        23.12 o                         
   0  -4   6       2549.20       2523.62       112.37 o                         
   1  -4   6        233.63        209.85        13.08 o                         
   2  -4   6        659.39        648.69        22.57 o                         
   3  -4   6        531.55        445.24        29.00 o                         
   4  -4   6        957.75        707.41        55.38 o                         
   5  -4   6         23.33         34.42         8.53 o                         
   6  -4   6         54.65         68.21         9.66 o                         
   7  -4   6        181.05        193.97         9.86 o                         
   8  -4   6        304.05        306.94        22.30 o                         
   9  -4   6         33.84         47.39         5.39 o                         
  10  -4   6        545.90        827.50        50.83 o                         
  11  -4   6         31.80         36.47        18.76 o                         
  -9  -3   6          1.39         11.88         7.12 o                         
  -8  -3   6         35.21         36.90         9.18 o                         
  -7  -3   6         46.84         53.73        11.28 o                         
  -6  -3   6          2.69         -2.55        11.01 o                         
  -5  -3   6       1438.89       1582.04        86.42 o                         
  -4  -3   6       2940.51       2751.99       162.66 o                         
  -3  -3   6       2950.27       2776.76        62.25 o                         
  -2  -3   6        312.81        344.48        23.19 o                         
  -1  -3   6      17561.27      17863.07       310.55 o                         
   0  -3   6       3301.51       3459.71       105.07 o                         
   1  -3   6       2686.59       2640.40        75.05 o                         
   2  -3   6        673.35        652.50        54.17 o                         
   3  -3   6       2822.94       2794.19        72.52 o                         
   4  -3   6        225.13        181.75        10.91 o                         
   5  -3   6       3204.71       2993.00        72.23 o                         
   6  -3   6        676.64        737.44        39.57 o                         
   7  -3   6        342.35        384.18        11.39 o                         
   8  -3   6          1.83         14.02         4.62 o                         
   9  -3   6        108.18        160.73         7.18 o                         
  10  -3   6         69.23        111.04        11.70 o                         
  11  -3   6         93.68        123.34        18.48 o                         
 -10  -2   6          0.80          0.97         4.39 o                         
  -9  -2   6         67.93         80.21         8.40 o                         
  -8  -2   6        275.49        310.97        19.81 o                         
  -7  -2   6          0.31        -10.26        10.26 o                         
  -6  -2   6       2080.30       2229.79        74.06 o                         
  -5  -2   6        311.65        286.51        24.82 o                         
  -4  -2   6        638.23        583.48        30.59 o                         
  -3  -2   6       1255.36       1341.82        34.78 o                         
  -2  -2   6        508.49        472.74        25.07 o                         
  -1  -2   6        751.26        595.50        30.03 o                         
   0  -2   6      10957.85      10848.46       305.54 o                         
   1  -2   6       6256.66       5675.24       314.89 o                         
   2  -2   6       7537.08       7904.22       348.70 o                         
   3  -2   6        917.78        765.25        49.55 o                         
   4  -2   6       6326.79       5301.42       232.77 o                         
   5  -2   6        923.75        876.49        43.17 o                         
   6  -2   6         54.20         56.15         8.54 o                         
   7  -2   6        189.59        177.90         7.18 o                         
   8  -2   6        219.01        278.35        15.14 o                         
   9  -2   6        107.55        122.59         6.96 o                         
  10  -2   6        102.88        142.70         9.18 o                         
  11  -2   6        391.79        495.76        42.80 o                         
 -10  -1   6         19.41         10.67         9.67 o                         
  -9  -1   6        557.28        596.39        24.10 o                         
  -8  -1   6         64.97         75.05        13.93 o                         
  -7  -1   6         28.01         32.45        18.44 o                         
  -6  -1   6         48.32         76.09        13.04 o                         
  -5  -1   6         18.60          9.93        22.47 o                         
  -4  -1   6        102.22         99.08        11.37 o                         
  -3  -1   6       1825.21       1792.76       100.50 o                         
  -2  -1   6       6532.33       6900.20       195.04 o                         
  -1  -1   6       1375.02       1284.23        66.15 o                         
   0  -1   6         14.22         29.16        14.52 o                         
   1  -1   6        263.50        270.09        26.30 o                         
   2  -1   6          3.33          7.83         8.76 o                         
   3  -1   6       4475.73       3870.67       134.64 o                         
   4  -1   6       2141.20       1875.54        93.85 o                         
   5  -1   6       1975.27       1766.65        56.42 o                         
   6  -1   6       4683.28       4933.76       112.09 o                         
   7  -1   6       1606.63       1576.82        49.03 o                         
   8  -1   6       1538.13       1613.98        85.53 o                         
   9  -1   6        643.95        677.34        21.54 o                         
  10  -1   6          0.19          3.62         4.64 o                         
  11  -1   6          1.20         15.10         6.24 o                         
  12  -1   6        122.55         90.73         9.19 o                         
 -10   0   6         44.46         29.73         7.14 o                         
  -9   0   6        172.97        170.41        22.62 o                         
  -8   0   6       1503.60       1446.60       173.69 o                         
  -7   0   6       3890.22       3924.40       139.28 o                         
  -6   0   6        111.79        126.00        10.42 o                         
  -5   0   6         22.11         69.24        24.72 o                         
  -4   0   6       8202.68       8312.76       200.78 o                         
  -3   0   6       3267.98       3178.11       124.19 o                         
  -2   0   6         69.71         52.31        16.31 o                         
  -1   0   6      10901.49      10850.39       285.82 o                         
   0   0   6       2850.65       3359.60       110.88 o                         
   1   0   6       1986.17       1895.70        93.69 o                         
   2   0   6        307.20        225.93        13.56 o                         
   3   0   6      11478.30      11359.40       323.88 o                         
   4   0   6       1992.70       1833.39        79.11 o                         
   5   0   6       2288.14       1987.84        47.86 o                         
   6   0   6         17.58         21.15         5.80 o                         
   7   0   6        546.46        544.25        27.86 o                         
   8   0   6       1503.84       1515.50        63.64 o                         
   9   0   6        775.53        877.83        19.71 o                         
  10   0   6         13.49          4.39         5.68 o                         
  11   0   6        238.91        299.66        20.02 o                         
  12   0   6         28.70         33.48         7.10 o                         
 -10   1   6          2.89         -1.06         9.41 o                         
  -9   1   6         14.61         23.88        17.81 o                         
  -8   1   6          6.85         14.15        12.93 o                         
  -7   1   6       1116.63       1136.45        55.10 o                         
  -6   1   6       2462.97       2583.63       125.48 o                         
  -5   1   6        577.93        590.24        71.71 o                         
  -4   1   6       4410.28       4278.04        94.43 o                         
  -3   1   6       6504.79       6178.66       262.05 o                         
  -2   1   6       8166.38       7867.23       182.04 o                         
  -1   1   6        445.47        430.53        27.55 o                         
   0   1   6          1.95         17.19        16.82 o                         
   1   1   6       9649.69       8078.71       367.57 o                         
   2   1   6        483.94        443.66        18.66 o                         
   3   1   6        488.67        403.63        35.43 o                         
   4   1   6       7829.94       7104.18       219.70 o                         
   5   1   6       4282.26       3903.31        86.09 o                         
   6   1   6        568.45        475.75        15.78 o                         
   7   1   6        930.26        920.96        29.86 o                         
   8   1   6        403.27        342.98        18.98 o                         
   9   1   6       1115.22       1128.15        24.18 o                         
  10   1   6        122.56        127.26         7.76 o                         
  11   1   6         95.74         90.16         6.18 o                         
  12   1   6         42.86         66.75         5.46 o                         
 -10   2   6         27.90         22.49        12.97 o                         
  -9   2   6        287.57        263.02        14.31 o                         
  -8   2   6        432.85        428.27        35.43 o                         
  -7   2   6         65.97        100.59        10.69 o                         
  -6   2   6        322.23        341.18        16.08 o                         
  -5   2   6         78.28         72.65         8.14 o                         
  -4   2   6       4118.99       4249.41       157.46 o                         
  -3   2   6       1875.03       1834.10       114.59 o                         
  -2   2   6        146.75        178.29        28.67 o                         
  -1   2   6       4836.89       4819.30       323.26 o                         
   0   2   6        152.48        167.29        11.52 o                         
   1   2   6      11473.67      10917.74       250.52 o                         
   2   2   6          3.77         32.30        12.56 o                         
   3   2   6       3805.01       3513.83        93.84 o                         
   4   2   6       1181.94        987.41        52.66 o                         
   5   2   6        273.04        300.67        10.71 o                         
   6   2   6       1563.82       1349.56        27.88 o                         
   7   2   6        180.67        151.96         7.49 o                         
   8   2   6       2266.52       2111.36        69.56 o                         
   9   2   6       1893.34       1877.96        36.13 o                         
  10   2   6        477.84        473.16        13.37 o                         
  11   2   6          0.34          0.49         4.46 o                         
  12   2   6        129.68         85.37         6.97 o                         
 -10   3   6        397.24        433.75        30.28 o                         
  -9   3   6         30.84         21.24         7.45 o                         
  -8   3   6        120.94        155.15        11.58 o                         
  -7   3   6       1333.10       1633.32        43.16 o                         
  -6   3   6          1.25         21.93        10.01 o                         
  -5   3   6        247.54        234.00        18.69 o                         
  -4   3   6       4914.70       5249.96       194.13 o                         
  -3   3   6      10638.35      12092.97       357.58 o                         
  -2   3   6         13.65         41.29        14.39 o                         
  -1   3   6       1298.82       1510.71        46.52 o                         
   0   3   6        955.96       1216.78        43.46 o                         
   1   3   6       2151.69       2407.37        63.01 o                         
   2   3   6       5270.94       5016.23        90.66 o                         
   3   3   6       6341.04       6383.28       208.62 o                         
   4   3   6       1339.42       1174.58       257.97 o                         
   5   3   6         49.55         56.36         5.30 o                         
   6   3   6       3354.18       2824.31       181.33 o                         
   7   3   6         10.10         18.09         5.40 o                         
   8   3   6         82.70         56.43         7.51 o                         
   9   3   6        247.78        228.60        11.42 o                         
  10   3   6          7.64         12.11         6.62 o                         
  11   3   6        204.28        161.24         9.82 o                         
  12   3   6          5.89          0.25         4.38 o                         
 -10   4   6          1.59         -3.16         4.86 o                         
  -9   4   6        797.86        932.26        60.37 o                         
  -8   4   6        157.91        186.46        15.62 o                         
  -7   4   6        131.39        147.38        14.93 o                         
  -6   4   6        197.05        177.41        24.12 o                         
  -5   4   6        512.39        482.06        20.89 o                         
  -4   4   6       1112.40       1236.67        75.33 o                         
  -3   4   6       1012.92        750.65        82.52 o                         
  -2   4   6      11135.56      11072.33       425.74 o                         
  -1   4   6        166.89        198.37        17.79 o                         
   0   4   6       5483.06       6716.19       249.69 o                         
   1   4   6       2784.75       2911.53        74.88 o                         
   2   4   6      15099.47      15663.73       391.26 o                         
   3   4   6        517.76        561.63        28.36 o                         
   4   4   6          0.17         -6.54         6.54 o                         
   5   4   6          4.15         33.23         5.36 o                         
   6   4   6         19.91         31.44         6.78 o                         
   7   4   6        160.64        186.29         7.52 o                         
   8   4   6       1597.12       1504.17        78.35 o                         
   9   4   6         88.02         92.71         9.98 o                         
  10   4   6        205.69        384.02        67.34 o                         
  11   4   6        122.31        109.44         8.48 o                         
  12   4   6          4.72          5.16         3.67 o                         
  -9   5   6          5.82         16.00         6.68 o                         
  -8   5   6         30.61         39.23         9.02 o                         
  -7   5   6         24.60         46.03         4.98 o                         
  -6   5   6       1091.04        969.42        77.74 o                         
  -5   5   6        626.26        567.58        40.57 o                         
  -4   5   6        338.37        288.99        25.22 o                         
  -3   5   6        294.27        278.90        16.93 o                         
  -2   5   6        309.26        305.24        12.51 o                         
  -1   5   6        826.86        803.56        32.39 o                         
   0   5   6         12.95         24.15        12.25 o                         
   1   5   6       5037.96       5118.08       282.52 o                         
   2   5   6         79.46         77.93        17.46 o                         
   3   5   6       8465.24       7624.85       292.34 o                         
   4   5   6         70.59         79.02         8.12 o                         
   5   5   6       4535.00       3621.14       157.30 o                         
   6   5   6        155.06        129.13         6.57 o                         
   7   5   6       1507.86       1346.44        60.19 o                         
   8   5   6         11.57         19.90         5.57 o                         
   9   5   6        172.51        195.89        12.71 o                         
  10   5   6          3.77         28.73         7.74 o                         
  11   5   6        100.49         95.91         9.17 o                         
  -9   6   6         71.36         63.47         7.23 o                         
  -8   6   6        191.48        229.02        14.45 o                         
  -7   6   6          0.08          4.96         4.46 o                         
  -6   6   6        909.79        784.67        57.52 o                         
  -5   6   6        299.14        238.81        10.96 o                         
  -4   6   6        722.33        600.12        30.11 o                         
  -3   6   6         88.58        103.28         9.88 o                         
  -2   6   6          2.70         30.17         7.53 o                         
  -1   6   6          0.82         44.78         7.35 o                         
   0   6   6       2181.11       2398.62        49.99 o                         
   1   6   6        618.06        662.29        28.39 o                         
   2   6   6        247.51        266.42        13.59 o                         
   3   6   6         22.23         26.52         6.15 o                         
   4   6   6       1010.99        879.74        59.04 o                         
   5   6   6        208.32        199.21        16.51 o                         
   6   6   6       2444.89       2133.27        95.16 o                         
   7   6   6        173.84        140.22        11.77 o                         
   8   6   6        163.18        213.17        12.55 o                         
   9   6   6          9.84          9.06         6.60 o                         
  10   6   6        202.10        202.96        17.64 o                         
  11   6   6        132.72         73.55        38.36 o                         
  -9   7   6        200.15        148.80         9.99 o                         
  -8   7   6         23.82         12.53        10.99 o                         
  -7   7   6        477.00        442.05        17.36 o                         
  -6   7   6          0.08         -0.86         4.28 o                         
  -5   7   6       2338.35       2273.30        44.11 o                         
  -4   7   6        861.71        836.16        30.46 o                         
  -3   7   6        955.92        839.39        27.72 o                         
  -2   7   6         10.26         11.50         5.77 o                         
  -1   7   6        381.20        491.67        17.73 o                         
   0   7   6         36.45         23.60         7.85 o                         
   1   7   6        699.17        685.46        22.57 o                         
   2   7   6       2056.72       2074.30        51.86 o                         
   3   7   6        170.26        155.95        13.24 o                         
   4   7   6        533.93        508.41        29.84 o                         
   5   7   6        464.91        419.04        19.60 o                         
   6   7   6       1662.43       1758.01        88.31 o                         
   7   7   6        325.67        332.96        25.30 o                         
   8   7   6        334.87        356.32        22.57 o                         
   9   7   6         53.74         53.77         9.04 o                         
  10   7   6        157.82        120.33        48.22 o                         
  11   7   6         31.50         53.79         6.13 o                         
  -8   8   6          0.71         11.84         7.34 o                         
  -7   8   6         35.31         24.34         3.35 o                         
  -6   8   6        379.15        349.62        10.67 o                         
  -5   8   6         69.70         73.37         6.05 o                         
  -4   8   6        976.95        967.13        26.00 o                         
  -3   8   6        551.42        567.43        14.69 o                         
  -2   8   6       1726.27       1886.98        57.62 o                         
  -1   8   6        486.26        494.84        11.60 o                         
   0   8   6       1401.64       1527.67        32.62 o                         
   1   8   6        161.28        160.70         7.62 o                         
   2   8   6        324.61        302.76        11.90 o                         
   3   8   6        361.52        466.68        34.51 o                         
   4   8   6        132.60        183.18        17.59 o                         
   5   8   6        404.03        389.88        37.76 o                         
   6   8   6         94.57         99.58        13.29 o                         
   7   8   6        714.75        884.79        95.78 o                         
   8   8   6         62.35         44.34        13.79 o                         
   9   8   6        232.74        159.83        87.80 o                         
  -7   9   6         63.96         46.40         8.67 o                         
  -6   9   6        353.68        333.45         8.08 o                         
  -5   9   6          0.29          5.46         4.74 o                         
  -4   9   6         69.79         83.14         7.10 o                         
  -3   9   6        108.09        118.06         8.41 o                         
  -2   9   6          2.66         14.14         6.75 o                         
  -1   9   6       1306.24       1434.57        39.11 o                         
   0   9   6       1007.66       1078.60        47.26 o                         
   1   9   6        381.28        426.75        21.41 o                         
   2   9   6       1041.64       1168.52        52.89 o                         
   3   9   6        361.59        387.08        25.75 o                         
   4   9   6        298.09       2422.95       566.66 o                         
   5   9   6         18.44         41.49        12.50 o                         
   6   9   6         20.47        951.85       339.75 o                         
   7   9   6         24.14        638.90       278.03 o                         
   8   9   6        104.77      21056.35      2541.00 o                         
  -6  10   6          0.42         -1.34         4.17 o                         
  -5  10   6        302.51        272.38         7.24 o                         
  -4  10   6         24.04         23.49         4.71 o                         
  -3  10   6        446.48        469.78        13.21 o                         
  -2  10   6          5.25          7.10         6.43 o                         
  -1  10   6        948.19       1184.72        21.88 o                         
   0  10   6         25.37         41.66         6.75 o                         
   1  10   6          0.05          7.97         5.92 o                         
   2  10   6        165.77        182.06        11.97 o                         
   3  10   6         52.68         75.00        12.15 o                         
   4  10   6          0.20         -8.03         8.03 o                         
   5  10   6        732.49       1114.13       104.06 o                         
   6  10   6          0.87          6.34         9.12 o                         
  -5  11   6          4.75          0.16         5.92 o                         
  -4  11   6         11.86          1.91         3.24 o                         
  -3  11   6         92.64         92.62         5.61 o                         
  -2  11   6        135.69        146.19         8.53 o                         
  -1  11   6        104.85        106.34         7.49 o                         
   0  11   6        746.15        944.10        42.50 o                         
   1  11   6        324.48        395.08        17.44 o                         
   2  11   6        643.77        774.23        58.78 o                         
   3  11   6         25.89         18.76         9.60 o                         
   4  11   6         97.71        138.91        14.03 o                         
   5  11   6         45.93         45.59        10.14 o                         
   6  11   6         36.04         27.53        18.23 o                         
  -3  12   6        146.06         96.29         5.45 o                         
  -2  12   6          2.03         -1.39         4.41 o                         
  -1  12   6         26.84         15.45         5.19 o                         
   0  12   6          2.65          4.41         5.95 o                         
   1  12   6          0.04         -2.45         7.72 o                         
   2  12   6         92.78        127.68        16.59 o                         
   3  12   6        177.47        201.22        25.15 o                         
   4  12   6        199.55        205.17        16.12 o                         
   5  12   6         62.10         84.44        15.75 o                         
   0  13   6          3.66         -1.27         8.56 o                         
   1  13   6         47.05         24.15        10.52 o                         
   2  13   6         30.85         15.86         7.40 o                         
   3  13   6         63.07         43.86         9.93 o                         
  -2 -10   7        134.98        141.56        12.79 o                         
   0 -10   7          3.17         -0.16         9.93 o                         
   1 -10   7         74.45         63.30        12.21 o                         
   2 -10   7          3.71          2.91        11.10 o                         
   3 -10   7        165.58        123.31         9.14 o                         
   4 -10   7        128.06         65.84         8.24 o                         
  -4  -9   7          6.16         10.19         5.40 o                         
  -3  -9   7          3.05          0.54         9.13 o                         
  -1  -9   7        151.89        185.98        12.00 o                         
   0  -9   7        294.53        310.45        23.36 o                         
   1  -9   7          2.66         -1.47         8.79 o                         
   2  -9   7         53.68         54.92         8.44 o                         
   3  -9   7          1.02         -3.24        12.22 o                         
   4  -9   7          0.19         -0.20         5.02 o                         
   5  -9   7          0.82         -4.36         4.36 o                         
   6  -9   7        150.64        106.90        10.15 o                         
  -6  -8   7         12.56          8.40         6.71 o                         
  -5  -8   7        527.89        728.31        19.98 o                         
  -4  -8   7          0.99         -5.16         8.82 o                         
  -3  -8   7        360.34        457.16        22.89 o                         
  -2  -8   7         22.25         25.39        10.78 o                         
  -1  -8   7        746.47        853.17        70.99 o                         
   0  -8   7         47.33         52.86        12.74 o                         
   1  -8   7          1.31         -3.69         9.37 o                         
   2  -8   7         57.14         59.44        11.13 o                         
   3  -8   7        216.04        171.85        11.16 o                         
   4  -8   7         37.88         36.62         7.50 o                         
   5  -8   7        553.24        466.70        27.70 o                         
   6  -8   7        103.08         63.10         8.57 o                         
   7  -8   7          0.68          9.31         4.69 o                         
  -7  -7   7          2.21          9.04         5.65 o                         
  -6  -7   7         42.26         23.24         7.27 o                         
  -5  -7   7         30.43         21.55         8.02 o                         
  -4  -7   7        320.10        413.54        32.34 o                         
  -3  -7   7        257.50        332.96        28.16 o                         
  -2  -7   7       2267.40       2741.69       117.20 o                         
  -1  -7   7        529.41        572.18        18.35 o                         
   0  -7   7       1478.18       1542.53        35.94 o                         
   1  -7   7         37.12         25.08        11.21 o                         
   2  -7   7       1076.84        969.96        42.51 o                         
   3  -7   7         78.66         65.62        11.27 o                         
   4  -7   7        112.13         61.18         9.53 o                         
   5  -7   7         25.36         22.90         7.52 o                         
   6  -7   7         85.96         71.46         7.89 o                         
   7  -7   7        318.86        237.78        13.44 o                         
   8  -7   7         22.71         22.51         8.45 o                         
  -7  -6   7          1.49          4.45         6.24 o                         
  -6  -6   7        116.48        135.93        12.78 o                         
  -5  -6   7         54.74         43.81         8.62 o                         
  -4  -6   7          0.73          8.30        19.97 o                         
  -3  -6   7        784.72        836.62        32.94 o                         
  -2  -6   7       1305.09       1371.51        42.64 o                         
  -1  -6   7        579.90        632.81        20.63 o                         
   0  -6   7        349.52        340.89        12.05 o                         
   1  -6   7        757.83        729.66        24.37 o                         
   2  -6   7        232.48        181.16         9.23 o                         
   3  -6   7       1245.96       1028.83        43.95 o                         
   4  -6   7       1090.19        842.92        21.04 o                         
   5  -6   7        315.53        278.38        13.67 o                         
   6  -6   7         28.15         24.07         5.99 o                         
   7  -6   7        513.45        499.80        22.04 o                         
   8  -6   7         10.50         17.20         5.56 o                         
  -8  -5   7        189.64        150.23        14.21 o                         
  -7  -5   7        189.51        262.19        12.78 o                         
  -6  -5   7          7.00         -1.93        10.09 o                         
  -5  -5   7        513.68        620.47        24.13 o                         
  -4  -5   7        566.38        683.65        30.63 o                         
  -3  -5   7        257.87        264.90        10.55 o                         
  -2  -5   7        125.28        130.37         9.17 o                         
  -1  -5   7       3001.45       3025.84        61.08 o                         
   0  -5   7        370.44        345.85        20.58 o                         
   1  -5   7       1898.78       1772.04        37.17 o                         
   2  -5   7         79.85         65.12         5.41 o                         
   3  -5   7        851.11        651.75        40.34 o                         
   4  -5   7       1335.67       1093.75        38.35 o                         
   5  -5   7       1720.30       1695.88        50.43 o                         
   6  -5   7          0.24          6.32        12.22 o                         
   7  -5   7        142.74        166.99        16.38 o                         
   8  -5   7        149.07        177.85         9.34 o                         
   9  -5   7        280.38        336.56        32.59 o                         
  10  -5   7          1.19          1.35         4.48 o                         
  -9  -4   7         55.06         71.12         9.30 o                         
  -8  -4   7        212.63        278.35        71.49 o                         
  -7  -4   7        382.50        493.29        17.62 o                         
  -6  -4   7        609.45        824.43        29.13 o                         
  -5  -4   7        554.87        618.72        19.26 o                         
  -4  -4   7        668.52        667.09        68.80 o                         
  -3  -4   7         65.66         73.10         8.67 o                         
  -2  -4   7         54.09         73.47         8.56 o                         
  -1  -4   7        897.56        827.46        27.14 o                         
   0  -4   7       1822.09       1797.89       128.17 o                         
   1  -4   7        546.40        567.94        22.33 o                         
   2  -4   7       2652.21       2770.57        83.75 o                         
   3  -4   7        366.97        307.81        22.35 o                         
   4  -4   7       2745.48       2548.56        90.83 o                         
   5  -4   7        462.74        395.94        64.57 o                         
   6  -4   7        830.89        775.19        34.52 o                         
   7  -4   7        277.67        284.00        10.51 o                         
   8  -4   7         10.51         11.77         6.53 o                         
   9  -4   7          6.56         15.67         5.73 o                         
  10  -4   7        163.82        175.15         9.46 o                         
  -9  -3   7        232.46        270.58        58.73 o                         
  -8  -3   7        323.03        423.70        15.99 o                         
  -7  -3   7          0.08         -3.39         9.01 o                         
  -6  -3   7         53.18         64.53        11.12 o                         
  -5  -3   7        196.01        218.01        23.20 o                         
  -4  -3   7       1496.24       1389.93        89.98 o                         
  -3  -3   7       3117.68       3143.94        76.06 o                         
  -2  -3   7        295.41        286.29        14.39 o                         
  -1  -3   7        475.86        410.75        16.60 o                         
   0  -3   7       1082.07       1105.96        66.36 o                         
   1  -3   7       1067.04        881.15        56.98 o                         
   2  -3   7        235.78        259.82        14.16 o                         
   3  -3   7       3681.54       3674.61        94.25 o                         
   4  -3   7       3022.45       3027.82        89.00 o                         
   5  -3   7        589.90        616.37        23.36 o                         
   6  -3   7       1483.04       1478.92        41.55 o                         
   7  -3   7       2375.38       2591.18        97.67 o                         
   8  -3   7        827.00       1011.01        44.76 o                         
   9  -3   7         88.13        104.12         6.34 o                         
  10  -3   7         98.29        122.78        13.68 o                         
  11  -3   7         48.59         57.22         6.35 o                         
  -9  -2   7         30.71         29.33         6.88 o                         
  -8  -2   7        605.46        697.09        20.30 o                         
  -7  -2   7       1536.77       1851.41       125.45 o                         
  -6  -2   7        658.83        719.38        43.75 o                         
  -5  -2   7        614.81        662.38        39.71 o                         
  -4  -2   7       3149.27       2972.09        70.46 o                         
  -3  -2   7       1838.09       1890.32        60.09 o                         
  -2  -2   7        395.17        432.00        23.09 o                         
  -1  -2   7        113.23        102.83         8.97 o                         
   0  -2   7        692.88        733.66        41.79 o                         
   1  -2   7        574.75        555.06        19.43 o                         
   2  -2   7       6010.25       5664.13       157.98 o                         
   3  -2   7       2378.46       2327.47        61.37 o                         
   4  -2   7          6.73         10.10         5.18 o                         
   5  -2   7       1233.02       1103.29        27.16 o                         
   6  -2   7         16.84         18.98         4.34 o                         
   7  -2   7         23.92         31.19         4.61 o                         
   8  -2   7       1209.34       1278.70        45.36 o                         
   9  -2   7       1365.28       1715.71        59.42 o                         
  10  -2   7         85.67         92.08         6.66 o                         
  11  -2   7        255.66        268.70        16.19 o                         
 -10  -1   7          0.39         -0.53         5.18 o                         
  -9  -1   7         48.31         60.25         7.13 o                         
  -8  -1   7         90.73        105.67        13.93 o                         
  -7  -1   7         13.91         26.37        13.86 o                         
  -6  -1   7        655.70        640.43        33.84 o                         
  -5  -1   7       2403.13       2063.78       112.64 o                         
  -4  -1   7       2694.37       2475.86        59.42 o                         
  -3  -1   7       3591.89       3521.98        95.09 o                         
  -2  -1   7      11190.80      12993.48       463.03 o                         
  -1  -1   7        118.34        113.89        10.83 o                         
   0  -1   7       2443.93       2317.08       136.78 o                         
   1  -1   7       2563.48       2662.36       251.76 o                         
   2  -1   7        594.66        622.00        67.69 o                         
   3  -1   7          4.42          6.49         8.76 o                         
   4  -1   7        622.18        487.66        19.74 o                         
   5  -1   7        241.87        289.49        15.34 o                         
   6  -1   7        676.00        642.49        18.97 o                         
   7  -1   7         10.33         20.43         4.34 o                         
   8  -1   7        333.41        332.07        14.97 o                         
   9  -1   7         67.41         82.48         6.51 o                         
  10  -1   7        140.50        166.13         6.43 o                         
  11  -1   7         36.76         34.68         6.09 o                         
 -10   0   7        229.62        102.78        12.68 o                         
  -9   0   7        285.23        297.92        24.36 o                         
  -8   0   7          4.21         -4.28        18.97 o                         
  -7   0   7        258.80        260.64        13.80 o                         
  -6   0   7        197.04        192.93        12.02 o                         
  -5   0   7        283.13        266.52        18.13 o                         
  -4   0   7        702.65        663.19        23.50 o                         
  -3   0   7       1263.74       1195.98       106.38 o                         
  -2   0   7          8.43         32.55         6.83 o                         
  -1   0   7       4989.18       4897.12       127.45 o                         
   0   0   7      14845.85      16037.87       798.65 o                         
   1   0   7      29770.94      30371.56      1164.68 o                         
   2   0   7        775.25        654.90        31.68 o                         
   3   0   7       4115.53       3668.44        95.27 o                         
   4   0   7       3137.60       2835.85        76.94 o                         
   5   0   7       3493.17       3322.48        65.91 o                         
   6   0   7        113.32        113.26         7.88 o                         
   7   0   7        423.96        391.80        16.05 o                         
   8   0   7        202.26        203.08        16.75 o                         
   9   0   7        325.85        312.56        12.00 o                         
  10   0   7         98.42        100.39         6.55 o                         
  11   0   7        100.18        110.35         9.51 o                         
  12   0   7         68.90         42.71         6.33 o                         
 -10   1   7        512.62        445.87       105.39 o                         
  -9   1   7        216.38        227.33        22.72 o                         
  -8   1   7         51.62         27.24        10.73 o                         
  -7   1   7        254.25        240.24        17.36 o                         
  -6   1   7         49.22         55.04         9.42 o                         
  -5   1   7        335.48        355.52        31.92 o                         
  -4   1   7       4191.62       4156.02       108.86 o                         
  -3   1   7       2650.42       2584.23        64.59 o                         
  -2   1   7       3688.74       4465.93        91.28 o                         
  -1   1   7       1831.86       1798.14        76.84 o                         
   0   1   7       1013.39       1204.86        56.37 o                         
   1   1   7      10263.80      10981.60       568.58 o                         
   2   1   7      11633.28       8979.87       255.27 o                         
   3   1   7        584.68        469.17        27.94 o                         
   4   1   7       5049.24       4295.34       165.80 o                         
   5   1   7        840.08        670.50        19.62 o                         
   6   1   7       4936.09       4252.89       191.51 o                         
   7   1   7        746.87        673.42        34.71 o                         
   8   1   7        100.33         99.90         8.98 o                         
   9   1   7        147.05        120.86        11.67 o                         
  10   1   7        361.71        375.23        13.96 o                         
  11   1   7         46.85         32.74         5.37 o                         
  12   1   7         93.41         62.05         7.27 o                         
 -10   2   7          5.55         -0.42         5.57 o                         
  -9   2   7        512.65        594.85        24.01 o                         
  -8   2   7         15.66          5.12        26.50 o                         
  -7   2   7       1937.46       2385.26        64.60 o                         
  -6   2   7          0.22          2.79         7.49 o                         
  -5   2   7       1728.15       1762.13        82.52 o                         
  -4   2   7          0.67         15.92         7.31 o                         
  -3   2   7         25.88         21.25         7.33 o                         
  -2   2   7        623.58        585.51        25.76 o                         
  -1   2   7        137.47        169.33        24.58 o                         
   0   2   7      11186.18      13995.78       345.99 o                         
   1   2   7       3591.07       3468.20       538.09 o                         
   2   2   7       4798.82       4585.26       114.12 o                         
   3   2   7        720.10        617.20        39.50 o                         
   4   2   7       3500.74       3474.22        99.92 o                         
   5   2   7        189.82        173.50         8.29 o                         
   6   2   7        145.58        115.78         8.93 o                         
   7   2   7       2767.49       2373.57        76.96 o                         
   8   2   7       1155.37       1090.54        48.93 o                         
   9   2   7        387.51        457.98        24.95 o                         
  10   2   7        121.70        136.10         8.38 o                         
  11   2   7        139.91        121.70         9.03 o                         
  12   2   7         35.47         27.38         4.28 o                         
 -10   3   7         21.21         20.50         6.34 o                         
  -9   3   7         27.06         26.18         8.41 o                         
  -8   3   7         64.53         57.01         8.43 o                         
  -7   3   7        298.86        350.63        15.32 o                         
  -6   3   7       3512.95       4110.96        97.37 o                         
  -5   3   7       1568.93       1446.97        63.44 o                         
  -4   3   7       1455.18       1385.31        39.04 o                         
  -3   3   7        400.33        513.82        41.01 o                         
  -2   3   7      15308.05      16705.41      1118.51 o                         
  -1   3   7         26.06         29.59        10.01 o                         
   0   3   7         62.57         60.36        11.24 o                         
   1   3   7       4537.21       4438.65       117.08 o                         
   2   3   7        720.87        770.09        34.90 o                         
   3   3   7       5523.52       5172.27       185.29 o                         
   4   3   7       1401.13       1174.52        72.31 o                         
   5   3   7       5491.86       4331.08       141.06 o                         
   6   3   7         21.73         11.87         5.71 o                         
   7   3   7        733.45        557.09        26.01 o                         
   8   3   7         13.40          6.34         6.09 o                         
   9   3   7         33.78         34.06         5.95 o                         
  10   3   7        317.75        290.57        21.42 o                         
  11   3   7         23.37         31.50         7.62 o                         
  12   3   7         20.40          6.71         3.94 o                         
 -10   4   7        105.83         70.60         6.50 o                         
  -9   4   7          2.89         12.71         7.01 o                         
  -8   4   7         51.91         60.47         8.16 o                         
  -7   4   7        112.79        146.15        15.64 o                         
  -6   4   7       1427.93       1667.63       118.97 o                         
  -5   4   7       1069.62        981.36        38.39 o                         
  -4   4   7        998.51        867.33        87.59 o                         
  -3   4   7        987.69        863.45        96.46 o                         
  -2   4   7        319.00        400.65        24.56 o                         
  -1   4   7       7275.75       8038.52       188.65 o                         
   0   4   7       4923.05       5225.14       107.28 o                         
   1   4   7         91.58        180.13        15.14 o                         
   2   4   7         76.50         75.70        12.93 o                         
   3   4   7       2366.65       1833.76        88.82 o                         
   4   4   7        219.64        172.36         7.32 o                         
   5   4   7        551.82        480.28        13.38 o                         
   6   4   7       3148.08       2597.75        65.00 o                         
   7   4   7        375.16        346.74        16.24 o                         
   8   4   7        697.65        694.63        37.47 o                         
   9   4   7         18.65          7.53         5.96 o                         
  10   4   7        726.32        725.28        45.31 o                         
  11   4   7         28.39         36.99         5.64 o                         
  12   4   7         12.77         10.46         4.26 o                         
  -9   5   7         44.58         57.78         6.73 o                         
  -8   5   7         11.95         11.49         8.33 o                         
  -7   5   7        491.09        597.19        34.31 o                         
  -6   5   7        146.83        103.48         8.74 o                         
  -5   5   7       2529.96       2511.61       107.69 o                         
  -4   5   7        740.75        656.68        21.16 o                         
  -3   5   7       2346.66       2161.41        79.65 o                         
  -2   5   7        460.86        474.83        28.11 o                         
  -1   5   7       1666.35       1789.11        55.57 o                         
   0   5   7       1691.32       1799.76        66.48 o                         
   1   5   7        311.35        261.65        24.13 o                         
   2   5   7         84.16        127.47        15.69 o                         
   3   5   7        639.04        503.13        19.73 o                         
   4   5   7         30.63         44.94         5.41 o                         
   5   5   7       1872.06       1552.16        63.65 o                         
   6   5   7        436.70        432.35        37.60 o                         
   7   5   7         41.17         78.66        15.95 o                         
   8   5   7        261.93        263.77        11.80 o                         
   9   5   7        135.97        134.68        10.80 o                         
  10   5   7         18.18         16.61         5.15 o                         
  11   5   7        416.99        389.83        57.05 o                         
  -9   6   7         50.76         34.39         7.27 o                         
  -8   6   7        184.46        178.20        15.80 o                         
  -7   6   7          1.88          0.53        16.43 o                         
  -6   6   7        283.18        227.16        17.33 o                         
  -5   6   7        523.87        453.45        19.25 o                         
  -4   6   7        290.52        218.11        14.48 o                         
  -3   6   7        122.09        114.73         6.03 o                         
  -2   6   7       7436.61       7541.55       180.98 o                         
  -1   6   7        830.29        885.32        23.82 o                         
   0   6   7       4145.23       4353.12        80.73 o                         
   1   6   7         90.79         86.55         8.43 o                         
   2   6   7       1355.07       1335.31        46.14 o                         
   3   6   7        305.85        216.61        20.09 o                         
   4   6   7        201.89        163.16        12.27 o                         
   5   6   7         17.99         13.68         6.49 o                         
   6   6   7        778.24        761.75        41.20 o                         
   7   6   7         73.98        135.33        25.92 o                         
   8   6   7        116.77        117.50         8.29 o                         
   9   6   7        123.83        123.13        19.38 o                         
  10   6   7          1.76         13.91         5.38 o                         
  11   6   7         24.71         47.19         9.71 o                         
  -8   7   7        201.28        141.30        13.32 o                         
  -7   7   7        652.97        600.00        23.61 o                         
  -6   7   7        327.29        330.49        10.23 o                         
  -5   7   7        121.68        104.15         6.00 o                         
  -4   7   7        101.21         88.27         6.34 o                         
  -3   7   7         25.26         26.09         5.67 o                         
  -2   7   7        163.54        188.01         9.58 o                         
  -1   7   7       2304.39       2370.08        61.83 o                         
   0   7   7       2418.50       2529.27        53.18 o                         
   1   7   7       1842.94       1813.87        43.38 o                         
   2   7   7       1314.01       1295.92        46.36 o                         
   3   7   7       4030.63       4041.79        81.86 o                         
   4   7   7       1495.04       1494.65        88.51 o                         
   5   7   7        213.74        203.05        16.48 o                         
   6   7   7         12.38         33.08         5.59 o                         
   7   7   7        143.05        152.84        16.46 o                         
   8   7   7          5.19         24.05         7.57 o                         
   9   7   7          2.59          9.30         8.52 o                         
  10   7   7        145.18        108.22        48.30 o                         
  11   7   7          9.00         90.37        36.83 o                         
  -8   8   7         89.93         61.98         7.34 o                         
  -7   8   7        114.82        111.61        25.39 o                         
  -6   8   7         39.07         49.09         4.37 o                         
  -5   8   7          6.62          9.77         3.96 o                         
  -4   8   7          8.19         16.55         5.38 o                         
  -3   8   7        165.70        151.09         8.14 o                         
  -2   8   7        774.25        794.82        26.93 o                         
  -1   8   7       1049.87       1229.03        30.56 o                         
   0   8   7          0.20         18.50         6.36 o                         
   1   8   7         18.04         19.80         5.85 o                         
   2   8   7         16.93         15.21         5.35 o                         
   3   8   7        113.43        137.08         9.12 o                         
   4   8   7        953.24       1053.63        53.94 o                         
   5   8   7       1550.86       1661.59       138.74 o                         
   6   8   7        200.99        207.99        37.85 o                         
   7   8   7        877.94       1041.18       123.50 o                         
   8   8   7        425.40        472.17        52.59 o                         
   9   8   7        226.15        184.19        36.58 o                         
  10   8   7          4.53        136.84        62.09 o                         
  -7   9   7         83.77         58.18         8.03 o                         
  -6   9   7        480.01        460.32        25.74 o                         
  -5   9   7        239.47        198.72         7.31 o                         
  -4   9   7        380.87        379.30        15.98 o                         
  -3   9   7         98.77        113.81         7.89 o                         
  -2   9   7        106.64        115.75         8.24 o                         
  -1   9   7        126.26        132.39         7.98 o                         
   0   9   7        487.51        516.51        17.78 o                         
   1   9   7         26.57         40.39         6.40 o                         
   2   9   7       1374.94       1526.24        64.16 o                         
   3   9   7         25.67         27.06         6.52 o                         
   4   9   7        341.69        394.07        14.19 o                         
   5   9   7         14.54         16.30         8.69 o                         
   6   9   7         14.47         32.08        15.29 o                         
   7   9   7          3.11        -20.48        20.48 o                         
   8   9   7        211.45        197.09        94.16 o                         
  -6  10   7         71.33         31.60         6.13 o                         
  -5  10   7        170.75        149.96         9.44 o                         
  -4  10   7        233.78        202.67         7.02 o                         
  -3  10   7       1097.97       1117.45        29.26 o                         
  -2  10   7         12.90         11.98         6.16 o                         
  -1  10   7        818.46        916.25        28.24 o                         
   0  10   7        133.96        140.26         8.57 o                         
   1  10   7        232.11        240.46         9.08 o                         
   2  10   7        108.57        112.17         8.34 o                         
   3  10   7        319.53        390.69        28.57 o                         
   4  10   7        252.88        320.55        20.90 o                         
   5  10   7        516.59        833.73        58.28 o                         
   6  10   7        101.82        103.22        29.88 o                         
   7  10   7        162.14       4781.65      2566.92 o                         
  -5  11   7         59.23         51.05         6.50 o                         
  -4  11   7          3.10          4.23         4.16 o                         
  -3  11   7         10.11         16.22         3.93 o                         
  -2  11   7        185.80        187.32         7.58 o                         
  -1  11   7         60.00         70.32         6.31 o                         
   0  11   7        636.00        726.75        22.03 o                         
   1  11   7          1.86         -4.68         6.16 o                         
   2  11   7        365.44        443.21        30.06 o                         
   3  11   7         98.09        140.57        12.03 o                         
   4  11   7        165.30        214.72        15.75 o                         
   5  11   7         31.42         43.39        10.29 o                         
  -3  12   7        120.67         96.91        10.25 o                         
  -2  12   7        279.34        277.68        11.60 o                         
  -1  12   7         12.98          9.85         4.32 o                         
   0  12   7        114.86         99.04         7.28 o                         
   1  12   7         10.06          5.68         5.76 o                         
   2  12   7         33.99         29.57        10.17 o                         
   3  12   7        100.02        178.45        20.08 o                         
   4  12   7         86.75        102.30        18.49 o                         
   0  13   7         13.81          2.89         5.67 o                         
   1  13   7        437.55        353.98        17.54 o                         
  -1 -10   8         56.94         37.68         6.39 o                         
   0 -10   8          2.05         -1.87         4.95 o                         
  -3  -9   8          0.10          1.78         6.24 o                         
   0  -9   8        399.97        433.26        24.39 o                         
   1  -9   8         42.61         43.28         8.67 o                         
   2  -9   8        847.40        905.34        21.69 o                         
   3  -9   8          0.61         -2.93        10.12 o                         
   4  -9   8         63.56         45.99         8.94 o                         
   5  -9   8         14.51          1.69         5.94 o                         
  -5  -8   8         84.16         98.31         6.39 o                         
  -4  -8   8         27.80         32.22         6.94 o                         
  -3  -8   8        396.24        470.56        21.62 o                         
  -2  -8   8         30.41         25.45         9.58 o                         
  -1  -8   8         11.75         17.31        13.44 o                         
   0  -8   8        200.63        223.97        11.80 o                         
   1  -8   8        195.36        200.40        13.34 o                         
   2  -8   8         16.62         18.19         8.73 o                         
   3  -8   8        929.86        940.16        55.79 o                         
   4  -8   8        377.77        346.14        23.37 o                         
   5  -8   8        474.54        463.15        18.94 o                         
   6  -8   8         44.26         36.05         5.74 o                         
   7  -8   8        118.16         67.71         4.99 o                         
  -6  -7   8         62.45         46.99         7.23 o                         
  -5  -7   8          0.09          6.03         8.86 o                         
  -4  -7   8          0.03         -4.36        10.76 o                         
  -2  -7   8        134.68        140.55        16.06 o                         
  -1  -7   8        181.83        162.14        13.21 o                         
   0  -7   8        131.89        113.84         9.39 o                         
   1  -7   8         91.53         90.46        10.14 o                         
   2  -7   8         38.81         25.02         7.48 o                         
   3  -7   8         46.55         33.32         8.16 o                         
   4  -7   8         72.27         65.92         8.93 o                         
   5  -7   8         62.82         55.12         7.26 o                         
   6  -7   8        228.91        224.30        21.04 o                         
   7  -7   8        110.37         93.53         7.06 o                         
   8  -7   8        278.65        287.30        16.28 o                         
  -7  -6   8        102.29         67.00         6.17 o                         
  -6  -6   8        122.64        173.78         8.74 o                         
  -5  -6   8        711.50        817.05        26.17 o                         
  -4  -6   8        559.06        848.11        46.98 o                         
  -3  -6   8        626.48        707.81        28.88 o                         
  -2  -6   8        213.16        232.17        12.72 o                         
  -1  -6   8        104.63        109.73         9.68 o                         
   0  -6   8          8.28          7.43         9.34 o                         
   1  -6   8          3.27          3.52        11.92 o                         
   2  -6   8       1158.74        985.02        37.71 o                         
   3  -6   8         13.91         17.62         5.99 o                         
   4  -6   8        370.33        328.66        16.60 o                         
   5  -6   8         10.67         10.28         6.19 o                         
   6  -6   8        256.21        257.09         8.94 o                         
   7  -6   8          9.49          4.81         7.87 o                         
   8  -6   8          8.68         -1.62         6.22 o                         
   9  -6   8         49.35         21.82         8.67 o                         
  -7  -5   8         54.02         51.22         9.02 o                         
  -6  -5   8          6.43          3.22        10.86 o                         
  -5  -5   8         21.76         35.04         8.85 o                         
  -4  -5   8        357.78        461.06        20.64 o                         
  -3  -5   8       1353.59       1431.77        59.23 o                         
  -2  -5   8        108.16        107.15         8.86 o                         
  -1  -5   8        642.01        628.64        20.20 o                         
   0  -5   8       3077.28       2989.04        58.00 o                         
   1  -5   8       3748.75       3533.87        74.66 o                         
   2  -5   8         52.00         30.77         5.59 o                         
   3  -5   8        147.37        137.33        13.67 o                         
   4  -5   8       1019.08        871.47        29.12 o                         
   5  -5   8        192.33        187.01        15.07 o                         
   6  -5   8        123.99        121.89        12.21 o                         
   7  -5   8       1123.69       1107.36        32.50 o                         
   8  -5   8        301.36        336.57        20.55 o                         
   9  -5   8         32.17         31.23         6.80 o                         
  10  -5   8          2.00         -2.42         3.94 o                         
  -8  -4   8        151.39        151.90        10.51 o                         
  -7  -4   8          0.86         -0.55         8.45 o                         
  -6  -4   8        296.59        364.18        30.76 o                         
  -5  -4   8         13.76          4.61        10.42 o                         
  -4  -4   8       1020.04        980.29        82.03 o                         
  -3  -4   8       1685.16       1778.38        54.45 o                         
  -2  -4   8        313.77        357.08        19.72 o                         
  -1  -4   8          9.62          8.57         7.72 o                         
   0  -4   8          4.89         13.62        13.49 o                         
   1  -4   8        976.23        990.11        32.92 o                         
   2  -4   8       4044.23       3630.74        79.06 o                         
   3  -4   8        119.54        105.30         7.19 o                         
   4  -4   8       2058.11       1762.61        81.93 o                         
   5  -4   8        398.41        359.69        19.17 o                         
   6  -4   8        340.59        355.62        15.79 o                         
   7  -4   8         64.49         65.74         9.45 o                         
   8  -4   8        401.59        481.52        32.81 o                         
   9  -4   8        493.76        599.32        18.93 o                         
  10  -4   8         64.51         63.25        15.48 o                         
  -9  -3   8         56.96         60.52        22.59 o                         
  -8  -3   8         87.13         99.46        11.84 o                         
  -7  -3   8        172.95        250.52        12.80 o                         
  -6  -3   8          0.85         -8.96         8.96 o                         
  -5  -3   8        256.70        268.56        20.51 o                         
  -4  -3   8       1465.20       1419.00        66.21 o                         
  -3  -3   8        363.48        397.54        13.93 o                         
  -2  -3   8       1813.97       1876.26        49.46 o                         
  -1  -3   8       3922.36       4012.79       100.08 o                         
   0  -3   8       4211.65       4218.30       200.14 o                         
   1  -3   8        235.42        196.33        13.23 o                         
   2  -3   8        340.54        332.86        21.26 o                         
   3  -3   8         52.55         57.95         9.29 o                         
   4  -3   8        169.60        148.14         7.72 o                         
   5  -3   8        242.11        205.23        12.85 o                         
   6  -3   8         46.27         47.82         6.52 o                         
   7  -3   8        504.31        509.30        23.15 o                         
   8  -3   8         32.01         44.28         8.50 o                         
   9  -3   8        243.06        323.11        12.90 o                         
  10  -3   8          7.60          7.92         4.19 o                         
  11  -3   8          1.89         -3.88         4.33 o                         
  -9  -2   8         17.75         43.55        21.77 o                         
  -8  -2   8         28.98         53.39         7.75 o                         
  -7  -2   8         37.19         41.01        10.29 o                         
  -6  -2   8       3208.26       4145.18        94.03 o                         
  -5  -2   8        444.29        443.14        20.78 o                         
  -4  -2   8        471.02        459.35        22.65 o                         
  -3  -2   8       3076.17       3186.52        99.24 o                         
  -2  -2   8        166.74        141.49        10.57 o                         
  -1  -2   8        244.85        249.34        13.85 o                         
   0  -2   8       5144.27       5119.73       145.18 o                         
   1  -2   8      15337.23      15536.72       329.05 o                         
   2  -2   8        327.77        342.85        15.63 o                         
   3  -2   8       4386.53       4439.67       118.15 o                         
   4  -2   8       2033.45       2030.85        82.52 o                         
   5  -2   8       7131.86       6738.38       130.39 o                         
   6  -2   8         69.29         57.76         5.88 o                         
   7  -2   8        421.07        396.59        18.76 o                         
   8  -2   8         16.24         27.80         4.87 o                         
   9  -2   8          0.75          8.35         5.66 o                         
  10  -2   8        119.23        142.12        10.18 o                         
  11  -2   8        137.37        177.74        19.97 o                         
  -9  -1   8         22.05         30.42         5.81 o                         
  -8  -1   8         18.58         26.49         7.92 o                         
  -7  -1   8         21.73         49.22        12.89 o                         
  -6  -1   8          2.70         14.19        15.72 o                         
  -5  -1   8       1640.71       1758.27        71.19 o                         
  -4  -1   8          5.14         16.83         6.00 o                         
  -3  -1   8        259.58        251.00        13.24 o                         
  -2  -1   8        137.90        188.74        12.50 o                         
  -1  -1   8       3297.64       3609.36       147.04 o                         
   0  -1   8        444.99        408.77        29.79 o                         
   1  -1   8          6.43         10.81         6.30 o                         
   2  -1   8      10565.38      11294.68       277.29 o                         
   3  -1   8        221.67        161.91        11.08 o                         
   4  -1   8       3267.74       2748.62       189.38 o                         
   5  -1   8       3231.66       2817.59       166.46 o                         
   6  -1   8       5214.97       4830.12       110.34 o                         
   7  -1   8        210.24        213.42        14.26 o                         
   8  -1   8        979.93        995.63        28.25 o                         
   9  -1   8         35.41         29.39         4.84 o                         
  10  -1   8        327.63        406.82        13.15 o                         
  11  -1   8         40.31         57.03         5.68 o                         
  -9   0   8        158.95        166.51        14.56 o                         
  -8   0   8        137.04        132.64        11.33 o                         
  -7   0   8       1396.17       1575.13        53.06 o                         
  -6   0   8        832.00        811.65        23.75 o                         
  -5   0   8       2999.60       2845.54       138.81 o                         
  -4   0   8         25.77         46.29         7.82 o                         
  -3   0   8       1893.20       1742.03        79.52 o                         
  -2   0   8         63.02         47.66         8.46 o                         
  -1   0   8        853.54        875.44        43.64 o                         
   0   0   8        124.85        252.27        28.33 o                         
   1   0   8        924.52        770.17        60.72 o                         
   2   0   8        501.93        742.74        60.66 o                         
   3   0   8         82.09         61.35        27.37 o                         
   4   0   8        741.93        747.00        37.46 o                         
   5   0   8        218.05        187.89        30.04 o                         
   6   0   8          8.69         15.40         5.09 o                         
   7   0   8       1452.34       1179.38        34.86 o                         
   8   0   8         77.15         66.80         5.33 o                         
   9   0   8       1240.78       1262.59        25.09 o                         
  10   0   8         73.16         71.81         5.17 o                         
  11   0   8        440.70        508.96        37.42 o                         
  12   0   8         26.16          9.41         7.45 o                         
  -9   1   8         28.01         24.89        12.58 o                         
  -8   1   8        317.55        349.86        19.22 o                         
  -7   1   8         84.10         87.51        12.56 o                         
  -6   1   8       3296.31       3220.34       128.79 o                         
  -5   1   8       1788.48       1737.55        38.78 o                         
  -4   1   8       2999.19       2996.53        85.08 o                         
  -3   1   8        798.89        831.96        34.49 o                         
  -2   1   8      16621.09      17278.01       411.28 o                         
  -1   1   8       1790.80       1721.57        67.94 o                         
   0   1   8       1515.74       1732.11        74.47 o                         
   1   1   8        157.48        178.48        26.88 o                         
   2   1   8      10025.26       8641.47       359.27 o                         
   3   1   8          1.32         49.66        12.15 o                         
   4   1   8       5001.38       3903.10       112.94 o                         
   5   1   8       4674.32       3860.06        95.95 o                         
   6   1   8          1.05          9.71         5.26 o                         
   7   1   8         12.91         22.42         5.52 o                         
   8   1   8        319.64        263.24        14.70 o                         
   9   1   8        158.93        144.67         9.08 o                         
  10   1   8        377.40        342.51         9.59 o                         
  11   1   8         21.41         16.74         5.45 o                         
  12   1   8        107.55         90.10        10.78 o                         
  -9   2   8         11.60         12.82         5.95 o                         
  -8   2   8         44.06         35.93        11.77 o                         
  -7   2   8       1060.44       1120.09        34.99 o                         
  -6   2   8         91.48         99.27         9.69 o                         
  -5   2   8       2149.60       2101.93        60.67 o                         
  -4   2   8          1.10          4.06         6.27 o                         
  -3   2   8        748.24        709.81        23.01 o                         
  -2   2   8          2.07          2.15         7.46 o                         
  -1   2   8      11175.29      11333.48       277.86 o                         
   0   2   8      15538.61      18982.98       515.65 o                         
   1   2   8       2811.72       2876.91       388.89 o                         
   2   2   8        641.81        598.70        55.54 o                         
   3   2   8       9785.90       8373.34       213.27 o                         
   4   2   8       1368.16       1086.76        36.64 o                         
   5   2   8        135.24        111.27         6.64 o                         
   6   2   8       1865.03       1550.69        63.98 o                         
   7   2   8        129.91        114.97        11.62 o                         
   8   2   8        381.44        339.63        17.09 o                         
   9   2   8         21.15         18.48         5.62 o                         
  10   2   8       1041.58        945.67        24.21 o                         
  11   2   8          0.88          2.47         4.00 o                         
  12   2   8          4.11         -4.28         4.28 o                         
  -9   3   8         37.38         36.30         8.67 o                         
  -8   3   8        107.95        100.68        10.76 o                         
  -7   3   8         14.81         18.47         8.27 o                         
  -6   3   8        204.73        226.97        15.05 o                         
  -5   3   8        682.18        616.30        19.63 o                         
  -4   3   8        887.18        914.70        24.93 o                         
  -3   3   8       2122.74       2099.85        55.46 o                         
  -2   3   8         14.16         20.46         7.80 o                         
  -1   3   8        913.74        831.53        53.41 o                         
   0   3   8       1665.91       1595.85        74.12 o                         
   1   3   8        234.36        127.99        15.80 o                         
   2   3   8       9637.27       9200.59       375.02 o                         
   3   3   8        773.80        507.48        36.98 o                         
   4   3   8       1492.17       1160.63        42.63 o                         
   5   3   8       3058.39       2669.64        50.83 o                         
   6   3   8       1494.26       1451.26        31.07 o                         
   7   3   8        278.50        257.25         9.31 o                         
   8   3   8        247.14        213.36        11.68 o                         
   9   3   8          4.98         11.71         5.59 o                         
  10   3   8         14.27         30.53        10.87 o                         
  11   3   8        358.96        320.84        27.15 o                         
  12   3   8         11.16         -0.60         5.02 o                         
  -9   4   8        462.60        473.79        17.74 o                         
  -8   4   8        880.59        906.06        27.16 o                         
  -7   4   8         42.87         58.37        11.71 o                         
  -6   4   8          8.65         11.00        11.00 o                         
  -5   4   8       1832.37       1744.31        69.02 o                         
  -4   4   8          3.63          6.53         6.66 o                         
  -3   4   8        367.42        341.00        49.02 o                         
  -2   4   8       7508.07       7442.07       583.55 o                         
  -1   4   8       1500.56       1444.16        57.28 o                         
   0   4   8        181.21        144.08        13.36 o                         
   1   4   8         26.91         23.47        10.59 o                         
   2   4   8       6366.69       5766.84       111.08 o                         
   3   4   8       1522.88       1352.24        54.12 o                         
   4   4   8        293.75        244.19        21.28 o                         
   5   4   8        139.31        103.49         6.78 o                         
   6   4   8        143.81        137.98        12.05 o                         
   7   4   8        331.03        290.31        11.11 o                         
   8   4   8        931.72        833.23        52.93 o                         
   9   4   8          7.48         13.94         5.30 o                         
  10   4   8         12.64         82.54        10.57 o                         
  11   4   8          0.07          1.03         3.79 o                         
  -9   5   8          0.21         -1.96         5.34 o                         
  -8   5   8        436.59        485.45        20.34 o                         
  -7   5   8        795.24        856.02        30.15 o                         
  -6   5   8        147.67        163.80        16.79 o                         
  -5   5   8        203.75        170.66        12.36 o                         
  -4   5   8        920.88        802.17        29.61 o                         
  -3   5   8       2719.03       2587.76        88.07 o                         
  -2   5   8        168.76        197.61        22.09 o                         
  -1   5   8        120.04        119.34        14.19 o                         
   0   5   8       3762.19       3716.10        94.51 o                         
   1   5   8       1326.25       1164.52        45.18 o                         
   2   5   8        706.72        665.27        34.54 o                         
   3   5   8      12806.36      11322.30       361.31 o                         
   4   5   8       2038.38       1577.12       100.10 o                         
   5   5   8        833.69        617.02        20.36 o                         
   6   5   8        247.17        211.88         8.05 o                         
   7   5   8       1070.40        972.90        50.96 o                         
   8   5   8        324.34        270.38        20.50 o                         
   9   5   8         93.69        104.41         6.99 o                         
  10   5   8         87.26        107.69        15.05 o                         
  11   5   8         74.42         81.01         8.42 o                         
  -8   6   8        283.20        305.96        17.63 o                         
  -7   6   8        208.89        243.19        17.02 o                         
  -6   6   8         67.35         86.64        14.19 o                         
  -5   6   8        315.48        275.41        17.56 o                         
  -4   6   8         49.47         70.13        10.71 o                         
  -3   6   8         10.54         17.46         6.96 o                         
  -2   6   8       2749.19       2604.21        78.04 o                         
  -1   6   8         71.07         97.81         8.24 o                         
   0   6   8       1447.02       1474.90        34.43 o                         
   1   6   8        138.89        169.65        10.21 o                         
   2   6   8        113.88         94.96         9.30 o                         
   3   6   8        306.16        259.82        18.70 o                         
   4   6   8        508.12        450.45        35.86 o                         
   5   6   8       2192.23       1958.30        90.45 o                         
   6   6   8       1266.43       1025.16        62.83 o                         
   7   6   8       1243.11       1155.58        59.63 o                         
   8   6   8       1072.30       1113.02        48.21 o                         
   9   6   8        356.59        387.53        33.94 o                         
  10   6   8         55.94         37.26         5.15 o                         
  11   6   8          0.60          6.22         5.06 o                         
  -8   7   8        324.95        315.25        34.51 o                         
  -7   7   8        240.79        219.09        12.57 o                         
  -6   7   8        393.72        374.25        18.87 o                         
  -5   7   8       1137.66       1050.66        38.33 o                         
  -4   7   8       1800.27       1664.64        33.07 o                         
  -3   7   8          0.59          2.67         5.12 o                         
  -2   7   8         41.14         69.68         6.12 o                         
  -1   7   8        347.45        330.42        12.77 o                         
   0   7   8        200.28        205.36         9.73 o                         
   1   7   8        965.48        910.22        26.54 o                         
   2   7   8        653.80        655.38        22.75 o                         
   3   7   8          5.25         54.37         6.05 o                         
   4   7   8        753.22        627.89        30.51 o                         
   5   7   8        623.80        550.81        56.16 o                         
   6   7   8          0.75         11.49         6.38 o                         
   7   7   8         44.66         45.09         9.60 o                         
   8   7   8         56.55         41.14         7.17 o                         
   9   7   8         45.59         47.74         9.23 o                         
  10   7   8        538.33        542.66        75.96 o                         
  11   7   8         36.71        325.10       123.73 o                         
  -7   8   8         15.58         20.68         5.90 o                         
  -6   8   8         66.48         45.94         6.79 o                         
  -5   8   8         75.01         81.45         8.37 o                         
  -4   8   8       1177.46       1061.67        20.92 o                         
  -3   8   8       3205.28       3086.01        57.17 o                         
  -2   8   8         95.16         91.54         7.12 o                         
  -1   8   8       3309.70       3203.13       101.50 o                         
   0   8   8        927.29        988.15        22.55 o                         
   1   8   8       2713.67       2825.71        70.50 o                         
   2   8   8        365.49        325.58        16.10 o                         
   3   8   8        264.63        242.56        10.44 o                         
   4   8   8        116.11         95.08         8.84 o                         
   5   8   8        171.97        210.54        21.19 o                         
   6   8   8         33.71         45.63        12.23 o                         
   7   8   8        830.53        933.23       108.44 o                         
   8   8   8          9.90         35.25         9.73 o                         
   9   8   8         63.76         64.54         7.28 o                         
  10   8   8         45.37        321.98        92.50 o                         
  -7   9   8          0.15         -1.27         4.39 o                         
  -6   9   8        109.45        103.97         7.22 o                         
  -5   9   8         22.80         19.70         5.38 o                         
  -4   9   8          0.24         -3.28         6.53 o                         
  -3   9   8         33.03         35.27         6.41 o                         
  -2   9   8        264.24        304.93        10.82 o                         
  -1   9   8         17.90         14.84         6.08 o                         
   0   9   8       1880.88       2054.40        94.55 o                         
   1   9   8        166.05        163.31        15.20 o                         
   2   9   8       3113.64       3552.13       148.72 o                         
   3   9   8          1.43         -0.03         5.78 o                         
   4   9   8       1046.26       1208.41        63.57 o                         
   5   9   8         47.22       2240.15       704.84 o                         
   6   9   8        151.00        245.92        29.69 o                         
   7   9   8         56.18         64.23        23.43 o                         
   8   9   8        191.56        270.95        25.75 o                         
  -6  10   8         96.25         39.16         5.28 o                         
  -5  10   8         40.33         44.14         5.76 o                         
  -4  10   8        113.82         98.54         5.27 o                         
  -3  10   8        212.67        225.62        13.78 o                         
  -2  10   8         81.27         78.48         6.61 o                         
  -1  10   8        197.35        188.10         8.11 o                         
   0  10   8        302.26        370.33        11.97 o                         
   1  10   8          2.59          3.17         6.91 o                         
   2  10   8          6.01         25.43         7.11 o                         
   3  10   8        108.06        203.74        10.76 o                         
   4  10   8         22.72         26.47        10.24 o                         
   5  10   8        722.29       1034.76        63.00 o                         
   6  10   8        172.86        163.82        15.24 o                         
   7  10   8        281.18        431.37       180.06 o                         
  -4  11   8        112.19         65.93         5.15 o                         
  -3  11   8         28.98         30.05         4.75 o                         
  -2  11   8         38.04         35.91         4.92 o                         
  -1  11   8        139.14        150.72         7.01 o                         
   0  11   8         35.13         32.52         5.95 o                         
   1  11   8        919.94       1105.88        39.51 o                         
   2  11   8        110.67        129.90         9.91 o                         
   3  11   8        259.91        330.74        23.95 o                         
   4  11   8        125.62        149.06        16.53 o                         
   5  11   8         29.45         31.59         8.72 o                         
  -2  12   8        258.18        233.97        12.22 o                         
  -1  12   8        156.19        141.23         9.25 o                         
   0  12   8          0.08          1.40         5.29 o                         
   1  12   8          1.56          4.97         6.27 o                         
   2  12   8         70.62        101.25         8.34 o                         
   3  12   8          5.55         -3.46         8.51 o                         
   4  12   8        404.31        547.98        36.43 o                         
   5  12   8         11.71         24.57        13.53 o                         
   1  13   8        217.00        165.43         9.19 o                         
   2  13   8         12.28          1.43         6.11 o                         
   3  13   8         36.85          7.71         7.40 o                         
  -2  -9   9         34.87         36.81         5.81 o                         
   1  -9   9          8.59          3.11         8.79 o                         
   2  -9   9        250.37        211.07        12.18 o                         
   3  -9   9          9.58         -2.91        11.15 o                         
  -4  -8   9        228.24        243.32        11.05 o                         
  -3  -8   9        307.30        277.40        14.88 o                         
  -1  -8   9        284.76        313.88        23.94 o                         
   0  -8   9         80.23        100.99        13.94 o                         
   1  -8   9         28.68         27.94        11.49 o                         
   2  -8   9         56.95         42.73         8.03 o                         
   3  -8   9         28.18         31.41         8.76 o                         
   4  -8   9          0.05         -3.89         4.89 o                         
   5  -8   9         89.56         65.61         5.54 o                         
   6  -8   9         24.08          8.48         3.67 o                         
  -5  -7   9          5.09          6.73         5.44 o                         
  -4  -7   9         38.91         32.64         6.67 o                         
  -3  -7   9        134.58        140.24        19.87 o                         
  -2  -7   9        262.34        318.90        24.89 o                         
  -1  -7   9        492.61        600.41        37.33 o                         
   0  -7   9        845.85        940.46        45.33 o                         
   1  -7   9       1306.71       1374.95        34.99 o                         
   2  -7   9         18.12         28.35         9.29 o                         
   3  -7   9        356.59        315.54        11.53 o                         
   4  -7   9        195.00        192.32        10.43 o                         
   5  -7   9          0.98          1.70         6.70 o                         
   6  -7   9          4.30         -1.31         5.98 o                         
   7  -7   9        278.83        218.15        12.26 o                         
  -6  -6   9        151.17        156.03        12.48 o                         
  -5  -6   9          4.93         -5.17        10.14 o                         
  -4  -6   9         17.17         -5.43        12.32 o                         
  -3  -6   9          5.10          7.45        13.63 o                         
  -2  -6   9         27.57         25.63        15.48 o                         
  -1  -6   9          5.53          4.85         8.18 o                         
   0  -6   9        115.15        108.12        11.11 o                         
   1  -6   9        270.82        300.50        20.48 o                         
   2  -6   9       1246.47       1209.46        33.86 o                         
   3  -6   9        538.62        526.58        28.96 o                         
   4  -6   9       1476.84       1322.74        38.01 o                         
   5  -6   9        206.52        183.51        10.55 o                         
   6  -6   9        639.85        561.78        20.95 o                         
   7  -6   9         66.66         60.97         9.67 o                         
   8  -6   9         17.31         17.65         9.04 o                         
  -7  -5   9        530.91        676.77        68.61 o                         
  -6  -5   9          0.27         -0.24         7.97 o                         
  -5  -5   9          0.23          0.54         9.27 o                         
  -4  -5   9         52.16         39.28        16.17 o                         
  -3  -5   9        208.64        216.21        14.63 o                         
  -2  -5   9          4.30         -2.38         7.13 o                         
  -1  -5   9        468.39        434.42        16.80 o                         
   0  -5   9        743.87        710.76        21.48 o                         
   1  -5   9          6.56          9.70         7.30 o                         
   2  -5   9          5.98         13.34         5.54 o                         
   3  -5   9          3.73          6.10         5.41 o                         
   4  -5   9        634.24        559.52        15.91 o                         
   5  -5   9        880.09        812.75        18.64 o                         
   6  -5   9          0.09         -6.91         6.98 o                         
   7  -5   9        380.41        364.76        19.37 o                         
   8  -5   9          0.96         -5.23         5.23 o                         
   9  -5   9        239.81        285.42        12.16 o                         
  -8  -4   9        184.34        251.21        14.06 o                         
  -7  -4   9         51.41         57.56        12.13 o                         
  -6  -4   9       1291.31       1808.36        58.14 o                         
  -5  -4   9          3.26          9.79        11.91 o                         
  -4  -4   9       1462.09       1894.25        50.72 o                         
  -3  -4   9        115.78        114.43         9.20 o                         
  -2  -4   9       1974.36       2020.48        52.86 o                         
  -1  -4   9          0.48         13.03         8.29 o                         
   0  -4   9        595.74        475.84        29.27 o                         
   1  -4   9       3177.01       3046.94       113.82 o                         
   2  -4   9         18.56         27.54         5.18 o                         
   3  -4   9        311.11        253.95         8.85 o                         
   4  -4   9       2039.74       1816.72        42.29 o                         
   5  -4   9       3118.86       2779.82        51.00 o                         
   6  -4   9         31.07         44.36         8.00 o                         
   7  -4   9          4.12          1.14         6.19 o                         
   8  -4   9          3.74         10.83         5.82 o                         
   9  -4   9         42.95         45.86         7.42 o                         
  10  -4   9        293.61        358.10        23.88 o                         
  -8  -3   9         35.57         44.99         8.17 o                         
  -7  -3   9        119.33        186.08         9.80 o                         
  -6  -3   9         28.27         27.85        10.18 o                         
  -5  -3   9        167.91        193.82        30.70 o                         
  -4  -3   9         74.26         72.71         8.26 o                         
  -3  -3   9       1909.22       1853.15        55.66 o                         
  -2  -3   9         27.23         44.16         8.29 o                         
  -1  -3   9       6731.60       6746.25       251.13 o                         
   0  -3   9         80.63         97.36        23.92 o                         
   1  -3   9        856.74        694.14        25.80 o                         
   2  -3   9       1116.28       1157.67        33.83 o                         
   3  -3   9       1147.39        945.20        22.67 o                         
   4  -3   9       1776.54       1507.29        59.97 o                         
   5  -3   9        515.20        458.58        16.59 o                         
   6  -3   9       1488.04       1505.61        45.72 o                         
   7  -3   9         52.18         80.99         8.27 o                         
   8  -3   9       1022.73       1281.39        56.14 o                         
   9  -3   9         62.91         69.77         6.93 o                         
  10  -3   9        207.43        200.57        20.13 o                         
  -9  -2   9         25.13         19.45         5.44 o                         
  -8  -2   9         88.46         89.86        10.38 o                         
  -7  -2   9       1407.98       1813.93        56.96 o                         
  -6  -2   9          4.45         20.49         9.02 o                         
  -5  -2   9        236.10        254.33        14.77 o                         
  -4  -2   9         22.93         23.24         6.13 o                         
  -3  -2   9       1767.36       1716.71        33.23 o                         
  -2  -2   9       3470.39       3809.72        85.92 o                         
  -1  -2   9        227.19        233.14        14.09 o                         
   0  -2   9        446.48        411.21        35.83 o                         
   1  -2   9          3.27          9.68         7.57 o                         
   2  -2   9       5029.77       5311.86       117.56 o                         
   3  -2   9       3429.18       3360.57        88.40 o                         
   4  -2   9         12.73         11.87         5.95 o                         
   5  -2   9        377.21        384.66        11.67 o                         
   6  -2   9        621.45        569.73        16.83 o                         
   7  -2   9        179.35        176.82         9.67 o                         
   8  -2   9         16.68         19.09         6.25 o                         
   9  -2   9        727.63        928.30        26.29 o                         
  10  -2   9          0.69          4.74         5.24 o                         
  11  -2   9        333.00        454.43        77.94 o                         
  -9  -1   9        321.96        228.06        15.22 o                         
  -8  -1   9         56.22         64.40         7.25 o                         
  -7  -1   9         16.40         23.92         9.03 o                         
  -6  -1   9        539.38        625.29        29.00 o                         
  -5  -1   9        325.27        347.94        23.44 o                         
  -4  -1   9         44.27         33.87         5.88 o                         
  -3  -1   9        576.21        595.62        22.44 o                         
  -2  -1   9       9594.98      11299.14       268.37 o                         
  -1  -1   9       2625.59       2907.12       106.83 o                         
   0  -1   9       2264.94       1985.32        87.75 o                         
   1  -1   9        211.84        260.07        14.44 o                         
   2  -1   9       3095.57       3212.24        93.26 o                         
   3  -1   9       4445.44       4246.90       120.73 o                         
   4  -1   9        315.64        255.82        12.24 o                         
   5  -1   9        667.97        615.66        31.74 o                         
   6  -1   9        326.28        313.63        11.48 o                         
   7  -1   9        640.02        639.19        15.61 o                         
   8  -1   9        351.48        365.10        12.00 o                         
   9  -1   9        181.22        195.28        12.79 o                         
  10  -1   9        103.02        129.76         6.99 o                         
  11  -1   9        129.77        127.67        38.15 o                         
  -9   0   9         87.91         83.74        16.04 o                         
  -8   0   9        103.49        118.98         9.45 o                         
  -7   0   9        183.54        247.25        13.95 o                         
  -6   0   9         44.18         50.72        11.83 o                         
  -5   0   9        150.18        166.16         9.76 o                         
  -4   0   9        149.25        175.69         9.81 o                         
  -3   0   9        274.63        352.11        33.29 o                         
  -2   0   9       1670.09       1824.18        84.82 o                         
  -1   0   9       5095.49       5241.72       231.86 o                         
   0   0   9       1531.42       1610.55        97.61 o                         
   1   0   9       5277.54       6262.77       470.05 o                         
   2   0   9       1000.61       1094.56        48.86 o                         
   3   0   9      11447.26      12130.53       318.12 o                         
   4   0   9       2680.59       2428.34       131.84 o                         
   5   0   9         31.97         25.06        23.70 o                         
   6   0   9         19.39         24.43         4.98 o                         
   7   0   9        560.72        523.36        35.80 o                         
   8   0   9          5.23          4.82         4.18 o                         
   9   0   9        457.28        412.20        20.50 o                         
  10   0   9        296.32        318.50        38.83 o                         
  11   0   9         22.67         28.34         3.92 o                         
  -9   1   9        170.76        170.56        18.94 o                         
  -8   1   9        128.69        140.24        18.28 o                         
  -7   1   9          0.60          4.87         9.64 o                         
  -6   1   9         25.00         10.57        11.63 o                         
  -5   1   9        362.82        377.73        23.78 o                         
  -4   1   9       5454.01       5846.93       171.49 o                         
  -3   1   9        125.67        117.69        10.50 o                         
  -2   1   9         18.03         23.78         7.51 o                         
  -1   1   9         14.91         24.13        11.69 o                         
   0   1   9         79.29         80.77         8.44 o                         
   1   1   9        172.88        162.92        11.18 o                         
   2   1   9       3410.74       3448.53       154.19 o                         
   3   1   9       2609.61       2854.88       266.82 o                         
   4   1   9       5226.03       4345.65       206.14 o                         
   5   1   9       1003.65        762.09        39.73 o                         
   6   1   9       5279.91       4702.98       533.32 o                         
   7   1   9       1670.21       1566.96       178.07 o                         
   8   1   9        477.71        374.57        11.33 o                         
   9   1   9          0.54         -0.96         4.28 o                         
  10   1   9         29.88         29.75         4.94 o                         
  11   1   9          0.83         -2.88         5.63 o                         
  -9   2   9        653.52        567.84        27.64 o                         
  -8   2   9        413.59        453.12        28.16 o                         
  -7   2   9        188.69        221.21        14.52 o                         
  -6   2   9        170.64        169.02        15.01 o                         
  -5   2   9       1302.04       1255.02        38.55 o                         
  -4   2   9       2766.00       2826.61        47.79 o                         
  -3   2   9        214.77        177.68        11.97 o                         
  -2   2   9       2605.58       2731.57        63.47 o                         
  -1   2   9        669.47        640.51        40.25 o                         
   0   2   9        693.26        826.02        29.42 o                         
   1   2   9       1587.97       1566.65        40.72 o                         
   2   2   9       5046.54       4726.54       114.46 o                         
   3   2   9       1841.44       1650.83       102.83 o                         
   4   2   9       2220.30       2058.36       151.89 o                         
   5   2   9         55.18         46.65         9.92 o                         
   6   2   9          0.00         12.35         4.59 o                         
   7   2   9       3141.06       2426.95       142.50 o                         
   8   2   9       1910.62       1632.86        62.47 o                         
   9   2   9        117.83         82.79        11.46 o                         
  10   2   9        155.16        153.55        20.48 o                         
  11   2   9        138.23        114.45         9.70 o                         
  12   2   9         75.29         56.17         8.35 o                         
  -9   3   9         60.48         49.72         6.18 o                         
  -8   3   9        659.36        733.16        36.76 o                         
  -7   3   9        353.46        378.73        17.80 o                         
  -6   3   9        474.87        480.60        17.42 o                         
  -5   3   9        440.72        436.99        13.52 o                         
  -4   3   9       2461.16       2406.41        71.94 o                         
  -3   3   9       8210.24       8010.54       228.86 o                         
  -2   3   9        834.07        829.92        31.68 o                         
  -1   3   9       1653.46       1544.68        78.34 o                         
   0   3   9       1976.48       1863.33        48.26 o                         
   1   3   9         37.60         53.96         7.65 o                         
   2   3   9        204.90        272.20        14.40 o                         
   3   3   9       5819.50       5224.49       168.61 o                         
   4   3   9       1744.62       1594.94        70.97 o                         
   5   3   9       1282.83       1097.61        57.62 o                         
   6   3   9          1.23          5.45         5.12 o                         
   7   3   9       1327.44       1114.35        61.82 o                         
   8   3   9        585.75        505.36        35.91 o                         
   9   3   9         17.03         15.42         5.62 o                         
  10   3   9          6.19          6.98        10.11 o                         
  11   3   9        157.24        125.37        16.04 o                         
  -9   4   9         35.25         43.09         4.36 o                         
  -8   4   9         57.29         62.80         7.68 o                         
  -7   4   9         17.16         26.16         9.21 o                         
  -6   4   9        649.49        666.67        29.03 o                         
  -5   4   9        229.16        206.59        10.79 o                         
  -4   4   9       3101.90       3031.18        91.34 o                         
  -3   4   9        188.56        201.38         8.79 o                         
  -2   4   9        473.53        398.43        35.18 o                         
  -1   4   9       3943.66       3623.87       146.95 o                         
   0   4   9       7583.42       7091.29       238.02 o                         
   1   4   9       1390.09       1316.39        64.75 o                         
   2   4   9       2047.70       1697.94        49.48 o                         
   3   4   9       1256.14        828.80        67.53 o                         
   4   4   9        693.93        573.37        38.74 o                         
   5   4   9       1237.03        994.55        47.57 o                         
   6   4   9       1396.47       1152.86        61.96 o                         
   7   4   9       1162.85       1000.08        54.37 o                         
   8   4   9        979.73        904.24        50.70 o                         
   9   4   9        168.61        176.55        23.15 o                         
  10   4   9        300.58        280.07        29.85 o                         
  11   4   9         81.62         54.81         5.11 o                         
  -8   5   9        166.34        177.34        15.17 o                         
  -7   5   9         40.40         44.44         7.36 o                         
  -6   5   9          5.02          9.23        10.84 o                         
  -5   5   9       2134.38       1834.89        60.61 o                         
  -4   5   9       2156.68       2013.38        47.27 o                         
  -3   5   9          2.85         10.61         8.36 o                         
  -2   5   9        536.04        509.39        30.80 o                         
  -1   5   9        181.03        239.67        27.09 o                         
   0   5   9       3689.29       3966.86       634.18 o                         
   1   5   9       3599.08       3225.74       125.02 o                         
   2   5   9        940.42        874.58        40.37 o                         
   3   5   9       1549.02       1115.87        42.83 o                         
   4   5   9        233.53        153.59         9.48 o                         
   5   5   9       3818.26       3320.14       233.31 o                         
   6   5   9        363.19        329.99        29.66 o                         
   7   5   9         24.68         30.74         4.93 o                         
   8   5   9        324.88        296.81        18.11 o                         
   9   5   9         17.43         11.13         5.70 o                         
  10   5   9        195.89        162.40        18.15 o                         
  11   5   9        109.06         83.73        14.85 o                         
  -8   6   9        342.26        312.95        13.10 o                         
  -7   6   9          0.42         -6.84         8.67 o                         
  -6   6   9        303.47        274.32        20.48 o                         
  -5   6   9          0.16          3.05         7.42 o                         
  -4   6   9         14.68          8.85         9.55 o                         
  -3   6   9       3455.80       3229.92       155.45 o                         
  -2   6   9        102.12        109.86         8.98 o                         
  -1   6   9       3087.32       2915.39       212.97 o                         
   0   6   9       4567.21       4498.00       561.58 o                         
   1   6   9       4288.03       3829.43       143.35 o                         
   2   6   9        261.21        225.26        12.18 o                         
   3   6   9         20.56         13.37         5.43 o                         
   4   6   9          0.18         14.03         5.78 o                         
   5   6   9        252.96        217.75        12.97 o                         
   6   6   9        187.45        189.96        15.63 o                         
   7   6   9        601.39        621.91        50.11 o                         
   8   6   9        136.33        148.94         9.24 o                         
   9   6   9         90.98        104.20        16.55 o                         
  10   6   9        163.33        121.95        11.38 o                         
  11   6   9         53.67          9.94         4.81 o                         
  -8   7   9          3.08          9.50         2.45 o                         
  -7   7   9        205.47        172.01        10.73 o                         
  -6   7   9         78.68         69.79         9.62 o                         
  -5   7   9        681.90        556.84        22.93 o                         
  -4   7   9        149.94        149.38        20.66 o                         
  -3   7   9       1133.67       1132.60        54.37 o                         
  -2   7   9        401.25        376.80        25.41 o                         
  -1   7   9        326.43        322.76        19.49 o                         
   0   7   9       2190.49       2188.75        65.38 o                         
   1   7   9         63.01         64.50         9.66 o                         
   2   7   9       4072.52       4221.79       235.09 o                         
   3   7   9         34.25         29.61         5.09 o                         
   4   7   9       5802.68       5143.14       262.95 o                         
   5   7   9        121.74         95.81        10.02 o                         
   6   7   9        716.67        729.85        41.05 o                         
   7   7   9          1.16         -3.90         5.94 o                         
   8   7   9         10.68         17.88         6.67 o                         
   9   7   9         17.52         46.34        17.51 o                         
  10   7   9        128.14         94.96        10.80 o                         
  -7   8   9        274.42        178.68        15.98 o                         
  -6   8   9        196.09        148.65         9.44 o                         
  -5   8   9        108.23         87.81         6.66 o                         
  -4   8   9        123.86        104.82        16.54 o                         
  -3   8   9        111.86        109.37         9.51 o                         
  -2   8   9        422.13        391.35        13.45 o                         
  -1   8   9       1068.75       1038.10        23.37 o                         
   0   8   9         15.11         69.53         6.29 o                         
   1   8   9         12.36         14.64         5.67 o                         
   2   8   9        316.74        328.10        15.15 o                         
   3   8   9          1.01          5.29         5.91 o                         
   4   8   9          4.33         19.89         7.47 o                         
   5   8   9       2265.73       2448.08       104.79 o                         
   6   8   9          0.29          5.34        10.10 o                         
   7   8   9        818.83        782.65       134.68 o                         
   8   8   9          2.51          8.52         7.17 o                         
   9   8   9        541.32        528.72        73.20 o                         
  10   8   9          0.04       1461.27       425.19 o                         
  -6   9   9        468.63        400.70        17.49 o                         
  -5   9   9        152.83        153.94        13.25 o                         
  -4   9   9        330.78        312.78        37.09 o                         
  -3   9   9         19.87         12.73         9.92 o                         
  -2   9   9        643.10        648.78        15.68 o                         
  -1   9   9          1.40          1.42         6.44 o                         
   0   9   9        657.03        694.11        27.33 o                         
   1   9   9        235.49        254.07        10.19 o                         
   2   9   9        294.78        321.13        18.74 o                         
   3   9   9          0.74         11.47         5.85 o                         
   4   9   9          4.66         14.88         8.18 o                         
   5   9   9        433.65        427.35        28.52 o                         
   6   9   9          0.13         -6.13        15.49 o                         
   7   9   9         32.62         36.25        19.73 o                         
   8   9   9         73.01       3205.46      1108.68 o                         
   9   9   9         43.85       3539.98       855.35 o                         
  -5  10   9        227.30        219.39        12.78 o                         
  -4  10   9        118.63         96.82        10.32 o                         
  -3  10   9       1375.28       1414.82        49.80 o                         
  -2  10   9         80.83         82.36         7.15 o                         
  -1  10   9        564.05        594.66        16.31 o                         
   0  10   9        141.27        138.86         8.20 o                         
   1  10   9        216.54        196.90        11.92 o                         
   2  10   9        250.17        215.16        15.65 o                         
   3  10   9         57.64         58.64         7.41 o                         
   4  10   9        231.85        266.42        25.10 o                         
   5  10   9         77.47        122.83         9.84 o                         
   6  10   9        400.31        526.77        25.26 o                         
   7  10   9         76.92        122.10        17.82 o                         
   8  10   9        132.08         45.50        15.59 o                         
  -4  11   9         13.14          5.98         3.68 o                         
  -3  11   9          9.95          5.58         5.46 o                         
  -2  11   9        145.60        150.04         6.67 o                         
  -1  11   9        113.44         99.84         6.57 o                         
   0  11   9         45.65         46.58         5.54 o                         
   1  11   9        646.47        751.86        41.88 o                         
   2  11   9        761.99        996.00        34.05 o                         
   3  11   9        226.10        252.25        21.05 o                         
   4  11   9        242.05        276.27        16.35 o                         
   5  11   9          0.07          3.63         9.56 o                         
   6  11   9         22.89         12.26        20.66 o                         
  -2  12   9        376.10        317.47        13.33 o                         
  -1  12   9          7.49          7.43         3.93 o                         
   0  12   9          0.17          2.80        12.47 o                         
   1  12   9         16.04         15.16         6.48 o                         
   2  12   9        113.00        129.15         8.03 o                         
   3  12   9        117.88        121.03        18.24 o                         
   4  12   9        202.45        275.29        16.10 o                         
  -3  -8  10        220.34        189.44        12.36 o                         
  -2  -8  10          1.17         -0.37        10.99 o                         
   0  -8  10         53.79         41.08         8.76 o                         
   1  -8  10          5.77         -3.62        10.49 o                         
   2  -8  10         76.46         77.93        11.04 o                         
   3  -8  10        267.92        234.92        13.40 o                         
   4  -8  10        271.37        208.75        10.48 o                         
  -5  -7  10          9.94          5.28        11.18 o                         
  -4  -7  10          0.04         16.91         9.41 o                         
  -3  -7  10          2.10         -0.64         8.98 o                         
  -2  -7  10        300.93        355.84        23.78 o                         
  -1  -7  10        175.74        166.80        39.95 o                         
   0  -7  10          0.89         -8.63         9.30 o                         
   1  -7  10          3.69          1.73         9.73 o                         
   2  -7  10         88.17         81.96        11.29 o                         
   3  -7  10          4.35         -3.01         6.32 o                         
   4  -7  10        117.11        116.01         7.19 o                         
   5  -7  10        406.45        387.94        15.18 o                         
   6  -7  10          0.12          0.14         4.84 o                         
   7  -7  10        107.42         64.18         5.31 o                         
  -6  -6  10        318.16        234.19        13.16 o                         
  -5  -6  10         22.96         13.29        18.39 o                         
  -4  -6  10        583.69        676.19        17.96 o                         
  -3  -6  10         41.44         36.62        22.46 o                         
  -2  -6  10        987.43       1096.97        38.10 o                         
  -1  -6  10          1.32         16.12        12.61 o                         
   0  -6  10        195.96        195.20        24.62 o                         
   1  -6  10         36.60         11.33        23.04 o                         
   2  -6  10          3.33         -1.30         7.22 o                         
   3  -6  10          0.61         -3.09         6.31 o                         
   4  -6  10        881.17        877.87        31.76 o                         
   5  -6  10         19.78          9.15         7.99 o                         
   6  -6  10         31.46         49.68         7.82 o                         
   7  -6  10          2.81          3.32         6.83 o                         
  -6  -5  10         78.09        111.17         7.26 o                         
  -5  -5  10         16.37         10.51        10.13 o                         
  -4  -5  10         89.25         93.75        11.04 o                         
  -3  -5  10       1863.44       1964.70       115.32 o                         
  -2  -5  10        572.33        554.47        16.31 o                         
  -1  -5  10       1263.38       1345.11        39.17 o                         
   0  -5  10          0.14          7.19        10.12 o                         
   1  -5  10       2453.38       2145.99       133.82 o                         
   2  -5  10        195.35        197.23        12.80 o                         
   3  -5  10        473.45        393.08        20.92 o                         
   4  -5  10         16.02         23.36         8.63 o                         
   5  -5  10          6.55          9.40         6.29 o                         
   6  -5  10        106.08         94.75         8.03 o                         
   7  -5  10        103.46        106.12        12.10 o                         
   8  -5  10        151.59        141.33         6.11 o                         
   9  -5  10          3.97          0.37         6.61 o                         
  -6  -4  10         10.86          1.59         8.56 o                         
  -5  -4  10         79.04        122.82        12.50 o                         
  -4  -4  10        499.37        587.09        27.73 o                         
  -3  -4  10        446.33        410.90        18.33 o                         
  -2  -4  10        274.83        272.03        11.34 o                         
  -1  -4  10          2.69         10.66         7.41 o                         
   0  -4  10       2339.57       1960.18        57.10 o                         
   1  -4  10         90.10         89.54        10.11 o                         
   2  -4  10       4344.64       4035.08        87.27 o                         
   3  -4  10       1036.38        903.39        17.24 o                         
   4  -4  10        684.06        640.90        16.27 o                         
   5  -4  10         19.19         18.84         7.32 o                         
   6  -4  10       1974.77       2036.49        40.14 o                         
   7  -4  10        143.79        143.42         9.01 o                         
   8  -4  10          0.77          1.65         5.22 o                         
   9  -4  10        312.21        323.28        11.96 o                         
  -8  -3  10         35.88         23.61         9.19 o                         
  -7  -3  10         42.72         51.28         7.53 o                         
  -6  -3  10          1.75          6.72         8.33 o                         
  -5  -3  10        174.75        243.87        18.68 o                         
  -4  -3  10        195.40        188.50        10.62 o                         
  -3  -3  10        351.11        342.43        13.70 o                         
  -2  -3  10        111.15        113.40         8.95 o                         
  -1  -3  10         56.54         58.03         7.43 o                         
   0  -3  10        118.42        108.83         9.03 o                         
   1  -3  10        116.95        117.39         6.62 o                         
   2  -3  10       2031.40       2026.56        32.35 o                         
   3  -3  10       2462.93       2337.07        40.56 o                         
   4  -3  10       1629.50       1524.52        24.68 o                         
   5  -3  10        190.89        144.73         9.90 o                         
   6  -3  10         36.97         41.93         8.97 o                         
   7  -3  10       1725.48       1775.71        54.90 o                         
   8  -3  10        231.01        256.42        11.53 o                         
   9  -3  10         49.38         56.67         6.28 o                         
  10  -3  10         17.44         17.12         5.83 o                         
  -8  -2  10         71.04         60.87         7.28 o                         
  -7  -2  10        167.15        253.06        13.15 o                         
  -6  -2  10        808.37       1014.31        45.31 o                         
  -5  -2  10        653.27        852.92        47.29 o                         
  -4  -2  10          7.81          8.47         5.98 o                         
  -3  -2  10         91.46         95.25         8.12 o                         
  -2  -2  10        696.36        677.48        27.23 o                         
  -1  -2  10        293.05        347.99        14.98 o                         
   0  -2  10        237.12        231.32        11.57 o                         
   1  -2  10       2829.16       3037.21       104.04 o                         
   2  -2  10         83.09         79.12         5.62 o                         
   3  -2  10       3512.97       3490.51        82.11 o                         
   4  -2  10        369.94        326.07        11.66 o                         
   5  -2  10        346.13        285.96        13.77 o                         
   6  -2  10       2022.07       1921.25        52.49 o                         
   7  -2  10        127.43        126.63         8.19 o                         
   8  -2  10        112.53        120.77         6.87 o                         
   9  -2  10        170.63        169.37        10.06 o                         
  10  -2  10          5.12         13.50         4.69 o                         
  -8  -1  10          7.68          5.21         7.43 o                         
  -7  -1  10         16.83         14.67        18.26 o                         
  -6  -1  10        131.88        155.55        12.48 o                         
  -5  -1  10       2032.79       2496.09       141.91 o                         
  -4  -1  10       2148.19       2239.10        78.92 o                         
  -3  -1  10         30.82         44.47         5.95 o                         
  -2  -1  10        920.28       1029.57        22.81 o                         
  -1  -1  10       4780.90       5330.33       113.91 o                         
   0  -1  10       3405.68       3723.97        95.73 o                         
   1  -1  10          3.08         -2.85         7.80 o                         
   2  -1  10        980.16       1119.08        38.36 o                         
   3  -1  10       3391.77       3367.72        98.61 o                         
   4  -1  10         11.31          9.85         4.83 o                         
   5  -1  10        144.10        133.31         7.53 o                         
   6  -1  10       6555.32       6549.89       199.32 o                         
   7  -1  10       1100.78       1233.98        28.99 o                         
   8  -1  10        425.28        426.96        12.67 o                         
   9  -1  10          9.83          4.81         6.10 o                         
  10  -1  10        358.57        418.70        38.75 o                         
  11  -1  10         17.48         33.68         6.50 o                         
  -8   0  10         43.33         31.23         7.26 o                         
  -7   0  10        260.73        300.86        16.96 o                         
  -6   0  10         77.14        110.81        27.11 o                         
  -5   0  10       1784.60       1897.41       103.41 o                         
  -4   0  10        443.00        483.33        13.79 o                         
  -3   0  10        724.68        728.77        24.56 o                         
  -2   0  10         90.59         93.75         9.27 o                         
  -1   0  10          0.12         -4.61         8.22 o                         
   0   0  10       1323.15       1456.16       109.95 o                         
   1   0  10       5401.99       5874.75       185.94 o                         
   2   0  10        925.60        952.97        32.68 o                         
   3   0  10         24.01         58.07         9.09 o                         
   4   0  10       1210.72       1199.90        39.92 o                         
   5   0  10        657.99        588.95        25.31 o                         
   6   0  10        531.48        482.69        28.71 o                         
   7   0  10       2978.37       2894.55       117.08 o                         
   8   0  10       1237.23       1143.72        30.10 o                         
   9   0  10        290.50        243.60        11.02 o                         
  10   0  10        161.46        157.40        16.43 o                         
  11   0  10        290.81        413.03        51.47 o                         
  -8   1  10         26.71         31.94         5.72 o                         
  -7   1  10         10.32          9.43        11.63 o                         
  -6   1  10       1039.65       1280.58       109.57 o                         
  -5   1  10        641.53        686.69        66.39 o                         
  -4   1  10       2136.96       2371.58       112.51 o                         
  -3   1  10       2422.95       2571.57       100.24 o                         
  -2   1  10       3353.04       3433.72       131.10 o                         
  -1   1  10       3867.96       3974.11       168.64 o                         
   0   1  10        882.71        912.73        27.63 o                         
   1   1  10        316.96        263.45        24.89 o                         
   2   1  10         21.43         40.70         8.67 o                         
   3   1  10         61.66        117.37        10.36 o                         
   4   1  10        632.11        388.23        52.37 o                         
   5   1  10          2.89         24.34        17.70 o                         
   6   1  10        255.78        264.62        17.71 o                         
   7   1  10       1352.44       1250.60       139.34 o                         
   8   1  10          5.27          9.96         6.51 o                         
   9   1  10         18.52         28.04         5.90 o                         
  10   1  10          3.30          2.87         5.06 o                         
  11   1  10         19.99          9.34         7.50 o                         
  -9   2  10         52.27         32.13         5.18 o                         
  -8   2  10          9.22          9.25         8.14 o                         
  -7   2  10        258.82        326.47        16.50 o                         
  -6   2  10         33.83         20.44        11.32 o                         
  -5   2  10          1.33          6.28         6.86 o                         
  -4   2  10       1928.57       1920.99        67.98 o                         
  -3   2  10         43.90         50.59         7.45 o                         
  -2   2  10        234.99        200.33        12.88 o                         
  -1   2  10       7881.91       8037.32       323.09 o                         
   0   2  10      13383.16      14207.88       257.07 o                         
   1   2  10        734.56        808.63        29.55 o                         
   2   2  10       3645.83       3933.70        97.11 o                         
   3   2  10       2961.68       2929.03       264.98 o                         
   4   2  10       2355.52       2084.19       154.19 o                         
   5   2  10        251.90        278.50        49.22 o                         
   6   2  10        120.46         80.66        11.07 o                         
   7   2  10        645.31        577.92        55.42 o                         
   8   2  10        241.35        194.04        13.63 o                         
   9   2  10         20.81         15.47         8.67 o                         
  10   2  10        528.82        573.45        79.16 o                         
  11   2  10         99.55        106.26         9.28 o                         
  -8   3  10          1.54         -0.99         6.22 o                         
  -7   3  10         49.72         66.79        10.43 o                         
  -6   3  10        474.88        486.04        24.50 o                         
  -5   3  10       1345.19       1320.28        49.51 o                         
  -4   3  10       1449.69       1481.47        32.84 o                         
  -3   3  10          1.07         18.17         7.02 o                         
  -2   3  10       1149.90       1168.53        40.05 o                         
  -1   3  10        331.86        332.56        32.04 o                         
   0   3  10       3090.18       3089.54        68.37 o                         
   1   3  10       4658.35       4649.04        94.21 o                         
   2   3  10        148.74        148.07        11.48 o                         
   3   3  10       3373.67       3398.16        95.05 o                         
   4   3  10       2950.95       2316.96       333.85 o                         
   5   3  10      11455.13      11226.91       483.03 o                         
   6   3  10        186.69        162.45        18.96 o                         
   7   3  10        270.68        232.83        12.85 o                         
   8   3  10        566.77        436.65        32.29 o                         
   9   3  10        501.31        530.28        57.95 o                         
  10   3  10          4.39         -5.02         5.02 o                         
  11   3  10        168.07         68.08        11.33 o                         
  -8   4  10        641.37        735.93        25.39 o                         
  -7   4  10        161.84        183.01        14.51 o                         
  -6   4  10       1719.55       1800.09        62.64 o                         
  -5   4  10          2.91          3.12         6.04 o                         
  -4   4  10        463.22        424.57        14.95 o                         
  -3   4  10        450.20        398.99        12.30 o                         
  -2   4  10        161.86        152.67         8.05 o                         
  -1   4  10        597.64        588.79        23.29 o                         
   0   4  10       2732.22       2476.08        62.17 o                         
   1   4  10        943.26        894.69        28.76 o                         
   2   4  10        105.61        102.90        10.26 o                         
   3   4  10        782.76        693.78        27.03 o                         
   4   4  10         30.27         56.64        14.00 o                         
   5   4  10        167.05        153.14        10.11 o                         
   6   4  10       1754.55       1536.45       128.89 o                         
   7   4  10         75.42         70.93         8.24 o                         
   8   4  10        622.43        473.75        45.56 o                         
   9   4  10        102.61        109.98        12.68 o                         
  10   4  10        573.17        528.90        61.49 o                         
  11   4  10          0.26         -2.35         4.59 o                         
  -8   5  10         49.05         70.07         8.98 o                         
  -7   5  10       1321.65       1420.85        44.80 o                         
  -6   5  10        331.14        368.20        20.15 o                         
  -5   5  10       1228.89       1124.83        49.23 o                         
  -4   5  10        470.32        425.77        18.66 o                         
  -3   5  10       3232.08       2874.47       105.34 o                         
  -2   5  10       1333.12       1276.98        56.24 o                         
  -1   5  10        138.11        114.86        21.53 o                         
   0   5  10       2514.06       2955.70       176.91 o                         
   1   5  10       1494.05       1796.62       125.87 o                         
   2   5  10       1645.28       1453.32        44.26 o                         
   3   5  10       1710.09       1003.89        88.88 o                         
   4   5  10       5769.91       5693.14       217.87 o                         
   5   5  10         63.10         46.36         6.22 o                         
   6   5  10       1140.69       1051.31        69.92 o                         
   7   5  10        136.87        121.91        10.97 o                         
   8   5  10        218.06        196.88        16.62 o                         
   9   5  10        158.54        123.76         9.13 o                         
  10   5  10         32.77         37.14         6.52 o                         
  11   5  10         20.47         29.47         5.60 o                         
  -8   6  10        114.42         88.23         5.52 o                         
  -7   6  10        536.86        497.10        20.95 o                         
  -6   6  10        207.38        200.90        10.17 o                         
  -5   6  10         14.87         15.44         6.50 o                         
  -4   6  10         68.16         61.63         8.27 o                         
  -3   6  10         73.13         74.99         7.91 o                         
  -2   6  10       4202.96       4014.92       163.67 o                         
  -1   6  10       2296.77       2119.74        67.31 o                         
   0   6  10       2707.10       2839.67       101.67 o                         
   1   6  10         27.64         32.34        41.01 o                         
   2   6  10       2918.34       2726.92       100.25 o                         
   3   6  10        270.59        277.17        33.14 o                         
   4   6  10          5.70          9.54         5.61 o                         
   5   6  10       1693.33       1599.99        91.71 o                         
   6   6  10        149.59        132.18         8.18 o                         
   7   6  10       1118.13       1001.08        84.78 o                         
   8   6  10        174.16        139.88        12.33 o                         
   9   6  10       1142.87       1125.41       160.57 o                         
  10   6  10          6.43         13.20         6.34 o                         
  11   6  10         58.43         35.30         9.83 o                         
  -7   7  10          5.05          4.35         4.34 o                         
  -6   7  10        429.79        402.16        17.31 o                         
  -5   7  10         19.32         17.89         5.08 o                         
  -4   7  10       1254.81       1021.56        30.83 o                         
  -3   7  10         11.11          9.30         8.86 o                         
  -2   7  10         23.45         22.73        11.91 o                         
  -1   7  10       1313.76       1301.54        52.91 o                         
   0   7  10        294.63        276.68        14.93 o                         
   1   7  10        147.46        187.59        12.82 o                         
   2   7  10        379.75        380.47        25.27 o                         
   3   7  10        720.88        781.96        41.88 o                         
   4   7  10        448.29        446.33        26.45 o                         
   5   7  10          5.28         27.59         6.76 o                         
   6   7  10          2.30          0.29         6.03 o                         
   7   7  10        117.57        111.05        18.08 o                         
   8   7  10         77.79         35.80        13.40 o                         
   9   7  10          7.23         -1.83         6.26 o                         
  10   7  10        243.06        177.29        21.22 o                         
  -7   8  10          6.40          5.35         2.93 o                         
  -6   8  10         17.18          4.31         4.15 o                         
  -5   8  10         92.98         62.80         5.51 o                         
  -4   8  10         28.92         19.49         5.61 o                         
  -3   8  10        558.93        482.65        21.39 o                         
  -2   8  10         34.91         31.34        18.02 o                         
  -1   8  10       1907.01       1924.76        88.88 o                         
   0   8  10        427.07        442.64        18.97 o                         
   1   8  10       3774.60       3432.15        57.09 o                         
   2   8  10        524.83        515.76        28.56 o                         
   3   8  10          1.02          1.56         5.81 o                         
   4   8  10          9.50       1876.22       576.32 o                         
   5   8  10        224.32        477.15        86.11 o                         
   6   8  10         62.69         63.45        10.19 o                         
   7   8  10        243.53        185.90        20.24 o                         
   8   8  10         81.29         38.18        17.62 o                         
   9   8  10         64.41        211.13        52.14 o                         
  10   8  10         11.71       2098.51       465.14 o                         
  -6   9  10         55.89         33.18         6.61 o                         
  -5   9  10          3.47          3.78         7.01 o                         
  -4   9  10        245.74        184.56        10.49 o                         
  -2   9  10         19.44         27.90        18.07 o                         
  -1   9  10       2055.63       2375.51        62.02 o                         
   0   9  10        374.21        366.01        20.13 o                         
   1   9  10         17.17         11.63         6.17 o                         
   2   9  10       1548.99       1540.27        40.59 o                         
   3   9  10        930.84       1112.70        54.15 o                         
   4   9  10        797.63        960.36        58.20 o                         
   5   9  10         46.90         48.33         9.56 o                         
   6   9  10        271.67        250.86        20.45 o                         
   7   9  10          0.04          8.13        19.30 o                         
   8   9  10          4.14       3781.52      2018.53 o                         
   9   9  10        108.31         24.71        13.79 o                         
  -5  10  10         38.13         28.65         3.76 o                         
  -4  10  10         28.21         24.45         4.91 o                         
  -3  10  10        757.31        802.08        30.54 o                         
  -2  10  10        146.75        160.26        21.06 o                         
  -1  10  10         46.78         44.76        10.15 o                         
   0  10  10         69.61         60.79         7.03 o                         
   1  10  10          0.50         -1.20         5.62 o                         
   2  10  10         22.22         21.48         6.15 o                         
   3  10  10        205.74        268.69        12.12 o                         
   4  10  10        444.13        575.54        33.25 o                         
   5  10  10        239.67        324.23        15.05 o                         
   6  10  10        544.27        823.50        91.81 o                         
   7  10  10        425.84        594.00       125.68 o                         
   8  10  10        230.00         57.86        15.64 o                         
  -4  11  10          5.61          3.13         3.17 o                         
  -3  11  10         34.99         31.85         5.39 o                         
  -2  11  10         12.48         12.67         4.48 o                         
  -1  11  10          0.66         -4.80         8.09 o                         
   0  11  10          3.52         -0.44         5.07 o                         
   1  11  10        516.86        544.47        55.72 o                         
   2  11  10         30.05         51.45         8.19 o                         
   3  11  10        230.81        290.22        26.82 o                         
   4  11  10         38.34         36.04         9.29 o                         
   5  11  10          1.15         -1.23         9.06 o                         
   6  11  10          0.02          1.83         8.67 o                         
  -2  12  10        298.37        198.34        21.16 o                         
  -1  12  10         93.43         69.49        12.47 o                         
   0  12  10         96.27         74.45        13.53 o                         
   1  12  10         14.39         16.28         6.55 o                         
   2  12  10         91.99        130.75        11.72 o                         
   3  12  10          4.54          5.18        11.26 o                         
   4  12  10        149.04        221.59        17.78 o                         
   5  12  10         24.72         36.57         9.35 o                         
  -1  -8  11         12.97         10.30         8.14 o                         
   1  -8  11          2.39         -0.19         6.21 o                         
   2  -8  11          0.16         -9.56         9.56 o                         
   3  -8  11        306.98        215.80        15.69 o                         
  -3  -7  11        357.37        269.81        17.70 o                         
  -2  -7  11          0.17          5.21         9.24 o                         
  -1  -7  11        352.60        392.39        17.10 o                         
   0  -7  11         18.85         14.62         7.99 o                         
   1  -7  11        564.30        621.52        21.48 o                         
   2  -7  11         61.21         38.23        10.37 o                         
   3  -7  11        124.15        105.53         8.62 o                         
   4  -7  11          3.99          5.72         4.44 o                         
   5  -7  11        102.40         66.80         6.39 o                         
   6  -7  11         11.55         -0.76         4.80 o                         
  -5  -6  11        153.10        123.83         5.56 o                         
  -4  -6  11        346.52        382.46        16.12 o                         
  -3  -6  11          4.94         -2.66        10.79 o                         
  -2  -6  11          0.72         13.40         9.82 o                         
  -1  -6  11         64.86         64.82         9.77 o                         
   0  -6  11          0.53         13.16        14.80 o                         
   1  -6  11          8.34        -20.61        20.61 o                         
   2  -6  11       1837.48       1787.90        79.34 o                         
   3  -6  11        518.69        440.06        20.10 o                         
   4  -6  11       1386.04       1396.90        49.09 o                         
   5  -6  11          4.12          2.85         6.07 o                         
   6  -6  11        759.95        796.74        25.52 o                         
   7  -6  11        234.05        188.13        12.15 o                         
  -6  -5  11          1.41          3.28         6.02 o                         
  -5  -5  11         14.24         -6.29         9.56 o                         
  -4  -5  11          5.07          6.76        10.86 o                         
  -3  -5  11         11.12         -1.69        23.04 o                         
  -2  -5  11          3.55          0.63         6.14 o                         
  -1  -5  11        710.56        715.91        21.13 o                         
   0  -5  11         75.76         84.96        11.22 o                         
   1  -5  11        134.00        121.31        12.09 o                         
   2  -5  11        223.68        182.28         9.61 o                         
   3  -5  11         78.53         76.68         7.43 o                         
   4  -5  11        151.05        131.17         9.52 o                         
   5  -5  11        511.27        486.93        34.03 o                         
   6  -5  11        156.05        147.08         8.17 o                         
   7  -5  11        849.75        780.06        28.95 o                         
   8  -5  11        131.59        121.54         7.17 o                         
  -6  -4  11        558.55        618.23        30.84 o                         
  -5  -4  11        607.66        774.72        29.16 o                         
  -4  -4  11        257.84        322.63        44.41 o                         
  -3  -4  11         19.24         19.83         7.04 o                         
  -2  -4  11        798.10        807.21        20.20 o                         
  -1  -4  11        548.26        543.66        21.29 o                         
   0  -4  11        924.37        802.39        56.91 o                         
   1  -4  11        388.11        353.16        13.93 o                         
   2  -4  11         44.06         38.53         5.72 o                         
   3  -4  11        143.11        152.02         7.96 o                         
   4  -4  11          1.91          5.10         7.12 o                         
   5  -4  11        542.27        553.08        17.95 o                         
   6  -4  11          2.73         12.89         7.01 o                         
   7  -4  11         25.11         19.43         7.10 o                         
   8  -4  11        304.93        289.97         9.49 o                         
   9  -4  11         12.19         16.33        10.52 o                         
  -7  -3  11         17.17         15.75         9.09 o                         
  -6  -3  11         29.13         24.17         7.70 o                         
  -5  -3  11        605.04        805.65        43.81 o                         
  -4  -3  11        725.37        852.03        32.60 o                         
  -3  -3  11        106.72         94.69         8.17 o                         
  -2  -3  11         36.40         42.95         7.37 o                         
  -1  -3  11       2299.72       2354.34        85.22 o                         
   0  -3  11       4109.74       3839.19       131.03 o                         
   1  -3  11       1361.75       1371.93        40.80 o                         
   2  -3  11        707.71        667.39        16.82 o                         
   3  -3  11        998.72        921.59        18.18 o                         
   4  -3  11         35.36         48.88         6.10 o                         
   5  -3  11         13.19          8.53         6.17 o                         
   6  -3  11        972.55       1029.25        30.44 o                         
   7  -3  11        427.76        471.84        18.30 o                         
   8  -3  11         75.60         94.36         7.52 o                         
   9  -3  11         77.52         90.25         6.63 o                         
  10  -3  11        255.55        254.00        75.54 o                         
  -7  -2  11         92.70        107.47        10.21 o                         
  -6  -2  11          0.05         -7.80         9.99 o                         
  -5  -2  11        732.37        827.34        30.41 o                         
  -4  -2  11         44.88         39.18         6.17 o                         
  -3  -2  11         11.91         16.97         6.07 o                         
  -2  -2  11        408.33        398.22        18.41 o                         
  -1  -2  11       1200.18       1208.46        42.48 o                         
   0  -2  11        111.60        107.09         9.72 o                         
   1  -2  11       3931.83       4090.21        90.60 o                         
   2  -2  11        500.50        507.91        21.68 o                         
   3  -2  11        758.93        733.73        16.55 o                         
   4  -2  11       1029.23       1018.23        32.66 o                         
   5  -2  11       2850.88       2605.26        77.25 o                         
   6  -2  11         14.89         16.03         6.27 o                         
   7  -2  11        391.72        413.96        17.40 o                         
   8  -2  11        977.18       1069.06        50.24 o                         
   9  -2  11        159.10        188.16         9.15 o                         
  10  -2  11         65.00         70.71        18.49 o                         
  -8  -1  11        236.12        229.86        13.53 o                         
  -7  -1  11          5.26         -0.02         9.22 o                         
  -6  -1  11        118.08        134.34        12.74 o                         
  -5  -1  11        456.47        491.87        23.48 o                         
  -4  -1  11         47.51         61.25         6.60 o                         
  -3  -1  11          0.10         13.38         5.59 o                         
  -2  -1  11       6655.90       7164.66       112.16 o                         
  -1  -1  11        688.45        721.17        17.86 o                         
   0  -1  11        132.92        147.22         7.12 o                         
   1  -1  11       1201.06       1362.87        49.84 o                         
   2  -1  11        244.49        262.22        10.99 o                         
   3  -1  11        544.25        541.81        16.55 o                         
   4  -1  11       1956.02       1772.49        47.05 o                         
   5  -1  11         34.70         23.30         6.07 o                         
   6  -1  11       1087.46       1034.04        29.72 o                         
   7  -1  11          8.76         35.66         5.73 o                         
   8  -1  11       1589.04       1733.14        33.05 o                         
   9  -1  11         27.06         57.96         9.05 o                         
  10  -1  11          3.04          3.65         5.14 o                         
  -8   0  11         99.92         73.11         7.17 o                         
  -7   0  11       1432.59       1654.38        49.66 o                         
  -6   0  11         31.48         35.23        16.75 o                         
  -5   0  11          2.03          3.87         7.94 o                         
  -4   0  11       1409.12       1454.00        31.65 o                         
  -3   0  11       1244.70       1398.34        30.23 o                         
  -2   0  11        244.41        238.25        11.28 o                         
  -1   0  11       2278.54       2393.50        73.15 o                         
   0   0  11      10287.00      11430.82       481.99 o                         
   1   0  11        131.42        184.91        21.11 o                         
   2   0  11        591.47        684.16        41.72 o                         
   3   0  11       5499.81       6071.84       119.15 o                         
   4   0  11       3612.69       3774.20        63.35 o                         
   5   0  11        200.84        150.22         6.85 o                         
   6   0  11        137.68        110.84         6.92 o                         
   7   0  11         95.20        120.62         9.57 o                         
   8   0  11        184.62        166.49         9.82 o                         
   9   0  11        258.73        293.10        16.91 o                         
  10   0  11        334.74        457.92        18.06 o                         
  11   0  11         12.85         13.10         8.93 o                         
  -8   1  11          0.38          1.45         6.18 o                         
  -7   1  11        285.59        346.61        35.35 o                         
  -6   1  11        179.95        198.20        16.01 o                         
  -5   1  11         10.53         32.24        13.20 o                         
  -4   1  11       1484.32       1706.04        39.37 o                         
  -3   1  11          2.41         18.86         7.41 o                         
  -2   1  11       1953.29       2176.09        82.67 o                         
  -1   1  11        872.35        863.09        26.75 o                         
   0   1  11        109.46        112.96        12.61 o                         
   1   1  11       1646.40       1883.47       124.18 o                         
   2   1  11          0.79         21.69         8.89 o                         
   3   1  11       1895.95       2065.09        83.11 o                         
   4   1  11        984.87        915.37        31.85 o                         
   5   1  11       9494.52       9383.98       146.37 o                         
   6   1  11        275.91        277.89        17.05 o                         
   7   1  11       1594.21       1600.31        73.54 o                         
   8   1  11        261.38        245.77        16.38 o                         
   9   1  11       1076.62        947.82        36.31 o                         
  10   1  11         44.41         46.46         6.95 o                         
  11   1  11          4.29         -1.27        11.10 o                         
  -8   2  11       1082.08        987.01       185.87 o                         
  -7   2  11         35.65         50.26        10.93 o                         
  -6   2  11        266.89        338.02        19.54 o                         
  -5   2  11        493.23        571.28        24.05 o                         
  -4   2  11       2435.81       2576.04        98.04 o                         
  -3   2  11        152.29        166.24        10.33 o                         
  -2   2  11         13.77         26.97         7.11 o                         
  -1   2  11         29.79         42.47        13.04 o                         
   0   2  11        315.14        322.06        15.64 o                         
   1   2  11        864.86       1045.77        33.73 o                         
   2   2  11       1397.35       1576.75        46.72 o                         
   3   2  11          0.08         47.96         9.46 o                         
   4   2  11        204.93        196.00        16.92 o                         
   5   2  11        195.65        190.11         9.42 o                         
   6   2  11        640.89        543.74        28.44 o                         
   7   2  11        130.31        123.81        17.24 o                         
   8   2  11       1623.97       1343.34        45.73 o                         
   9   2  11          4.54         -4.07        17.44 o                         
  10   2  11        824.76       1169.70        56.75 o                         
  11   2  11          3.05         -8.14        11.84 o                         
  -8   3  11        139.08        125.13         7.62 o                         
  -7   3  11        746.31        836.56        29.49 o                         
  -6   3  11         69.85         73.19        11.27 o                         
  -5   3  11       1946.26       1895.06        68.91 o                         
  -4   3  11          2.68         20.40         6.96 o                         
  -3   3  11       6366.73       6613.68       110.20 o                         
  -2   3  11        378.41        368.32        19.55 o                         
  -1   3  11       1340.60       1381.58        39.04 o                         
   0   3  11        802.41        861.05        27.41 o                         
   1   3  11       5181.92       5474.15       120.30 o                         
   2   3  11       1516.18       1594.73        47.11 o                         
   3   3  11       2293.82       2389.78        70.64 o                         
   4   3  11       1449.70       1335.30       302.68 o                         
   5   3  11         58.90         70.38         8.19 o                         
   6   3  11        445.15        288.67        28.11 o                         
   7   3  11        546.36        511.72        61.03 o                         
   8   3  11        439.36        473.73        24.08 o                         
   9   3  11        337.31        359.90        31.76 o                         
  10   3  11          3.81          3.98         7.50 o                         
  11   3  11         56.65         76.51        13.47 o                         
  -8   4  11         98.13         88.20         6.09 o                         
  -7   4  11          1.41         -5.56        10.54 o                         
  -6   4  11        146.94        184.24        15.32 o                         
  -5   4  11          0.25          3.72         6.59 o                         
  -4   4  11         34.70         28.77         7.64 o                         
  -3   4  11         90.90         77.80         7.33 o                         
  -2   4  11       9903.19       9333.99       262.90 o                         
  -1   4  11       2361.48       2121.05        80.48 o                         
   0   4  11        665.34        675.54        25.00 o                         
   1   4  11        182.95        170.26        17.30 o                         
   2   4  11      10841.25      10157.51       210.23 o                         
   3   4  11        589.49        527.86        22.66 o                         
   4   4  11       1983.00       1522.79       291.10 o                         
   5   4  11        625.05        565.95        39.52 o                         
   6   4  11        551.04        646.02        72.05 o                         
   7   4  11         11.46         10.35         5.91 o                         
   8   4  11        192.32        166.25        16.84 o                         
   9   4  11       1244.23       1445.20       179.85 o                         
  10   4  11          0.99          7.29         9.58 o                         
  11   4  11         19.04         26.37        11.26 o                         
  -8   5  11         80.94         70.12         6.02 o                         
  -7   5  11          0.16          8.34         6.47 o                         
  -6   5  11          3.04          5.26        10.93 o                         
  -5   5  11         12.50         24.60         6.04 o                         
  -4   5  11        162.08        141.72         9.25 o                         
  -3   5  11         42.00         32.98         6.99 o                         
  -2   5  11        831.14        689.56        21.18 o                         
  -1   5  11         66.98         67.31         8.15 o                         
   0   5  11        106.59        102.94        11.22 o                         
   1   5  11       5209.66       4995.13       168.07 o                         
   2   5  11       2482.13       2512.74        77.08 o                         
   3   5  11       3143.75       3093.84        74.67 o                         
   4   5  11       1248.49       1163.81        51.27 o                         
   5   5  11       1633.36       1593.43       103.86 o                         
   6   5  11        350.93        306.11        27.41 o                         
   7   5  11        447.83        387.44        42.37 o                         
   8   5  11         22.28         21.90         6.29 o                         
   9   5  11         35.93         21.12         5.90 o                         
  10   5  11        303.36        309.76        65.62 o                         
  -7   6  11         54.67         47.58         6.33 o                         
  -6   6  11        307.55        291.09        13.95 o                         
  -5   6  11        441.68        434.54        20.46 o                         
  -4   6  11         89.50         77.41         8.18 o                         
  -3   6  11       1199.71       1028.97        31.41 o                         
  -2   6  11        411.93        374.53        14.65 o                         
  -1   6  11        152.74        117.27         8.60 o                         
   0   6  11        833.84        833.81        26.96 o                         
   1   6  11       3045.74       2865.98        81.57 o                         
   2   6  11       1301.65       1242.75        29.24 o                         
   3   6  11         29.64         19.48         9.43 o                         
   4   6  11         96.73         96.91        14.74 o                         
   5   6  11          5.19         15.44         5.94 o                         
   6   6  11        933.52        874.68        27.63 o                         
   7   6  11       1168.58       1166.20        56.92 o                         
   8   6  11        155.65        114.75        27.21 o                         
   9   6  11         28.67         29.08        10.02 o                         
  10   6  11         62.01         22.46         9.30 o                         
  -7   7  11         17.56         10.15         3.75 o                         
  -6   7  11        303.16        277.03         9.17 o                         
  -5   7  11        727.55        628.33        25.22 o                         
  -4   7  11        526.89        438.15        17.23 o                         
  -3   7  11         48.77         36.91         7.38 o                         
  -2   7  11          1.09         -5.09         8.11 o                         
  -1   7  11        309.03        266.57        14.61 o                         
   0   7  11         91.13         76.64        11.14 o                         
   1   7  11        265.23        239.42        19.20 o                         
   2   7  11       1731.86       1562.06        53.12 o                         
   3   7  11       1698.89       1538.51        60.14 o                         
   4   7  11       1468.89       1577.70       196.59 o                         
   5   7  11          3.57          4.60         5.35 o                         
   6   7  11        675.03        722.51        16.37 o                         
   7   7  11        299.05        303.24        10.61 o                         
   8   7  11         24.66         27.93         5.80 o                         
   9   7  11          6.72         15.71        11.33 o                         
  10   7  11         59.43        326.98        29.09 o                         
  -6   8  11        275.22        202.33        13.25 o                         
  -5   8  11         49.57         48.91         7.80 o                         
  -4   8  11         97.70         72.52         7.54 o                         
  -3   8  11        370.02        294.63        13.90 o                         
  -2   8  11         13.81          9.88        10.73 o                         
  -1   8  11       1760.36       1761.00        82.06 o                         
   0   8  11         18.99         28.50         9.37 o                         
   1   8  11       1093.48       1161.80        70.75 o                         
   2   8  11        173.29        150.95         9.43 o                         
   3   8  11        332.21        318.12        13.32 o                         
   4   8  11        101.00        114.93         8.39 o                         
   5   8  11        158.13       1649.04       501.38 o                         
   6   8  11        664.99       1345.72       272.20 o                         
   7   8  11        744.04       1114.92       112.03 o                         
   8   8  11        357.68        701.43       124.90 o                         
   9   8  11        352.21       1633.73       196.73 o                         
  10   8  11         50.53       1941.22      1060.64 o                         
  -5   9  11        443.75        406.14        23.62 o                         
  -4   9  11        303.31        189.34        11.46 o                         
  -2   9  11        116.92         97.03        12.49 o                         
  -1   9  11         16.47         25.67        10.42 o                         
   0   9  11        205.05        246.31        21.50 o                         
   1   9  11          0.46          4.09         9.98 o                         
   2   9  11        247.00        257.79        21.79 o                         
   3   9  11         68.22         68.06         7.00 o                         
   4   9  11        763.00        912.51        48.98 o                         
   5   9  11         73.53         73.77         9.70 o                         
   6   9  11          0.11          5.28        12.86 o                         
   7   9  11        143.16        172.02        21.77 o                         
   8   9  11          0.84       3366.96      1872.95 o                         
   9   9  11        119.71       3331.21      1869.86 o                         
  -4  10  11        322.43        299.32        10.64 o                         
  -3  10  11        269.37        254.49        21.14 o                         
  -2  10  11        567.80        490.13        52.00 o                         
  -1  10  11        239.25        213.72        20.14 o                         
   0  10  11        814.47        928.79        42.95 o                         
   1  10  11         16.56         28.08         6.36 o                         
   2  10  11          0.88         -6.01         6.01 o                         
   3  10  11        185.83        192.17        18.26 o                         
   4  10  11         66.71         70.55        10.55 o                         
   5  10  11        197.66        286.59        14.48 o                         
   6  10  11        412.66        547.79        20.19 o                         
   7  10  11          5.74         32.07        12.47 o                         
   8  10  11        135.16         11.63        10.41 o                         
  -3  11  11         25.12         10.67         3.91 o                         
  -2  11  11          4.01          3.60         3.95 o                         
  -1  11  11         76.30         72.52        10.03 o                         
   0  11  11         88.86        100.90        14.50 o                         
   1  11  11        929.97        950.30       106.55 o                         
   2  11  11         84.97         93.93         9.05 o                         
   3  11  11        492.33        670.65        23.14 o                         
   4  11  11         15.40         36.45        10.02 o                         
   5  11  11        156.46        191.92        30.75 o                         
   6  11  11         67.57         61.39         9.62 o                         
  -1  12  11         33.23         33.13         9.09 o                         
   0  12  11          0.66          1.43         9.30 o                         
   1  12  11          0.55         -8.10         8.25 o                         
   2  12  11         31.83         62.88         8.76 o                         
   3  12  11          0.72         -8.19         9.72 o                         
   4  12  11        324.23        408.07        16.98 o                         
   5  12  11         51.74         29.06         7.93 o                         
  -2  -7  12        264.68        184.80        64.68 o                         
  -1  -7  12        334.58        343.21        21.93 o                         
   0  -7  12         17.93         24.14         6.28 o                         
   1  -7  12         81.15         65.04         7.76 o                         
   2  -7  12         51.94         44.11         8.87 o                         
   3  -7  12         82.00         52.37        12.15 o                         
   4  -7  12        341.87        288.36        17.54 o                         
   5  -7  12          2.96         -0.53         5.02 o                         
  -4  -6  12         90.83         51.09         5.02 o                         
  -3  -6  12          7.30          4.45         6.59 o                         
  -2  -6  12        277.15        248.78        13.52 o                         
  -1  -6  12        548.43        561.58        21.22 o                         
   0  -6  12         34.38         40.27         7.33 o                         
   1  -6  12         15.95         22.29         8.28 o                         
   2  -6  12        359.32        340.25        24.15 o                         
   3  -6  12         35.55         35.26         7.50 o                         
   4  -6  12        781.97        719.21        24.97 o                         
   5  -6  12         34.20         18.43         6.01 o                         
   6  -6  12          1.58          0.41         5.51 o                         
   7  -6  12         30.30         22.35         4.76 o                         
  -5  -5  12          0.10         -2.77         4.12 o                         
  -4  -5  12         63.88         47.24        11.10 o                         
  -3  -5  12         14.05         18.18        18.60 o                         
  -2  -5  12        434.41        400.96        11.32 o                         
  -1  -5  12       1727.05       1757.30        35.35 o                         
   0  -5  12        367.73        391.02        17.86 o                         
   1  -5  12        317.96        298.79        15.19 o                         
   2  -5  12         27.97         29.70         7.43 o                         
   3  -5  12        281.62        271.74        33.32 o                         
   4  -5  12        458.07        444.96        16.84 o                         
   5  -5  12         31.75         26.84         8.92 o                         
   6  -5  12         11.68         11.79         5.52 o                         
   7  -5  12         23.78         13.00        13.00 o                         
   8  -5  12         67.25         50.60         5.18 o                         
  -6  -4  12         27.50         21.45         6.24 o                         
  -5  -4  12          2.13         -4.57         6.74 o                         
  -3  -4  12          3.39          2.42        11.27 o                         
  -2  -4  12        148.47        136.74         9.85 o                         
  -1  -4  12        427.24        409.31        13.63 o                         
   0  -4  12        267.91        247.25        56.38 o                         
   1  -4  12        136.08        123.36         8.89 o                         
   2  -4  12        231.56        253.19        10.03 o                         
   3  -4  12       3439.85       3384.73        83.99 o                         
   4  -4  12        146.97        192.16        10.21 o                         
   5  -4  12       1091.72       1196.08        30.51 o                         
   6  -4  12        270.07        313.75        10.26 o                         
   7  -4  12         94.62        110.20         8.16 o                         
   8  -4  12          6.42          8.42         4.44 o                         
  -6  -3  12          0.67          0.11         6.75 o                         
  -5  -3  12        106.93        113.04         9.04 o                         
  -4  -3  12        205.15        242.69        20.32 o                         
  -3  -3  12        191.05        185.41        10.38 o                         
  -2  -3  12       1103.85       1054.59        31.79 o                         
  -1  -3  12        390.33        391.13        16.40 o                         
   0  -3  12        502.78        478.86        19.73 o                         
   1  -3  12       1177.52       1103.90        27.95 o                         
   2  -3  12        511.80        478.60        12.65 o                         
   3  -3  12        449.83        470.54        12.53 o                         
   4  -3  12       1607.97       1593.15        47.75 o                         
   5  -3  12         31.79         29.42        13.64 o                         
   6  -3  12        915.81        969.17        43.12 o                         
   7  -3  12        131.80        134.73         8.91 o                         
   8  -3  12        840.40       1025.44        47.29 o                         
   9  -3  12          1.87         -5.10         5.91 o                         
  -7  -2  12        409.50        393.74        14.03 o                         
  -6  -2  12         34.02         34.45        10.89 o                         
  -5  -2  12        817.75        887.85        29.96 o                         
  -4  -2  12        182.80        215.81        23.46 o                         
  -3  -2  12       1580.93       1606.13        34.39 o                         
  -2  -2  12        369.88        316.12        19.81 o                         
  -1  -2  12        377.70        421.19        24.03 o                         
   0  -2  12       2304.86       2335.75        62.31 o                         
   1  -2  12         96.64        113.82         8.88 o                         
   2  -2  12         47.78         40.94         5.65 o                         
   3  -2  12        751.84        749.87        16.91 o                         
   4  -2  12        787.82        782.19        19.44 o                         
   5  -2  12         79.26         99.66        16.38 o                         
   6  -2  12        108.56        121.22         8.36 o                         
   7  -2  12          0.26          4.18         5.50 o                         
   8  -2  12         53.84         46.83         5.21 o                         
   9  -2  12        995.83       1381.92        42.92 o                         
  10  -2  12        102.15        127.19        30.73 o                         
  -7  -1  12         20.46         16.44         6.86 o                         
  -6  -1  12          2.82        -10.73        11.10 o                         
  -5  -1  12         96.98        118.09        12.54 o                         
  -4  -1  12       2872.18       2982.44       213.51 o                         
  -3  -1  12        419.15        443.24        16.52 o                         
  -2  -1  12       2600.95       2802.30        59.26 o                         
  -1  -1  12        213.01        256.81        10.87 o                         
   0  -1  12       2080.56       2150.92        35.23 o                         
   1  -1  12        434.65        407.89        14.55 o                         
   2  -1  12        456.16        396.58        20.14 o                         
   3  -1  12       1362.20       1388.63        36.15 o                         
   4  -1  12         31.55         29.17         6.49 o                         
   5  -1  12       2449.44       2637.10        49.38 o                         
   6  -1  12        191.82        189.08         8.93 o                         
   7  -1  12        349.00        416.83        26.52 o                         
   8  -1  12        744.73        821.37        41.04 o                         
   9  -1  12        908.13       1380.55        39.08 o                         
  10  -1  12         37.08         30.55         6.35 o                         
  -7   0  12         10.00         13.05        10.83 o                         
  -6   0  12         10.35          9.44         6.70 o                         
  -5   0  12         84.32         99.17        10.10 o                         
  -4   0  12       1918.55       2095.51        77.67 o                         
  -3   0  12        106.08        130.19         8.46 o                         
  -2   0  12        226.90        239.26        12.79 o                         
  -1   0  12         36.09         34.51        10.28 o                         
   0   0  12       1249.83       1362.82        37.76 o                         
   1   0  12       6326.88       6600.68       208.69 o                         
   2   0  12       2790.16       2984.32        74.90 o                         
   3   0  12       1789.45       1959.03        42.29 o                         
   4   0  12         85.07        106.91         6.73 o                         
   5   0  12        693.44        703.77        16.26 o                         
   6   0  12         17.51         20.84         5.05 o                         
   7   0  12         45.22         55.87         5.54 o                         
   8   0  12       1416.01       1584.07        41.47 o                         
   9   0  12         92.58        131.88        10.55 o                         
  10   0  12        295.36        363.49        15.46 o                         
  -8   1  12          6.79          5.39         4.23 o                         
  -7   1  12        130.90        125.97         9.78 o                         
  -6   1  12         65.44         82.64        18.49 o                         
  -5   1  12        215.84        230.65        15.47 o                         
  -4   1  12        274.03        309.62        11.03 o                         
  -3   1  12       6971.56       7360.53       294.43 o                         
  -2   1  12        763.23        845.81        38.97 o                         
  -1   1  12        757.77        831.30        28.43 o                         
   0   1  12         95.49        103.27         6.98 o                         
   1   1  12       2683.39       3082.21       116.97 o                         
   2   1  12       3548.33       3717.95       131.25 o                         
   3   1  12        196.52        196.21         8.95 o                         
   4   1  12         27.57         75.75         5.94 o                         
   5   1  12         82.68         67.75         6.63 o                         
   6   1  12       1178.67       1198.54        24.37 o                         
   7   1  12       1377.57       1450.95        42.46 o                         
   8   1  12        375.07        512.90        30.66 o                         
   9   1  12         19.59         22.55         6.82 o                         
  10   1  12         99.30        131.55        10.39 o                         
  11   1  12         32.65         20.40         7.77 o                         
  -7   2  12        418.40        377.92        45.07 o                         
  -6   2  12        346.12        431.20        49.01 o                         
  -5   2  12        248.47        282.44        19.07 o
[truncated: 105,463 more chars]
