# Supplementary material for: Synthesis and crystal structure analysis of (3aRS,6RS,7aRS)-N-(4-bromo­phen­yl)-1,6,7,7a-tetra­hydro-3a,6-ep­oxy­iso­indole-2(3H)-carboseleno­amide
Source: Acta Crystallogr E Crystallogr Commun. 2026 May 7;82(Pt 6):572–7. doi: 10.1107/S2056989026004299 (PMC13239016; doi:10.1107/S2056989026004299)
Supplement: Supplementary file 5 [file e-82-00572-Isup5.cml]

<?xml version="1.0" encoding="UTF-8"?>
<cml convention="cmlDict:cmllite" xmlns="http://www.xml-cml.org/schema" xmlns:cmlDict="http://www.xml-cml.org/dictionary/cml/" xmlns:nameDict="http://www.xml-cml.org/dictionary/cml/name/">
  <molecule id="m1">
    <name dictRef="nameDict:unknown">(3aRS,6RS,7aRS)-N-(4-Bromophenyl)-1,6,7,7a-tetrahydro-3a,6-epoxyisoindole-2(3H)-carboselenoamide</name>
    <atomArray>
      <atom id="a1" elementType="Br" hydrogenCount="0">
        <label value="Br" dictRef="cmlDict:locant"/>
      </atom>
      <atom id="a2" elementType="C" hydrogenCount="0">
        <label value="1" dictRef="cmlDict:locant"/>
      </atom>
      <atom id="a3" elementType="C">
        <label value="2" dictRef="cmlDict:locant"/>
      </atom>
      <atom id="a4" elementType="C">
        <label value="3" dictRef="cmlDict:locant"/>
      </atom>
      <atom id="a5" elementType="C" hydrogenCount="0">
        <label value="4" dictRef="cmlDict:locant"/>
      </atom>
      <atom id="a6" elementType="C">
        <label value="5" dictRef="cmlDict:locant"/>
      </atom>
      <atom id="a7" elementType="C">
        <label value="6" dictRef="cmlDict:locant"/>
      </atom>
      <atom id="a23" elementType="H"/>
      <atom id="a24" elementType="H"/>
      <atom id="a25" elementType="H"/>
      <atom id="a26" elementType="H"/>
      <atom id="a8" elementType="O" hydrogenCount="0">
        <label value="O" dictRef="cmlDict:locant"/>
      </atom>
      <atom id="a9" elementType="C">
        <label value="1" dictRef="cmlDict:locant"/>
      </atom>
      <atom id="a10" elementType="N" hydrogenCount="0">
        <label value="2" dictRef="cmlDict:locant"/>
      </atom>
      <atom id="a11" elementType="C">
        <label value="3" dictRef="cmlDict:locant"/>
      </atom>
      <atom id="a12" elementType="C" hydrogenCount="0">
        <label value="3a" dictRef="cmlDict:locant"/>
      </atom>
      <atom id="a13" elementType="C">
        <label value="4" dictRef="cmlDict:locant"/>
      </atom>
      <atom id="a14" elementType="C">
        <label value="5" dictRef="cmlDict:locant"/>
      </atom>
      <atom id="a15" elementType="C">
        <label value="6" dictRef="cmlDict:locant"/>
      </atom>
      <atom id="a16" elementType="C">
        <label value="7" dictRef="cmlDict:locant"/>
      </atom>
      <atom id="a17" elementType="C">
        <label value="7a" dictRef="cmlDict:locant"/>
      </atom>
      <atom id="a19" elementType="Se" hydrogenCount="0">
        <label value="Se" dictRef="cmlDict:locant"/>
      </atom>
      <atom id="a20" elementType="N">
        <label value="N" dictRef="cmlDict:locant"/>
      </atom>
      <atom id="a21" elementType="C" hydrogenCount="0">
        <label value="X" dictRef="cmlDict:locant"/>
      </atom>
      <atom id="a27" elementType="H"/>
      <atom id="a28" elementType="H"/>
      <atom id="a29" elementType="H"/>
      <atom id="a30" elementType="H"/>
      <atom id="a31" elementType="H"/>
      <atom id="a32" elementType="H"/>
      <atom id="a33" elementType="H"/>
      <atom id="a34" elementType="H"/>
      <atom id="a35" elementType="H"/>
      <atom id="a36" elementType="H"/>
      <atom id="a37" elementType="H"/>
    </atomArray>
    <bondArray>
      <bond id="a2_a3" atomRefs2="a2 a3" order="D"/>
      <bond id="a3_a4" atomRefs2="a3 a4" order="S"/>
      <bond id="a4_a5" atomRefs2="a4 a5" order="D"/>
      <bond id="a5_a6" atomRefs2="a5 a6" order="S"/>
      <bond id="a6_a7" atomRefs2="a6 a7" order="D"/>
      <bond id="a7_a2" atomRefs2="a7 a2" order="S"/>
      <bond id="a3_a23" atomRefs2="a3 a23" order="S"/>
      <bond id="a4_a24" atomRefs2="a4 a24" order="S"/>
      <bond id="a6_a25" atomRefs2="a6 a25" order="S"/>
      <bond id="a7_a26" atomRefs2="a7 a26" order="S"/>
      <bond id="a1_a5" atomRefs2="a1 a5" order="S"/>
      <bond id="a9_a10" atomRefs2="a9 a10" order="S"/>
      <bond id="a10_a11" atomRefs2="a10 a11" order="S"/>
      <bond id="a11_a12" atomRefs2="a11 a12" order="S"/>
      <bond id="a12_a13" atomRefs2="a12 a13" order="S"/>
      <bond id="a13_a14" atomRefs2="a13 a14" order="D"/>
      <bond id="a14_a15" atomRefs2="a14 a15" order="S"/>
      <bond id="a15_a16" atomRefs2="a15 a16" order="S"/>
      <bond id="a16_a17" atomRefs2="a16 a17" order="S"/>
      <bond id="a17_a12" atomRefs2="a17 a12" order="S"/>
      <bond id="a17_a9" atomRefs2="a17 a9" order="S"/>
      <bond id="a19_a21" atomRefs2="a19 a21" order="D"/>
      <bond id="a20_a21" atomRefs2="a20 a21" order="S"/>
      <bond id="a10_a21" atomRefs2="a10 a21" order="S"/>
      <bond id="a9_a27" atomRefs2="a9 a27" order="S"/>
      <bond id="a9_a28" atomRefs2="a9 a28" order="S"/>
      <bond id="a11_a29" atomRefs2="a11 a29" order="S"/>
      <bond id="a11_a30" atomRefs2="a11 a30" order="S"/>
      <bond id="a13_a31" atomRefs2="a13 a31" order="S"/>
      <bond id="a14_a32" atomRefs2="a14 a32" order="S"/>
      <bond id="a15_a33" atomRefs2="a15 a33" order="S"/>
      <bond id="a16_a34" atomRefs2="a16 a34" order="S"/>
      <bond id="a16_a35" atomRefs2="a16 a35" order="S"/>
      <bond id="a17_a36" atomRefs2="a17 a36" order="S"/>
      <bond id="a20_a37" atomRefs2="a20 a37" order="S"/>
      <bond id="a2_a20" atomRefs2="a2 a20" order="S"/>
      <bond id="a8_a12" atomRefs2="a8 a12" order="S"/>
      <bond id="a8_a15" atomRefs2="a8 a15" order="S"/>
    </bondArray>
  </molecule>
</cml>
